# Supplementary material for: Can metabolic prediction be an alternative to genomic prediction in barley?
Source: PLoS One. 2020 Jun 5;15(6):e0234052. doi: 10.1371/journal.pone.0234052 (PMC7274421; doi:10.1371/journal.pone.0234052)
Supplement: S1 Table — (XLSX) [file pone.0234052.s001.xlsx]

## Sheet: S1 Field trials 2011_2018
Table S1. Detailed information about field trials 2011 to 2018
Year	2011	2012	2013	2014	2015	2016	2017	2018
Sowing	24.03.	21.03	18./19.03.	20./24.03	18./20.03.	14./15.03.	27./28.03.	09.04.
Harvest	from July	from July	from July	from July	from July	from 04.07.2016	from 18.07.2017	from 05.07.2018
Treatment	-	-	-	Nitrogen	Nitrogen	Nitrogen	Fungicide	Fungicide
Control	-	-	-	nitrogen fertilisation	nitrogen fertilisation	nitrogen fertilisation	fungicide application	fungicide application
Stress	-	-	-	no nitrogen fertilisation	no nitrogen fertilisation	no nitrogen fertilisation	no fungicide application	no fungicide application
N	1424	2833	2825	2840	2838	2840	2840	2836
NAsd	4	1	0	2	40	30	13	34
Blocks	1	2	2	2	2	2	2	2
Replicationse	-	2	2	-	-	-	-	-
Nmin analysis (kg N/ha)	-	-	-	40	30	30	70	-
N fertilisation (kg N/ha)	-	-	-	60	70	60	-	-
N total (kg N/ha)	-	-	-	100	100	90	-	-
Type of fertiliser	-	-	-	CANa	CANa	ENTEC 26	-	-
Date of fertiliser application	-	-	-	28.04.	12.05.	31.03.	-	-
Type of fungicide	-	-	-	-	-	-	23.05.: Vegas SF245b, 26.06.: Bontimac	Vegas SD245b
Date of fungicide application	-	-	-	-	-	-	23.05. first application, 26.06. second application	18.05.
Annotation: The information about nitrogen fertilisation and fungicide application refer to the control treatments. Pest control and fertilisation away from treatments followed local practice (-).
a Calcium ammonium nitrate
b Active substance: Cyflufenamid
c Active substance: Cyprodinil Isopyrazam
d Lines which were completly excluded from phenotyping
e 2012/2013: two blocks with equal treatment, therefore replications
