# Supplementary material for: Can metabolic prediction be an alternative to genomic prediction in barley?
Source: PLoS One. 2020 Jun 5;15(6):e0234052. doi: 10.1371/journal.pone.0234052 (PMC7274421; doi:10.1371/journal.pone.0234052)
Supplement: S2 Table — (XLSX) [file pone.0234052.s002.xlsx]

## Sheet: S2 List of metabolites 1st date
Table S2. List of metabolites 1st sampling date
Metabolite	Substance group	Call signa	NAb
Butanoic acid (unknown_0012?)	carboxylic acid	TMET1	1
D-Mannose, 2,3,4,5-tetrakis-O-(trimethylsilyl)-, O-methyloxime, 6-[bis(trimethylsilyl) phosphate	sugar	TMET2	1
Hexanedioic acid	dicarboxylic acid	TMET3	4
L-Threitol (unknown_0018?)	sugar alcohol C4	TMET4	70
2-Ketoglutaric acid (2TMS)	dicarboxylic acid	TMET5	6
2-Ketoglutaric acid (2TMS)2	dicarboxylic acid	TMET6	12
5-Hydroxytryptophan	amino acid	TMET7	2
Alanin	amino acid	TMET8	45
Allylamine	amide	TMET9	17
Arabinose	sugar C5	TMET10	10
Arbutin	glucoside	TMET11	264
Ascorbic acid (4TMS)	carboxylic acid	TMET12	0
Aspartat	amino acid	TMET13	76
Azelaic acid (unknown_0033?)	dicarboxylic acid	TMET14	98
Butenedioic acid	dicarboxylic acid	TMET15	66
C32	standardc	TMET16	32
Decanoic acid	fatty acid	TMET17	599
D-erythro-2-Pentulose, 1,3,4-tris-O-(trimethylsilyl)-, O-methyloxime, 5-[bis(trimethylsilyl) phosphate	sugar C5	TMET18	4
Dihydroxybutanoic acid	fatty acid	TMET19	455
Diphenyl isophthalate	aromatic compound	TMET20	33
Docosan	standardc	TMET21	0
Dodecan	standardc	TMET22	2
Dodecanoic acid	fatty acid	TMET23	10
Fructose	sugar C6	TMET24	1
Fructose 2	sugar C6	TMET25	0
Fucose (unknown_0027?)	sugar C6	TMET26	1
Fumerat	dicarboxylic acid	TMET27	5
GABA	amino acid	TMET28	571
Galactaric acid	dicarboxylic acid	TMET29	193
Galactaric acid2	dicarboxylic acid	TMET30	56
Galactinol (9TMS)	sugar alcohol C6	TMET31	227
Galactose	sugar C6	TMET32	6
Gluconic acid (6TMS)	carboxylic acid C6	TMET33	71
Gluconic acid (6TMS; 2)	carboxylic acid C6	TMET34	66
Glucose	sugar C6	TMET35	4
Glucose 2	sugar C6	TMET36	1
Glutamat	amino acid	TMET37	215
Glyceric acid (3TMS)	carboxylic acid C3	TMET38	0
Glycine	amino acid	TMET39	0
Glycolic acid (2TMS)	carboxylic acid	TMET40	185
Hexaconic acid	fatty acid	TMET41	6
Hexadecanoic acid, butyl ester	carboxylic acid ester	TMET42	636
Isocitric acid (4TMS)	carboxylic acid	TMET43	6
Isocitric acid lactone (2TMS)	dicarboxylic acid	TMET44	133
Isoleucin	amino acid	TMET45	6
Itaconic acid (2TMS)	dicarboxylic acid	TMET46	74
Lactat	sugar C3	TMET47	174
Leucin	amino acid	TMET48	4
Maleic acid	dicarboxylic acid	TMET49	374
Malic acid (3TMS)	dicarboxylic acid	TMET50	2
Malonic acid (2TMS)	dicarboxylic acid	TMET51	4
Mannose	sugar C6	TMET52	68
Methylhistidine	amino acid	TMET53	14
Methylmaleic acid (unknown_0011?)	dicarboxylic acid	TMET54	113
Methylmalonic acid	dicarboxylic acid	TMET55	2
Methylsuccinic acid	dicarboxylic acid	TMET56	992
Myo-Inositol (6TMS)	C6 alcohol	TMET57	1
N,N-Diethyl(trimethylsilyl)carbamate (TMS)	carbamate	TMET58	19
Nonadecan	standardc	TMET59	26
Octacosan	standardc	TMET60	1
Octadecan	standardc	TMET61	35
Oxalic acid	dicarboxylic acid	TMET62	19
Oxoglutaric acid (2TMS)	dicarboxylic acid	TMET63	7
Oxoproline (2TMS)	amino acid	TMET64	2
Palmitic acid	fatty acid	TMET65	11
Pentadecan	standardc	TMET66	0
Phenylalanin	amino acid	TMET67	1237
Phosphoric acid 3TMS	phosphate	TMET68	4
Phosphoric acid, bis(trimethylsilyl) 2,3-bis[(trimethylsilyl)oxy]propyl ester	ester	TMET69	12
Pipecolic acid	amino acid	TMET70	33
Proline	amino acid	TMET71	288
Putrescine	diamine	TMET72	40
Pyruvat (unknown_0007?)	ketocarbolyx acid	TMET73	174
Quininic acid (5TMS)	cyclohexancarboxylic acid	TMET74	13
Rhamnose 4TMS (unknown_0035?)	sugar C6	TMET75	13
Ribitol (5TMS)	sugar alcohol C5	TMET76	26
Ribonic acid (5TMS)	sugar alcohol C5	TMET77	0
Serin	amino acid	TMET78	87
Shikimic acid (4TMS)	cyclohexancarboxylic acid	TMET79	18
Stearic acid (TMS)	fatty acid	TMET80	16
Succinic acid (2TMS)	dicarboxylic acid	TMET81	46
Sucrose	disaccharide	TMET82	0
Threonic acid (4TMS)	sugar acid	TMET83	1
Threonic acid (4TMS) 2	sugar acid	TMET84	2
Threonin	amino acid	TMET85	2
Turanose (8TMS)	disaccharide	TMET86	17
unknown_0008	unknown	TMET87	20
unknown_0016	unknown	TMET88	0
unknown_0019	sugar-like	TMET89	255
unknown_0023	sugar-like	TMET90	1
unknown_0024	unknown	TMET91	3
unknown_0028	sugar-like	TMET92	1
unknown_0029	sugar-like	TMET93	3
unknown_0030	2-keto-l-gluconic acid	TMET94	1
unknown_0031	unknown	TMET95	1
unknown_0034	unknown	TMET96	10
unknown_0041	unknown	TMET97	871
unknown_0044	unknown	TMET98	17
unknown_0046	unknown	TMET99	1
unknown_0048	disaccharide	TMET100	4
unknown_0049	unknown	TMET101	2
unknown_0050	sugar-like	TMET102	0
unknown_0053	fatty acid	TMET103	1
unknown_0055	unknown	TMET104	1
unknown_0057	unknown	TMET105	1
unknown_0058	unknown	TMET106	2
unknown_0059	sugar-like	TMET107	54
unknown_0060	sugar-like	TMET108	32
unknown_0061	sugar-like	TMET109	1
unknown_0064	unknown	TMET110	1
unknown_0065	sugar-like	TMET111	0
unknown_0066	sugar-like	TMET112	93
unknown_0067	sugar-like	TMET113	78
unknown_0068	sugar-like	TMET114	3
unknown_0071	disaccharide	TMET115	39
unknown_0072	sugar-like	TMET116	1
unknown_0073	disaccharide	TMET117	3
unknown_0074	sugar-like	TMET118	8
unknown_0075	disaccharide	TMET119	0
unknown_0076	quinone	TMET120	82
unknown_0078	disaccharide	TMET121	3
unknown_0080	disaccharide	TMET122	0
unknown_0081	disaccharide	TMET123	19
unknown_0082	disaccharide	TMET124	17
unknown_0083	disaccharide	TMET125	137
unknown_0086	disaccharide	TMET126	35
unknown_0087	disaccharide	TMET127	9
unknown_0089	disaccharide	TMET128	33
unknown_0090	unknown	TMET129	32
unknown_0091	disaccharide	TMET130	10
unknown_0092	unknown	TMET131	415
unknown_0093	unknown	TMET132	30
unknown_0094	unknown	TMET133	52
unknown_0095	unknown	TMET134	603
unknown_0096	unknown	TMET135	4
unknown_0097	unknown	TMET136	6
unknown_0098	unknown	TMET137	28
unknown_0099	sugar-like	TMET138	280
unknown_0100	unknown	TMET139	120
unknown_0101	organic acid	TMET140	16
unknown_0102	sugar-like	TMET141	13
unknown_0103	sugar-like	TMET142	60
unknown_0104	unknown	TMET143	58
unknown_0105	sugar-like	TMET144	17
unknown_0106	unknown	TMET145	106
unknown_0109	unknown	TMET146	26
unknown_0110	sugar-like	TMET147	40
unknown_0111	disaccharide	TMET148	1284
unknown_0114	disaccharide	TMET149	144
unknown_0115	disaccharide	TMET150	49
unknown_0117	disaccharid/polysaccharide	TMET151	79
unknown_0118	polysaccharide	TMET152	55
unknown_0119	disaccharide	TMET153	93
unknown_0120	sugar-like	TMET154	34
unknown_0121	disaccharid/polysaccharide	TMET155	11
Valin	amino acid	TMET156	2
Xylitol	sugar alcohol	TMET157	37
Xylose	sugar C5	TMET158	2
a Call sign of metabolite in data analysis
b Missing values, metabolites with > 10 % NAs were removed from data set , highlighted in red
c Standards were removed from the data set, highlighted in yellow
