# Supplementary material for: Can metabolic prediction be an alternative to genomic prediction in barley?
Source: PLoS One. 2020 Jun 5;15(6):e0234052. doi: 10.1371/journal.pone.0234052 (PMC7274421; doi:10.1371/journal.pone.0234052)
Supplement: S3 Table — (XLSX) [file pone.0234052.s003.xlsx]

## Sheet: S3 List of metabolites 2nd date
Table S3. List of metabolites 2nd sampling date
Metabolite	Substance group	Call signa	NAb
Butanoic acid (unknown_0012?)	carboxylic acid	TMET1	10
D-Mannose, 2,3,4,5-tetrakis-O-(trimethylsilyl)-, O-methyloxime, 6-[bis(trimethylsilyl) phosphate	sugar	TMET2	2
Hexanedioic acid	dicarboxylic acid	TMET3	1
L-Threitol (unknown_0018?)	sugar alcohol C4	TMET4	3
2-Ketoglutaric acid (2TMS)	dicarboxylic acid	TMET5	13
2-Ketoglutaric acid (2TMS)2	dicarboxylic acid	TMET6	5
5-Hydroxytryptophan	amino acid	TMET7	5
Alanin	amino acid	TMET8	3
Allylamine	amide	TMET9	2
Arabinose	sugar C5	TMET10	0
Arbutin	glucoside	TMET11	0
Ascorbic acid (4TMS)	carboxylic acid	TMET12	0
Aspartat	amino acid	TMET13	13
Azelaic acid (unknown_0033?)	dicarboxylic acid	TMET14	29
Butenedioic acid	dicarboxylic acid	TMET15	136
C32	standard	TMET16	0
Decanoic acid	fatty acid	TMET17	42
D-erythro-2-Pentulose, 1,3,4-tris-O-(trimethylsilyl)-, O-methyloxime, 5-[bis(trimethylsilyl) phosphate	sugar C5	TMET18	202
Dihydroxybutanoic acid	fatty acid	TMET19	166
Diphenyl isophthalate	aromatic compound	TMET20	1007
Docosan	standard	TMET21	0
Dodecan	standard	TMET22	0
Dodecanoic acid	fatty acid	TMET23	2
Fructose	sugar C6	TMET24	1
Fructose 2	sugar C6	TMET25	1
Fucose (unknown_0027?)	sugar C6	TMET26	2
Fumerat	dicarboxylic acid	TMET27	23
GABA	amino acid	TMET28	1323
Galactaric acid	dicarboxylic acid	TMET29	202
Galactaric acid2	dicarboxylic acid	TMET30	18
Galactinol (9TMS)	sugar alcohol C6	TMET31	307
Galactose	sugar C6	TMET32	0
Gluconic acid (6TMS)	carboxylic acid C6	TMET33	12
Gluconic acid (6TMS; 2)	carboxylic acid C6	TMET34	383
Glucose	sugar C6	TMET35	2
Glucose 2	sugar C6	TMET36	0
Glutamat	amino acid	TMET37	843
Glyceric acid (3TMS)	carboxylic acid C3	TMET38	0
Glycine	amino acid	TMET39	0
Glycolic acid (2TMS)	carboxylic acid	TMET40	197
Hexaconic acid	fatty acid	TMET41	0
Hexadecanoic acid, butyl ester	carboxylic acid ester	TMET42	39
Isocitric acid (4TMS)	carboxylic acid	TMET43	4
Isocitric acid lactone (2TMS)	dicarboxylic acid	TMET44	20
Isoleucin	amino acid	TMET45	8
Itaconic acid (2TMS)	dicarboxylic acid	TMET46	160
Lactat	sugar C3	TMET47	58
Leucin	amino acid	TMET48	15
Maleic acid	dicarboxylic acid	TMET49	411
Malic acid (3TMS)	dicarboxylic acid	TMET50	0
Malonic acid (2TMS)	dicarboxylic acid	TMET51	70
Mannose	sugar C6	TMET52	4
Methylhistidine	amino acid	TMET53	4
Methylmaleic acid (unknown_0011?)	dicarboxylic acid	TMET54	15
Methylmalonic acid	dicarboxylic acid	TMET55	805
Methylsuccinic acid	dicarboxylic acid	TMET56	610
Myo-Inositol (6TMS)	C6 alcohol	TMET57	0
N,N-Diethyl(trimethylsilyl)carbamate (TMS)	carbamate	TMET58	11
Nonadecan	standard	TMET59	0
Octacosan	standard	TMET60	0
Octadecan	standard	TMET61	0
Oxalic acid	dicarboxylic acid	TMET62	2
Oxoglutaric acid (2TMS)	dicarboxylic acid	TMET63	7
Oxoproline (2TMS)	amino acid	TMET64	3
Palmitic acid	fatty acid	TMET65	0
Pentadecan	standard	TMET66	0
Phenylalanin	amino acid	TMET67	1374
Phosphoric acid 3TMS	phosphate	TMET68	2
Phosphoric acid, bis(trimethylsilyl) 2,3-bis[(trimethylsilyl)oxy]propyl ester	ester	TMET69	21
Pipecolic acid	amino acid	TMET70	1
Proline	amino acid	TMET71	481
Putrescine	diamine	TMET72	8
Pyruvat (unknown_0007?)	ketocarboxylic acid	TMET73	47
Quininic acid (5TMS)	cyclohexancarboxylic acid	TMET74	18
Rhamnose 4TMS (unknown_0035?)	sugar C6	TMET75	15
Ribitol (5TMS)	sugar alcohol C5	TMET76	95
Ribonic acid (5TMS)	sugar alcohol C5	TMET77	2
Serin	amino acid	TMET78	263
Shikimic acid (4TMS)	cyclohexancarboxylic acid	TMET79	10
Stearic acid (TMS)	fatty acid	TMET80	0
Succinic acid (2TMS)	dicarboxylic acid	TMET81	216
Sucrose	disaccharide	TMET82	0
Threonic acid (4TMS)	sugar acid	TMET83	0
Threonic acid (4TMS) 2	sugar acid	TMET84	3
Threonin	amino acid	TMET85	0
Turanose (8TMS)	disaccharide	TMET86	0
unknown_0008	unknown	TMET87	3
unknown_0016	unknown	TMET88	0
unknown_0019	sugar-like	TMET89	13
unknown_0023	sugar-like	TMET90	2
unknown_0024	unknown	TMET91	0
unknown_0028	sugar-like	TMET92	1
unknown_0029	sugar-like	TMET93	8
unknown_0030	2-keto-l-gluconic acid	TMET94	1
unknown_0031	unknown	TMET95	0
unknown_0034	unknown	TMET96	1
unknown_0041	unknown	TMET97	153
unknown_0044	unknown	TMET98	671
unknown_0046	unknown	TMET99	1
unknown_0048	disaccharide	TMET100	119
unknown_0049	unknown	TMET101	6
unknown_0050	sugar-like	TMET102	0
unknown_0053	fatty acid	TMET103	3
unknown_0055	unknown	TMET104	0
unknown_0057	unknown	TMET105	0
unknown_0058	unknown	TMET106	2
unknown_0059	sugar-like	TMET107	39
unknown_0060	sugar-like	TMET108	1
unknown_0061	sugar-like	TMET109	0
unknown_0064	unknown	TMET110	0
unknown_0065	sugar-like	TMET111	0
unknown_0066	sugar-like	TMET112	76
unknown_0067	sugar-like	TMET113	1285
unknown_0068	sugar-like	TMET114	0
unknown_0071	disaccharide	TMET115	2
unknown_0072	sugar-like	TMET116	0
unknown_0073	disaccharide	TMET117	0
unknown_0074	sugar-like	TMET118	11
unknown_0075	disaccharide	TMET119	0
unknown_0076	quinone	TMET120	2
unknown_0078	disaccharide	TMET121	1
unknown_0080	disaccharide	TMET122	1
unknown_0081	disaccharide	TMET123	0
unknown_0082	disaccharide	TMET124	4
unknown_0083	disaccharide	TMET125	251
unknown_0086	disaccharide	TMET126	131
unknown_0087	disaccharide	TMET127	473
unknown_0089	disaccharide	TMET128	98
unknown_0090	unknown	TMET129	58
unknown_0091	disaccharide	TMET130	169
unknown_0092	unknown	TMET131	893
unknown_0093	unknown	TMET132	1
unknown_0094	unknown	TMET133	8
unknown_0095	unknown	TMET134	435
unknown_0096	unknown	TMET135	2
unknown_0097	unknown	TMET136	1
unknown_0098	unknown	TMET137	44
unknown_0099	sugar-like	TMET138	1
unknown_0100	unknown	TMET139	133
unknown_0101	organic acid	TMET140	1
unknown_0102	sugar-like	TMET141	0
unknown_0103	sugar-like	TMET142	63
unknown_0104	unknown	TMET143	83
unknown_0105	sugar-like	TMET144	18
unknown_0106	unknown	TMET145	15
unknown_0109	unknown	TMET146	203
unknown_0110	sugar-like	TMET147	0
unknown_0111	disaccharide	TMET148	1332
unknown_0114	disaccharide	TMET149	79
unknown_0115	disaccharide	TMET150	126
unknown_0117	disaccharid/polysaccharide	TMET151	192
unknown_0118	polysaccharide	TMET152	534
unknown_0119	disaccharide	TMET153	822
unknown_0120	sugar-like	TMET154	61
unknown_0121	disaccharid/polysaccharide	TMET155	117
unknown_0122	unknown	TMET156	100
Valin	amino acid	TMET157	0
Xylitol	sugar alcohol	TMET158	0
Xylose	sugar C5	TMET159	0
a Call sign of metabolite in data analysis
b Missing values, metabolites with > 10 % NAs were removed from data set , highlighted in red
c Standards were removed from the data set, highlighted in yellow
