# Supplementary material for: Can metabolic prediction be an alternative to genomic prediction in barley?
Source: PLoS One. 2020 Jun 5;15(6):e0234052. doi: 10.1371/journal.pone.0234052 (PMC7274421; doi:10.1371/journal.pone.0234052)
Supplement: S4 Table — (XLSX) [file pone.0234052.s004.xlsx]

## Sheet: S4 2011-2018
Table S4. Descriptive statistics for the years 2011-2018 based on lines that were used for prediction.
Traita	Nb	Yearsc	Replicationsd	Unite	Meanf	Ming	Maxh	SDi	CVj	NAk	VGl	VRm	VGYn	h2 o
SHO	19481	8	1.875	days	53.04	26	103	7.85219	14.8043	118	18.7332	6.1073	3.4125	0.909769
HEA	19495	8	1.875	days	66.44	37	108	8.85619	13.3296	104	23.6646	5.459	4.4085	0.928201
MAT	18163	7	2	days	102.5	72	134	9.87792	9.63699	1436	16.3727	10.0607	2.8889	0.832797
HEI	19251	8	1.875	cm	67.85	30	125	12.813	18.8844	348	87.237	30.156	10.481	0.912378
EAR	10379	5	1.6	n	647.1	40	1810	230.2	35.5741	9220	7212.2	31969	2.2355e-09	0.41349
GNE	12737	5	2	n	21.91	3.3	69	4.68834	21.3982	6862	12.9813	5.4671	1.08	0.843811
TGW	16739	8	1.875	g	49.16	17.7	72.9	6.3888	12.9959	2860	17.058	13.416	2.037	0.833847
YLD	10125	5	1.6	dt/ha	70.82	1.6	212.9	28.8782	40.7769	9474	207.33	462.33	0	0.583575
a SHO: shooting; HEA: flowering; MAT: maturity; HEI: plant height; EAR: ears per m²; GNE: grain number per ear; TGW: thousand grain weight; YLD: grain yield
b Number of observations; only lines which were used for prediciton went into this table
c Number of years where the traits was evaluated, respectively
d Number of replications, average over years (Treatment set as replication)
e Unit of the respective trait
f Arithmetic mean
g Minimum
h Maximum
i Standard deviation
j Coefficient of variation (%)
k Missing values for the respective trait
l Genotypic variance component
m Error variance component
n Genotype x year variance component
o Heritability
