# Supplementary material for: Can metabolic prediction be an alternative to genomic prediction in barley?
Source: PLoS One. 2020 Jun 5;15(6):e0234052. doi: 10.1371/journal.pone.0234052 (PMC7274421; doi:10.1371/journal.pone.0234052)
Supplement: S5 Table — (XLSX) [file pone.0234052.s005.xlsx]

## Sheet: S5 Results RR_BLUP
Table S5. Results for genomic and metabolic prediction using the RR-BLUP model and metabolites from 1st sampling date
		SNPs			Metabolites			SNPs + Metabolites
Traita	h2 b	rabc	racd	SDe	rabc	racd	SDe	rabc	racd	SDe
SHO	0.909769	0.8511	0.894374	0.0175579	0.565743	0.594508	0.0477082	0.859731	0.903443	0.0159165
HEA	0.928201	0.837468	0.870708	0.0218492	0.590474	0.613911	0.0453318	0.850343	0.884094	0.019037
MAT	0.832797	0.818745	0.897178	0.0209101	0.55591	0.609164	0.0596283	0.831318	0.910956	0.0170547
HEI	0.912378	0.898886	0.943376	0.0127867	0.365753	0.383855	0.0555086	0.900441	0.945007	0.0118363
EAR	0.41349	0.674615	1.04912	0.0466039	0.393159	0.611415	0.0820141	0.682325	1.06111	0.0562325
GNE	0.843811	0.772184	0.840618	0.0422031	0.268496	0.292291	0.0666309	0.773512	0.842063	0.0361251
TGW	0.833847	0.808329	0.889731	0.0247763	0.255441	0.281164	0.0545666	0.808544	0.889968	0.0223567
YLD	0.583575	0.733489	0.960163	0.0353994	0.295799	0.387211	0.0828712	0.737957	0.966012	0.0288312
a SHO: shooting; HEA: flowering; MAT: maturity; HEI: plant height; EAR: ears per m²; GNE: grain number per ear; TGW: thousand grain weight; YLD: grain yield
b Heritability
c Prediction ability avaraged over 100 cross-validation runs
d Prediction accuracy avaraged over 100 cross-validation runs
e Standard deviation of prediction accuracy
