# Supplementary material for: Can metabolic prediction be an alternative to genomic prediction in barley?
Source: PLoS One. 2020 Jun 5;15(6):e0234052. doi: 10.1371/journal.pone.0234052 (PMC7274421; doi:10.1371/journal.pone.0234052)
Supplement: S7 Table — (XLSX) [file pone.0234052.s007.xlsx]

## Sheet: S7 Descriptive_stats_meta_2
Table S7. Descriptive statistics for the metabolites from 2nd sampling date based on lines that were used for prediction.
Metabolitea	Nb	Meanc	mind	maxe	SDf	CVg	VA h	VD i	VI j	VR k	h²SNPl	VG m	VE n	rep o
TMET1	1229	-9.36	-13.16	-1.4	0.72	-7.69231	0.0156905	0	0.0127779	0.427629	0.0624174	0	0.226663	0
TMET2	1229	-8.94	-15.8	-0.88	1.22	-13.6465	0.0122198	0	0	1.46956	0.00824674	0.00491534	0.00924035	0.623835
TMET3	1229	-9.44	-12.92	-1.24	0.81	-8.58051	0.085579	0	0.0228509	0.429375	0.201616	0.10215	0.292212	0.521498
TMET4	1229	-26.67	-59.25	-1.09	3.98	-14.9231	0	0	2.86891	102.502	0.0272268	0	0.00137446	0
TMET5	1229	-3.72	-7.16	4.27	0.66	-17.7419	0.0174268	0	0	0.392744	0.0424867	9.47e-07	1.02e-05	0.224444
TMET6	1229	-5.41	-9.09	2.54	0.66	-12.1996	0.0305961	0	0	0.378593	0.0747726	1.59e-07	3.41e-06	0.127107
TMET7	1229	-9.73	-14.6	-0.94	1.13	-11.6136	0.0261205	0.0416821	0.0166151	1.1642	0.0676088	1.99e-06	3.39e-05	0.155101
TMET8	1229	-5.06	-13.49	3.04	0.98	-19.3676	0.0308084	0	0	0.901083	0.0330601	0	0.409257	0
TMET9	1229	-7.51	-13.13	-0.18	0.83	-11.0519	0.00291737	0.0766797	0.00555844	0.649408	0.115927	0	0.00817821	0
TMET10	1229	-6.3	-11.05	1.09	0.51	-8.09524	0.0061569	0	0.00409329	0.224856	0.0435981	0.000943782	0.0027037	0.521137
TMET11	1229	-38.24	-91.17	-3.13	5.42	-14.1736	1.07728	0	0.983604	22.7016	0.0832261	0	1646.45	0
TMET12	1229	-5.48	-11.31	2.14	1.07	-19.5255	0.00568292	0	0.037731	0.997164	0.041721	0.0318644	0.960034	0.0937741
TMET13	1229	-8.55	-13.19	-0.69	0.88	-10.2924	0.0168355	0.0468977	7.07645e-05	0.751125	0.0782939	0.000337328	0.00580627	0.153351
TMET14	1229	-6.34	-8.47	1.38	0.68	-10.7256	0.0284416	0	0.0116355	0.36615	0.0986566	5.15807	176.384	0.083553
TMET15	1229	-3.45	-3.82	-0.22	0.18	-5.21739	0.000744514	0	0.000155446	0.0303698	0.0287805	0.11543	0.15665	0.696719
TMET17	1229	-7.79	-12.75	-0.3	1.2	-15.4044	0.00119414	0.589488	0.0352245	1.21742	0.339553	0.0018722	0.0168901	0.256826
TMET23	1229	-7.16	-11.79	-0.2	0.95	-13.2682	0.00823103	0	0.00649177	0.853898	0.0169496	0.00328683	0.00879796	0.538047
TMET24	1229	-2.98	-9.82	4.96	0.95	-31.8792	0.0312057	0.156836	0	0.816506	0.187191	0.0311016	0.0859505	0.530105
TMET25	1229	-3.27	-10.5	4.85	0.9	-27.5229	0.037684	0.0280979	0.0132999	0.685349	0.103452	0.0309988	0.0843952	0.533827
TMET26	1229	-6.32	-11.87	-0.34	0.98	-15.5063	0.0336682	0	0.00692186	0.898228	0.0432352	0.0705255	0.781851	0.219495
TMET27	1229	-3.37	-3.91	0.2	0.17	-5.04451	0	0	0	0.0274735	0	0.0191991	0.13028	0.314806
TMET30	1229	-9.66	-14.76	-0.02	1.26	-13.0435	0.1393	0	0	1.3603	0.0928916	9.97e-06	3.7e-05	0.456852
TMET32	1229	-4.26	-8.5	2.91	0.79	-18.5446	0.0205429	0	0.00668531	0.566147	0.045887	0.00425913	0.0252127	0.344974
TMET33	1229	-6.4	-12.3	1.56	0.89	-13.9062	0.097503	0	0	0.609516	0.137907	0.000185119	0.000216906	0.726833
TMET35	1229	-1.73	-4.52	5.23	0.8	-46.2428	0.0353253	0.045692	0	0.574198	0.12365	0.0675762	0.148102	0.587208
TMET36	1229	-3.11	-5.89	4.93	0.96	-30.8682	0.0618527	0.0514544	0	0.808068	0.122976	0.0572886	0.105104	0.629537
TMET38	1229	-4.93	-12.08	3.53	0.62	-12.5761	0.00824798	0	0.0236038	0.282771	0.101238	4.51e-05	0.000132624	0.514537
TMET39	1229	-5.26	-12.2	3.44	0.84	-15.9696	0.0117862	0	0.00640589	0.654719	0.027035	0	0.281241	0
TMET41	1229	-6.62	-13.69	0.67	0.74	-11.1782	0.00754644	0.0786357	0.0083054	0.473552	0.16634	0.00371473	0.229088	0.0481208
TMET42	1229	-3.17	-3.85	1.05	0.31	-9.77918	0.0014164	0	0	0.0945579	0.0147581	0	0.078451	0
TMET43	1229	-2.83	-7.15	4.88	0.72	-25.4417	0.0173521	0	0.012163	0.436337	0.0633571	0.00456433	0.01548	0.478964
TMET44	1229	-7.88	-11.42	-0.24	0.74	-9.39086	0.00539631	0	0	0.548642	0.00973996	0.000684929	0.0043698	0.328257
TMET45	1229	-8.61	-13.51	-0.11	1.24	-14.4019	0.0607146	0	0	1.43004	0.0407273	5.02e-19	0.0174455	8.97e-17
TMET47	1229	-3.6	-3.88	-1.8	0.11	-3.05556	0.000128695	0	0	0.0117911	0.0107967	0.0750962	0.316478	0.425214
TMET48	1229	-8.59	-13.81	-2.37	1.31	-15.2503	0.0462381	0.116232	0	1.64076	0.0900994	0.000386678	0.0167461	0.0671543
TMET50	1229	-2.69	-10.65	4.98	0.96	-35.6877	0.00311843	0.616661	0.00199722	0.86997	0.416811	0.0890553	0.208624	0.570968
TMET51	1229	-3.32	-3.81	1.54	0.21	-6.3253	0.00160135	0	0	0.041779	0.0369142	1.58e-06	7.07e-06	0.410177
TMET52	1229	-6.14	-11.14	1.48	0.97	-15.798	0.0254786	0	0	0.879012	0.028169	0.0378779	0.436235	0.213034
TMET53	1229	-3.65	-3.9	-2.39	0.1	-2.73973	0.000154266	0	0	0.00925471	0.0163957	6.24e-21	0.00649802	2.99e-18
TMET54	1229	-10.97	-14.81	-2.39	1.2	-10.9389	0	0	0.00287396	1.40134	0.00204667	0.0899137	0.919094	0.233713
TMET57	1229	-12.39	-40.71	1.74	2.17	-17.5141	0.326306	0	0.212612	3.28339	0.140993	201.546	492.422	0.56064
TMET58	1229	-3.23	-3.86	0.2	0.2	-6.19195	0.000465748	0	0	0.0372064	0.0123632	5.23e-06	0.000647595	0.024565
TMET62	1229	-0.8	-8.49	5.56	0.75	-93.75	0.0180197	0	0.0138052	0.572793	0.0526364	0	0.266606	0
TMET63	1229	-8.1	-15.16	0.41	0.98	-12.0988	0.00914529	0	0.0387173	0.763223	0.0590106	0.00111225	0.00361342	0.489703
TMET64	1229	-2.48	-3.87	8.02	0.41	-16.5323	0.000396985	0	0	0.160261	0.002471	9.52e-05	0.000482562	0.380916
TMET65	1229	-4.36	-11.05	2.5	1.06	-24.3119	0.0770989	0	0.0147957	0.867913	0.0957428	0.0126418	0.164176	0.193589
TMET68	1229	-6.07	-13.72	2.6	1.21	-19.9341	0.0394668	0	0.0493856	1.20165	0.0688512	0.0150593	0.0547687	0.461565
TMET69	1229	-7.49	-11.49	0.65	0.9	-12.016	0.0182017	0	0.0108614	0.724761	0.0385543	0	0.000128593	0
TMET70	1229	-10.35	-14.64	-2.7	0.74	-7.14976	0	0.0167146	0.0109363	0.518806	0.0506004	1.83e-11	1.66e-10	0.255628
TMET72	1229	-8.02	-13.07	1.58	1.51	-18.8279	0.0849989	0.30544	0.0365379	1.90411	0.183167	0	1.62315	0
TMET73	1229	-2.99	-3.78	0.85	0.25	-8.3612	0.000943808	0	0	0.0588619	0.0157812	0	3.31e-06	0
TMET74	1229	-6.35	-11.29	1.7	0.95	-14.9606	0.00507226	0	0.009823	0.860687	0.0170118	35.1959	275.567	0.28479
TMET75	1229	-7.01	-10.41	0.32	1.42	-20.2568	0.0537736	0	0.00386103	1.91778	0.029176	0.413129	1.38069	0.482633
TMET76	1229	-8.38	-11.05	-1.34	0.95	-11.3365	0.0146833	0	0	0.858691	0.0168122	2.02e-05	7.93e-05	0.442557
TMET77	1229	-4.68	-12.09	2.88	0.7	-14.9573	0.090253	0	0.00103858	0.335329	0.213988	0.126892	0.127479	0.756292
TMET79	1229	-17.51	-30.01	1.15	3.33	-19.0177	0.45412	0.378688	0.593067	7.97534	0.151669	20.8706	227.609	0.222318
TMET80	1229	-3.6	-9.03	2.72	1	-27.7778	0.0625797	0.0102987	0.0161617	0.769681	0.103689	0.000792805	0.00385928	0.390412
TMET82	1229	0.05	-4.54	3.22	0.67	1340	0.00225755	0	0.0155552	0.382629	0.0444828	0	0.164436	0
TMET83	1229	-3.81	-11.4	3.93	0.93	-24.4094	0.279684	0	0.0128216	0.294766	0.498076	0.0619358	0.023424	0.891815
TMET84	1229	-6.33	-13.16	1.1	0.9	-14.218	0.00785511	0	0.0342893	0.649581	0.0609266	0	95.2268	0
TMET85	1229	-8.48	-13.36	-2.89	1.29	-15.2123	0.0286299	0	0	1.60458	0.0175298	0	0.0211783	0
TMET86	1229	-7.18	-15.85	2.44	1.53	-21.3092	0.0990065	0	0.010282	2.14021	0.0485836	0	69.2103	0
TMET87	1229	-1.31	-3.81	9.61	0.62	-47.3282	0.00969743	0	0	0.35116	0.0268733	0	0.196454	0
TMET88	1229	-8.39	-12.45	0.37	0.77	-9.17759	0.0269596	0.0360515	0.0127906	0.486343	0.134844	0	4.73e-05	0
TMET89	1229	-7.26	-9.9	0.5	0.7	-9.64187	0.0124494	0	0.0211349	0.381999	0.0808124	1.04e-06	4.01e-06	0.446811
TMET90	1229	-17.15	-40.53	0.62	2.91	-16.9679	0.494392	0	0.806974	4.51973	0.22356	16.9596	54.6518	0.491734
TMET91	1229	-5.93	-10.22	1.69	0.94	-15.8516	0.0730057	0	0.0246333	0.678592	0.125786	0.758746	0.440975	0.842872
TMET92	1229	-3.87	-10.88	3.64	0.77	-19.8966	0.0124676	0	0	0.57523	0.0212143	5.92e-05	0.000612379	0.231687
TMET93	1229	-3.06	-3.79	0.22	0.42	-13.7255	0.000352414	0.000671578	0	0.177787	0.00572666	1.18e-20	0.146584	2.5e-19
TMET94	1229	-6.98	-12.66	0.91	0.58	-8.30946	0.0113279	0	0	0.306088	0.035688	0.000450833	0.00329035	0.299312
TMET95	1229	-7.27	-20.4	2.11	1.59	-21.8707	0.0876315	0	0.0695554	2.08237	0.0701865	0.230314	7.48616	0.0875208
TMET96	1229	-11.36	-27.97	1.34	2.43	-21.3908	0.541997	0.658804	0.0810452	4.66573	0.215524	0.00506733	0.0178612	0.469354
TMET99	1229	-13.23	-28.88	1.83	2.05	-15.4951	0.342779	0	0.028353	3.49662	0.0959555	7.16e-08	7.35e-07	0.233092
TMET100	1229	-6.74	-9.48	1.57	1.13	-16.7656	0.0312592	0	0	1.24438	0.0245048	0.00695768	0.0117493	0.648654
TMET101	1229	-6.45	-9.86	-0.2	0.92	-14.2636	0.000474507	0.000474507	0.0019335	0.857653	0.0145006	0.000121165	0.000929556	0.288953
TMET102	1229	-6.77	-21.79	2.53	2.73	-40.325	0.335216	0	0	6.82218	0.0468349	1.29676	6.22183	0.393859
TMET103	1229	-8.49	-12.04	-0.89	0.73	-8.59835	0.0278275	0.0202164	0	0.479783	0.091022	2.05e-10	8.12e-09	0.072951
TMET104	1229	-6.94	-13.28	1.24	0.71	-10.2305	0	0	0	0	0.00720797	3.26e-11	4.13e-09	0.0240681
TMET105	1229	-3.46	-8.62	4.02	0.5	-14.4509	0	0	0.00664506	0.915259	0.00720797	4.95e-05	0.000581313	0.209763
TMET106	1229	-8.7	-11.98	-1.54	0.72	-8.27586	0.00552007	0	0.00379933	0.484507	0.0188718	0	0.142276	0
TMET107	1229	-5.85	-8.45	2.44	0.76	-12.9915	0.0304254	0	0	0.518157	0.0554618	0.000300272	0.000848324	0.524607
TMET108	1229	-6.18	-11.74	2.18	1.12	-18.123	0.356866	0	0.0552619	0.0552619	0.452755	3.54e-05	5.62e-05	0.662718
TMET109	1229	-3.69	-6.51	3.31	0.67	-18.1572	0.0207744	0	0.00673831	0.370322	0.0691561	0	0.0733129	0
TMET110	1229	-1.97	-3.53	10.61	0.72	-36.5482	0.159129	0	0.0112215	0.240636	0.414491	0.00489839	0.0101361	0.601061
TMET111	1229	-3.49	-9.33	4.8	1.22	-34.957	0.471382	0.0393606	0.047108	0.602736	0.480662	0.00117233	0.00220474	0.623742
TMET112	1229	-10.24	-14.27	-0.72	1.32	-12.8906	0.0105948	0.242167	0	1.67635	0.131025	9.41e-06	3.52e-05	0.454711
TMET114	1229	-11.52	-24.86	1.51	2.57	-22.309	0.197647	0	0	6.37852	0.0300551	7.02e-05	0.00129104	0.144983
TMET115	1229	-6.38	-9.51	2.32	0.84	-13.1661	0.176312	0.00627475	0.00814606	0.42749	0.308518	0.00159437	0.0177236	0.219028
TMET116	1229	-2.07	-3.63	10.52	0.7	-33.8164	0.139593	0	0.00807315	0.254274	0.367384	0.0067503	0.00974421	0.683519
TMET117	1229	-3.96	-8.81	3.4	0.72	-18.1818	0.0203574	0	0.0132036	0.446858	0.0698578	0.000484034	0.00236934	0.389092
TMET118	1229	-7.03	-11.56	-3.66	1.38	-19.6302	0.0282203	0	0.0303087	1.69386	0.0333996	0.0011599	0.0264951	0.120093
TMET119	1229	-4.68	-9.21	3.43	0.61	-13.0342	0.00865282	0	0.0188211	0.303304	0.0830583	0	159.809	0
TMET120	1229	-7.51	-11.65	0.27	0.77	-10.253	0.0220457	0	0.00191384	0.538038	0.0426327	0	0.00624036	0
TMET121	1229	-6.32	-11.55	2.47	0.92	-14.557	0.0526361	0.0157685	0.0116787	0.696764	0.103088	0.00149382	0.0181456	0.204238
TMET122	1229	-4.63	-7.68	2.57	0.9	-19.4384	0.00178705	0	0	0.817171	0.0021821	4.01e-16	0.451172	2.77e-15
TMET123	1229	-4.29	-9.28	3.47	0.71	-16.5501	0.0208795	0	0	0.457527	0.0436438	0	16.6758	0
TMET124	1229	-4.35	-7.83	3.47	0.68	-15.6322	0.0159486	0	0	0.430727	0.0357051	0	20.2701	0
TMET126	1229	-6.02	-8.31	2.31	0.95	-15.7807	0.0292207	0.0470768	0.0320811	0.716577	0.131375	4.07262	5.09213	0.713751
TMET128	1229	-7.63	-13.81	2.15	2.21	-28.9646	0.279535	0	0.254375	3.29141	0.139573	3.39e-05	0.0461665	0.00228256
TMET129	1229	-2.07	-3.82	8.75	0.65	-31.401	0.00448656	0	0	0.408818	0.0108553	0.0277348	0.139617	0.382456
TMET132	1229	-25.12	-94.86	-0.04	7.01	-27.9061	0.0272822	0	1.28323	46.4755	0.0274246	3.32e-13	1479.3	6.99e-16
TMET133	1229	-5.66	-10.39	1.9	0.63	-11.1307	0.00286923	0	0	0.407472	0.00699229	0.000142553	0.000441835	0.501464
TMET135	1229	-4.16	-10.3	2.47	1.1	-26.4423	0.0282988	0.0329064	0.0188979	1.08555	0.0687196	0	0.100489	0
TMET136	1229	-31.19	-59.85	-1.02	4.09	-13.1132	0.083781	0.748055	0.306268	15.1169	0.0700154	0	0.114462	0
TMET137	1229	-7.09	-10.44	-0.78	1.25	-17.6305	0.0354992	0.156694	0.00988439	1.4138	0.125058	0	30.8582	0
TMET138	1229	-18.65	-44.04	0.43	3.4	-18.2306	1.81394	0	0.192122	7.47649	0.211553	0.00297432	0.00355215	0.72303
TMET139	1229	-3.36	-3.77	0.21	0.21	-6.25	0.00104489	0	0.000220809	0.0421622	0.0291448	0.00230217	0.0119027	0.37617
TMET140	1229	-7.42	-13.05	0.48	0.79	-10.6469	0.0331678	0	0	0.545086	0.0573586	2.81e-05	0.000158423	0.356247
TMET141	1229	-21.58	-77.83	1.05	4.67	-21.6404	1.22868	0	0.113515	19.0552	0.0658022	0.135032	0.143222	0.746151
TMET142	1229	-3.27	-3.79	-1.81	0.26	-7.95107	-4.35575e-05	0	0	0.0670901	-0.00064966	0.00443552	0.0440341	0.238987
TMET143	1229	-2.97	-3.89	2.32	0.36	-12.1212	0.00229699	0	0	0.118956	0.0189437	1.24e-05	7.82e-05	0.330043
TMET144	1229	-9.44	-12.86	-1.41	0.79	-8.36864	0.00391908	0	0.000453383	0.611844	0.00709566	2.96e-06	1.78e-05	0.340834
TMET145	1229	-9.88	-13.63	-2.42	0.71	-7.18623	0.00107387	0	0	0.522435	0.0020513	2.28771	28.9379	0.197734
TMET147	1229	-6.98	-10.81	-0.18	0.81	-11.6046	0.00359018	0	0.00838574	0.644847	0.0182331	0	0.0267033	0
TMET149	1229	-6.12	-9.97	2.31	1.21	-19.7712	0.00601209	0	0	1.47238	0.00406665	0	17.6573	0
TMET150	1229	-6.06	-8.24	1.61	0.74	-12.2112	0.0148865	0	0.0186339	0.445669	0.0699523	8.53e-18	0.000408639	6.51e-14
TMET154	1229	-5.88	-8.32	2.68	0.85	-14.4558	0.0117214	0.0154421	0	0.68864	0.0379484	0.00427881	0.0165301	0.446598
TMET155	1229	-2.98	-3.68	4.37	0.35	-11.745	0.000668383	0	0	0.11832	0.0056172	0.000645923	0.00183004	0.523898
TMET156	1229	-3.15	-3.87	3.02	0.35	-11.1111	0.00167262	0	0	0.116727	0.0141269	0.0700863	0.848093	0.204861
TMET157	1229	-5.05	-13.17	2.48	0.76	-15.0495	0.0144368	0	0.0121486	0.508618	0.0496736	0	0.0224429	0
TMET158	1229	-15.19	-52.85	0.86	2.63	-17.314	0.160339	0	0.175982	5.94351	0.0535557	4.45e-05	0.000308729	0.310048
TMET159	1229	-6.22	-10.84	1.47	0.53	-8.5209	0.0166123	0	0.00503075	0.22702	0.0870378	0.00299618	0.0036458	0.719269
a Metabolites, see Table S2
b Number of observations; only lines which were used for prediciton went into this table
c Arithmetic mean
d Minimum
e Maximum
f Standard deviation
g Coefficient of variation (%)
h Additive variance component
i Dominance variance component
j Epistatic variance component
k Error variance component
l SNP based heritability
m Genotypic variance component, estimated in the subset of 17 control lines
n Error variance component, estimated in the subset of 17 control lines
o repeatability, estimated in the subset of 17 control lines
