# Supplementary material for: Can metabolic prediction be an alternative to genomic prediction in barley?
Source: PLoS One. 2020 Jun 5;15(6):e0234052. doi: 10.1371/journal.pone.0234052 (PMC7274421; doi:10.1371/journal.pone.0234052)
Supplement: S8 Table — (XLSX) [file pone.0234052.s008.xlsx]

## Sheet: S8 MP_2nd_date
Table S8. Results for genomic and metabolic prediction using the BayesB model, including results from 2nd sampling date
		SNPs			Metabolites 1st date			Metabolites 2nd date
Traita	h² b	rabc	racd	SDe	rabc	racd	SDe	rabc	racd	SDe
SHO	0.91	0.884179	0.929134	0.02	0.565743	0.594508	0.0477082	0.471488	0.49546	0.0525612
HEA	0.93	0.872915	0.907562	0.02	0.590474	0.613911	0.0453318	0.499386	0.518341	0.052167
MAT	0.83	0.871355	0.954828	0.02	0.55591	0.609164	0.0596283	0.539756	0.591463	0.051931
HEI	0.91	0.92769	0.973605	0.01	0.365753	0.383855	0.0555086	0.265082	0.277519	0.0526198
EAR	0.41	0.736164	1.14483	0.04	0.393159	0.611415	0.0820141	0.376315	0.58522	0.0774207
GNE	0.84	0.880597	0.958638	0.04	0.268496	0.292291	0.0666309	0.29476	0.320882	0.0564303
TGW	0.83	0.857926	0.944322	0.02	0.255441	0.281164	0.0545666	0.189725	0.20777	0.0595875
YLD	0.58	0.771484	1.0099	0.03	0.295799	0.387211	0.0828712	0.324101	0.42426	0.0657788
a SHO: shooting; HEA: flowering; MAT: maturity; HEI: plant height; EAR: ears per m²; GNE: grain number per ear; TGW: thousand grain weight; YLD: grain yield
b Heritability
c Prediction ability avaraged over 100 cross-validation runs
d Prediction accuracy avaraged over 100 cross-validation runs
e Standard deviation of prediction accuracy
