# Supplementary material for: Can metabolic prediction be an alternative to genomic prediction in barley?
Source: PLoS One. 2020 Jun 5;15(6):e0234052. doi: 10.1371/journal.pone.0234052 (PMC7274421; doi:10.1371/journal.pone.0234052)
Supplement: S9 Table — (XLSX) [file pone.0234052.s009.xlsx]

## Sheet: S9 Corr_met-traits_effects_1st
Table S9. Pearson's correlation coefficients between traits and metabolites and estimated metabolite effects in BayesB model, 1st sampling date
Traita	Metaboliteb	rc	p-valued	ûe
EAR	TMET1	-0.0351359	0.204289	-4.87556
EAR	TMET2	0.210518	1.47e-14	3.87169
EAR	TMET3	0.0405496	0.142875	-1.45429
EAR	TMET4	0.0265482	0.337543	-3.41515
EAR	TMET5	0.142962	2.1e-07	1.16902
EAR	TMET6	0.119148	1.57e-05	-4.80258
EAR	TMET7	0.030764	0.266399	-4.6112
EAR	TMET8	-0.0035674	0.897478	-0.934393
EAR	TMET9	-0.0739272	0.00750079	-3.31645
EAR	TMET10	0.0661946	0.0166915	3.9984
EAR	TMET12	0.152987	2.72e-08	-3.77973
EAR	TMET13	0.0589504	0.0330878	-2.12969
EAR	TMET14	0.0421405	0.127833	-0.600055
EAR	TMET15	0.0542116	0.0500605	1.41139
EAR	TMET18	0.169802	6.5e-10	2.51872
EAR	TMET20	-0.0171479	0.535659	0.815856
EAR	TMET23	0.0593605	0.0318837	1.2892
EAR	TMET24	0.0519819	0.0602793	-1.71449
EAR	TMET25	0.0731789	0.0081302	1.97451
EAR	TMET26	0.0976758	0.000405774	2.98227
EAR	TMET27	-0.0707755	0.0104832	-3.21697
EAR	TMET30	0.0993513	0.000321588	0.931652
EAR	TMET32	0.0576129	0.037289	-0.335272
EAR	TMET33	0.0167459	0.545265	-1.55013
EAR	TMET34	0.0572073	0.0386495	-1.39197
EAR	TMET35	0.0352927	0.202275	-2.51702
EAR	TMET36	0.0611486	0.0270617	0.831204
EAR	TMET38	0.0758599	0.00607226	0.562866
EAR	TMET39	-0.0564575	0.0412755	-1.22755
EAR	TMET41	0.0655567	0.0177729	3.90324
EAR	TMET43	0.0557992	0.043704	-2.23331
EAR	TMET44	-0.0457285	0.0984365	-2.47445
EAR	TMET45	0.119406	1.5e-05	-2.93889
EAR	TMET46	-0.064515	0.0196706	-0.940143
EAR	TMET48	0.0966888	0.000464566	-2.91184
EAR	TMET50	-0.000956987	0.972427	-0.619362
EAR	TMET51	-0.00333957	0.903993	-1.93691
EAR	TMET52	0.0378438	0.171523	1.83627
EAR	TMET53	0.146932	9.51e-08	-0.376552
EAR	TMET54	-0.070073	0.0112768	-3.22165
EAR	TMET55	-0.0105545	0.703043	-2.50312
EAR	TMET57	0.0430121	0.120131	-0.448754
EAR	TMET58	-0.00655375	0.812882	2.16581
EAR	TMET62	0.0404625	0.143736	-1.52596
EAR	TMET63	0.0856003	0.00195235	2.24476
EAR	TMET64	0.101987	0.000221475	3.23838
EAR	TMET65	0.0958473	0.000520865	2.49958
EAR	TMET68	-0.0245842	0.374507	-2.67097
EAR	TMET69	0.125134	5.7e-06	1.63128
EAR	TMET70	0.0289629	0.295424	-0.280389
EAR	TMET72	-0.0874189	0.00155916	0.114802
EAR	TMET74	0.142411	2.34e-07	2.6188
EAR	TMET75	0.140323	3.52e-07	2.43886
EAR	TMET76	0.202151	1.61e-13	7.61743
EAR	TMET77	0.110696	6.06e-05	4.08888
EAR	TMET78	0.246206	0	3.95405
EAR	TMET79	0.125753	5.11e-06	-0.422991
EAR	TMET80	0.0688021	0.0128487	0.0725118
EAR	TMET81	0.0206341	0.456068	-0.703974
EAR	TMET82	0.0355062	0.199558	-0.823898
EAR	TMET83	0.0950466	0.000580271	-1.35467
EAR	TMET84	0.0395472	0.153028	-4.09152
EAR	TMET85	0.18103	4.31e-11	1.51818
EAR	TMET86	0.0760858	0.0059224	1.24733
EAR	TMET87	0.0190572	0.491221	-4.364
EAR	TMET88	0.0558644	0.043458	0.367389
EAR	TMET90	-0.15434	2.05e-08	-6.7604
EAR	TMET91	0.0844599	0.00224332	1.48104
EAR	TMET92	0.129726	2.53e-06	2.34896
EAR	TMET93	0.187069	9.31e-12	4.51021
EAR	TMET94	0.0887754	0.00131484	2.9025
EAR	TMET95	0.0151994	0.583005	-1.57221
EAR	TMET96	0.0245603	0.374971	-0.611992
EAR	TMET98	0.0944191	0.000631173	-1.63368
EAR	TMET99	0.133566	1.26e-06	-0.589982
EAR	TMET100	0.122019	9.71e-06	-0.263071
EAR	TMET101	0.221425	4.44e-16	0.0530141
EAR	TMET102	0.0926486	0.000798007	-0.734928
EAR	TMET103	0.198325	4.65e-13	-0.265551
EAR	TMET104	0.180436	5e-11	1.30883
EAR	TMET105	0.0786781	0.00442587	-1.4827
EAR	TMET106	0.175273	1.77e-10	-0.445617
EAR	TMET107	0.0559421	0.0431668	-0.772056
EAR	TMET108	0.0923998	0.000824483	3.57101
EAR	TMET109	0.073346	0.00798569	1.79644
EAR	TMET110	0.0276687	0.31754	-4.11893
EAR	TMET111	0.0644497	0.0197951	1.97912
EAR	TMET112	0.0411427	0.137117	-0.876238
EAR	TMET113	0.084261	0.00229797	0.172697
EAR	TMET114	0.0237781	0.390376	3.10768
EAR	TMET115	0.0510435	0.065069	0.188389
EAR	TMET116	0.0558467	0.0435248	-0.375501
EAR	TMET117	0.170119	6.04e-10	-0.0682721
EAR	TMET118	0.113855	3.7e-05	-0.224378
EAR	TMET119	0.279667	0	3.1786
EAR	TMET120	0.245317	0	2.28814
EAR	TMET121	0.25009	0	1.19087
EAR	TMET122	0.302719	0	4.08962
EAR	TMET123	0.048799	0.0778053	1.83099
EAR	TMET124	0.0454416	0.100569	2.87102
EAR	TMET126	0.0316036	0.253562	1.35559
EAR	TMET127	0.17403	2.39e-10	4.58702
EAR	TMET128	0.256268	0	1.23293
EAR	TMET129	0.121622	1.04e-05	0.503424
EAR	TMET130	0.272127	0	6.15839
EAR	TMET132	0.121874	9.95e-06	4.71511
EAR	TMET133	0.13096	2.03e-06	0.764647
EAR	TMET135	0.0790568	0.00423853	1.7821
EAR	TMET136	0.0997892	0.000302448	0.574286
EAR	TMET137	0.0734935	0.00786005	1.68927
EAR	TMET139	0.0684773	0.0132803	-0.730601
EAR	TMET140	0.115415	2.88e-05	-2.09109
EAR	TMET141	0.0188285	0.496438	-4.06534
EAR	TMET142	0.215025	4e-15	0.822179
EAR	TMET143	0.0616383	0.0258562	1.03556
EAR	TMET144	0.127689	3.64e-06	-0.199509
EAR	TMET145	0.140972	3.1e-07	0.277225
EAR	TMET146	0.113394	3.98e-05	0.368118
EAR	TMET147	0.0865706	0.0017325	0.432071
EAR	TMET150	0.087206	0.00160108	-1.92013
EAR	TMET151	0.0687255	0.0129495	-0.258371
EAR	TMET152	0.078142	0.00470383	0.593814
EAR	TMET153	-0.0926157	0.000801461	-2.5536
EAR	TMET154	0.0445466	0.107458	-0.880154
EAR	TMET155	0.167268	1.17e-09	1.91876
EAR	TMET156	0.0894484	0.00120719	-0.651328
EAR	TMET157	0.0143817	0.603438	0.268329
EAR	TMET158	0.043428	0.116586	-2.28717
GNE	TMET1	0.0528481	0.0561208	0.252182
GNE	TMET2	-0.0644412	0.0198113	-0.186398
GNE	TMET3	-0.00533673	0.847153	-0.080608
GNE	TMET4	-0.0349037	0.207298	0.136744
GNE	TMET5	-0.0592214	0.0322876	0.15812
GNE	TMET6	-0.0451036	0.103128	0.0769054
GNE	TMET7	-0.0458912	0.0972435	-0.0185124
GNE	TMET8	-0.0932852	0.000733801	-0.15574
GNE	TMET9	-0.048116	0.0820603	-0.0743991
GNE	TMET10	-0.0194266	0.482858	-0.248044
GNE	TMET12	-0.046587	0.0922711	-0.05998
GNE	TMET13	-0.0811696	0.00331919	0.0635661
GNE	TMET14	0.055967	0.0430737	0.357557
GNE	TMET15	-0.0285363	0.302597	0.0578553
GNE	TMET18	0.0148198	0.59245	0.0625983
GNE	TMET20	-0.0230759	0.404527	-0.048305
GNE	TMET23	-0.0799795	0.00381185	0.138585
GNE	TMET24	-0.0626325	0.0235511	-0.0882181
GNE	TMET25	-0.0544247	0.0491647	-0.0149137
GNE	TMET26	-0.097422	0.00042019	-0.286226
GNE	TMET27	-0.015344	0.579424	0.0294948
GNE	TMET30	0.0105592	0.702917	0.141153
GNE	TMET32	-0.0313617	0.257215	-0.0666934
GNE	TMET33	-0.0149171	0.590023	0.459058
GNE	TMET34	0.0278431	0.314498	0.0623994
GNE	TMET35	-0.00334084	0.903957	0.0393726
GNE	TMET36	0.0525042	0.0577426	0.0603759
GNE	TMET38	-0.0399348	0.149039	0.260912
GNE	TMET39	-0.0588342	0.033436	0.343244
GNE	TMET41	-0.0464702	0.0930914	-0.108881
GNE	TMET43	-0.00570345	0.836792	0.121065
GNE	TMET44	0.0161138	0.560545	0.216122
GNE	TMET45	-0.0765446	0.00562822	0.184482
GNE	TMET46	-0.00130193	0.962495	0.0662568
GNE	TMET48	-0.059145	0.0325118	0.101599
GNE	TMET50	-0.0500218	0.0706359	-0.0133053
GNE	TMET51	0.0181283	0.51259	0.024502
GNE	TMET52	-0.00475843	0.863544	0.134658
GNE	TMET53	-0.0703306	0.0109798	-0.0131388
GNE	TMET54	0.00987483	0.721342	0.0753205
GNE	TMET55	-0.094271	0.000643773	-0.0729018
GNE	TMET57	-0.0613572	0.0265426	-0.101557
GNE	TMET58	-0.023824	0.389461	0.0109758
GNE	TMET62	-0.0771732	0.00524652	-0.194353
GNE	TMET63	-0.0496471	0.0727724	-0.0198602
GNE	TMET64	-0.161812	4.03e-09	-0.20128
GNE	TMET65	-0.0269519	0.330244	-0.019937
GNE	TMET68	0.105163	0.000139625	0.354347
GNE	TMET69	0.0377281	0.172837	0.0580874
GNE	TMET70	-0.0967796	0.000458841	-0.218308
GNE	TMET72	-0.0596215	0.0311368	-0.0723259
GNE	TMET74	0.0388326	0.160593	-0.406925
GNE	TMET75	-0.0350373	0.205563	0.00976889
GNE	TMET76	-0.0712395	0.00998664	-0.258329
GNE	TMET77	-0.0949594	0.000587112	0.0644744
GNE	TMET78	-0.125615	5.24e-06	-0.0173054
GNE	TMET79	0.0289424	0.295766	0.311516
GNE	TMET80	-0.0523677	0.0583969	0.0507865
GNE	TMET81	-0.000625542	0.981975	0.0430434
GNE	TMET82	-0.0396107	0.152369	-0.106474
GNE	TMET83	-0.0965895	0.0004709	0.153982
GNE	TMET84	-0.0746173	0.00695938	-0.247625
GNE	TMET85	-0.176575	1.29e-10	-0.218681
GNE	TMET86	-0.0448691	0.104934	-0.0636995
GNE	TMET87	-0.0655872	0.0177197	-0.0799054
GNE	TMET88	-0.100312	0.000281004	-0.21972
GNE	TMET90	-0.0681297	0.0137564	-0.0696929
GNE	TMET91	-0.0995394	0.000313231	0.422903
GNE	TMET92	-0.133121	1.37e-06	0.407128
GNE	TMET93	-0.00648722	0.814747	0.374803
GNE	TMET94	-0.0439597	0.112174	0.251581
GNE	TMET95	-0.131065	1.99e-06	-0.423354
GNE	TMET96	-0.140853	3.17e-07	-0.00989794
GNE	TMET98	0.0561981	0.0422183	0.114432
GNE	TMET99	-0.163854	2.55e-09	-0.333501
GNE	TMET100	0.0361158	0.191944	-0.0491376
GNE	TMET101	-0.06449	0.0197182	-0.0484694
GNE	TMET102	0.0742216	0.00726539	-0.0963195
GNE	TMET103	-0.031053	0.26193	0.249523
GNE	TMET104	-0.0457813	0.0980483	-0.117407
GNE	TMET105	-0.125546	5.3e-06	-0.250176
GNE	TMET106	-0.0358759	0.194915	-0.051401
GNE	TMET107	-0.0924726	0.000816654	-0.0318599
GNE	TMET108	-0.019486	0.48152	-0.0540392
GNE	TMET109	-0.0177831	0.520654	-0.281
GNE	TMET110	0.0278381	0.314586	0.0404143
GNE	TMET111	-0.0154835	0.575982	0.182158
GNE	TMET112	0.0295067	0.286446	0.217832
GNE	TMET113	0.00395162	0.886508	0.199565
GNE	TMET114	-0.0985047	0.000361843	0.00831756
GNE	TMET115	0.00727579	0.792713	0.00625838
GNE	TMET116	0.0299544	0.279194	0.336672
GNE	TMET117	-0.121109	1.13e-05	-0.268687
GNE	TMET118	-0.111609	5.26e-05	-0.158058
GNE	TMET119	-0.0798494	0.00386958	-0.298024
GNE	TMET120	-0.0174763	0.527873	0.109135
GNE	TMET121	-0.0772283	0.00521422	0.394295
GNE	TMET122	-0.0449621	0.104215	0.440768
GNE	TMET123	-0.00317577	0.908681	-0.0279145
GNE	TMET124	-0.0375696	0.17465	-0.109817
GNE	TMET126	0.107969	9.19e-05	0.214657
GNE	TMET127	0.00912134	0.741815	-0.0803756
GNE	TMET128	-0.0995035	0.00031481	-0.123374
GNE	TMET129	-0.0449949	0.103962	0.195476
GNE	TMET130	-0.0961865	0.000497449	-0.285303
GNE	TMET132	-0.00843308	0.760678	0.0399485
GNE	TMET133	-0.115162	3e-05	0.00777997
GNE	TMET135	-0.0907421	0.00102276	-0.486798
GNE	TMET136	-0.0641785	0.0203202	0.208667
GNE	TMET137	-0.0982943	0.000372551	-0.291731
GNE	TMET139	-0.0715356	0.00968075	-0.085362
GNE	TMET140	-0.0854634	0.00198535	-0.304745
GNE	TMET141	0.0288196	0.297821	0.147132
GNE	TMET142	-0.0547704	0.0477399	-0.0267212
GNE	TMET143	-0.0427183	0.122686	-0.0638433
GNE	TMET144	0.0118397	0.668913	0.252152
GNE	TMET145	0.037551	0.174864	0.201901
GNE	TMET146	-0.0621471	0.0246533	-0.141169
GNE	TMET147	0.0199258	0.47168	-0.0847771
GNE	TMET150	-0.0993535	0.000321489	-0.0205693
GNE	TMET151	0.0368609	0.182929	0.0818245
GNE	TMET152	0.0062217	0.8222	0.204928
GNE	TMET153	0.0702219	0.0111043	0.086247
GNE	TMET154	-0.0835741	0.00249613	-0.156287
GNE	TMET155	0.0226203	0.41387	0.147535
GNE	TMET156	-0.107629	9.67e-05	-0.0079692
GNE	TMET157	-0.0896388	0.00117824	-0.462354
GNE	TMET158	-0.0705449	0.0107381	-0.0320974
HEA	TMET1	0.03707	0.180456	0.4321
HEA	TMET2	-0.234638	0	-0.276583
HEA	TMET3	-0.0302986	0.273704	0.172436
HEA	TMET4	-0.128895	2.94e-06	-0.037689
HEA	TMET5	-0.187172	9.06e-12	0.764707
HEA	TMET6	-0.198726	4.17e-13	0.383827
HEA	TMET7	-0.0453506	0.101253	0.435293
HEA	TMET8	-0.0993731	0.00032061	-0.321293
HEA	TMET9	0.00522118	0.850423	0.143371
HEA	TMET10	-0.0942309	0.000647228	-0.947815
HEA	TMET12	-0.254374	0	0.0955824
HEA	TMET13	-0.168165	9.51e-10	0.116676
HEA	TMET14	-0.0946468	0.000612243	-0.929112
HEA	TMET15	-0.0172357	0.533572	0.0971653
HEA	TMET18	-0.152272	3.17e-08	0.178345
HEA	TMET20	0.0152831	0.580932	-0.078692
HEA	TMET23	-0.131759	1.76e-06	0.0393087
HEA	TMET24	-0.147628	8.26e-08	0.798209
HEA	TMET25	-0.137549	5.98e-07	0.371436
HEA	TMET26	-0.0710274	0.0102109	0.159323
HEA	TMET27	0.0381051	0.168582	0.0367678
HEA	TMET30	-0.133397	1.3e-06	0.0623546
HEA	TMET32	-0.201059	2.18e-13	-0.623503
HEA	TMET33	-0.0919063	0.000879438	0.510405
HEA	TMET34	-0.126064	4.84e-06	0.484437
HEA	TMET35	-0.0439087	0.112591	0.635468
HEA	TMET36	-0.0828556	0.00272006	-0.224919
HEA	TMET38	-0.153985	2.21e-08	-0.0164297
HEA	TMET39	0.0060552	0.826881	0.621569
HEA	TMET41	-0.0179547	0.516638	0.0593283
HEA	TMET43	-0.0271276	0.327101	0.55507
HEA	TMET44	0.121475	1.06e-05	1.64947
HEA	TMET45	-0.173131	2.96e-10	0.0987538
HEA	TMET46	0.0274664	0.321093	-0.0434731
HEA	TMET48	-0.111936	5e-05	0.534451
HEA	TMET50	-0.0490931	0.0760287	-0.00132338
HEA	TMET51	0.0182602	0.509528	0.151409
HEA	TMET52	-0.0697922	0.0116086	0.0264468
HEA	TMET53	-0.179479	6.34e-11	0.154606
HEA	TMET54	0.0591406	0.0325244	0.192479
HEA	TMET55	-0.0402419	0.145935	0.110875
HEA	TMET57	-0.169843	6.44e-10	-0.178296
HEA	TMET58	-0.0125594	0.650091	-0.0693578
HEA	TMET62	-0.0696335	0.0117999	0.311362
HEA	TMET63	-0.17319	2.92e-10	-0.204083
HEA	TMET64	-0.25855	0	-0.351083
HEA	TMET65	-0.0885058	0.00136038	-0.187033
HEA	TMET68	0.0711304	0.0101014	0.138211
HEA	TMET69	-0.108578	8.38e-05	-0.0706137
HEA	TMET70	-0.079876	0.00385773	-0.0279177
HEA	TMET72	-0.00169752	0.951112	-0.202197
HEA	TMET74	-0.136745	6.97e-07	-0.806369
HEA	TMET75	-0.194891	1.18e-12	-0.197569
HEA	TMET76	-0.225406	0	-0.390738
HEA	TMET77	-0.196419	7.83e-13	0.11266
HEA	TMET78	-0.332565	0	-0.0938445
HEA	TMET79	-0.0929104	0.000771001	1.13174
HEA	TMET80	-0.0671867	0.0151245	0.100497
HEA	TMET81	-0.0418327	0.130644	-0.0993321
HEA	TMET82	-0.0592952	0.0320729	0.0520161
HEA	TMET83	-0.263435	0	0.00809066
HEA	TMET84	-0.196918	6.83e-13	-0.348583
HEA	TMET85	-0.306538	0	-0.499882
HEA	TMET86	-0.0618929	0.0252483	0.353072
HEA	TMET87	-0.0338451	0.221419	0.981593
HEA	TMET88	-0.233584	0	-1.12085
HEA	TMET90	0.0973591	0.000423835	0.255965
HEA	TMET91	-0.107767	9.47e-05	0.450443
HEA	TMET92	-0.271012	0	0.0331392
HEA	TMET93	-0.188577	6.3e-12	0.0860694
HEA	TMET94	-0.140893	3.15e-07	-0.22246
HEA	TMET95	-0.0762761	0.00579876	0.114095
HEA	TMET96	-0.153226	2.59e-08	0.417716
HEA	TMET98	-0.14825	7.27e-08	0.017703
HEA	TMET99	-0.273212	0	-0.341052
HEA	TMET100	-0.168159	9.53e-10	-0.228058
HEA	TMET101	-0.354264	0	-1.3191
HEA	TMET102	-0.130722	2.12e-06	0.316923
HEA	TMET103	-0.24557	0	0.781114
HEA	TMET104	-0.244566	0	-0.234448
HEA	TMET105	-0.244321	0	-0.38746
HEA	TMET106	-0.219801	8.88e-16	0.478699
HEA	TMET107	-0.177352	1.07e-10	0.320366
HEA	TMET108	-0.220389	8.88e-16	-0.203004
HEA	TMET109	-0.216146	2.66e-15	-0.678215
HEA	TMET110	-0.134112	1.14e-06	0.52458
HEA	TMET111	-0.182404	3.06e-11	-0.479176
HEA	TMET112	0.0043326	0.875651	0.93323
HEA	TMET113	-0.0489752	0.0767367	0.11314
HEA	TMET114	-0.122695	8.66e-06	-0.793677
HEA	TMET115	-0.131501	1.84e-06	-0.0502167
HEA	TMET116	-0.157007	1.16e-08	0.0514173
HEA	TMET117	-0.292991	0	-0.204497
HEA	TMET118	-0.188912	5.77e-12	0.0488279
HEA	TMET119	-0.336104	0	-0.316349
HEA	TMET120	-0.255341	0	0.149321
HEA	TMET121	-0.345958	0	0.213887
HEA	TMET122	-0.338433	0	-0.458979
HEA	TMET123	-0.0160231	0.562752	0.173976
HEA	TMET124	-0.052819	0.0562565	-0.717398
HEA	TMET126	0.0106432	0.700666	-0.056076
HEA	TMET127	-0.196358	7.96e-13	-0.275143
HEA	TMET128	-0.362744	0	-0.352482
HEA	TMET129	-0.217772	1.78e-15	-0.0517703
HEA	TMET130	-0.345749	0	-0.207224
HEA	TMET132	-0.111248	5.56e-05	-0.00580984
HEA	TMET133	-0.233794	0	0.257073
HEA	TMET135	-0.127492	3.77e-06	-0.937094
HEA	TMET136	-0.114776	3.19e-05	0.349497
HEA	TMET137	-0.164196	2.36e-09	-0.405216
HEA	TMET139	-0.174401	2.19e-10	0.0085713
HEA	TMET140	-0.275555	0	-0.502122
HEA	TMET141	-0.0917633	0.000895979	0.123764
HEA	TMET142	-0.331663	0	-0.186932
HEA	TMET143	-0.0502805	0.0691903	-0.144372
HEA	TMET144	-0.16757	1.09e-09	0.105915
HEA	TMET145	-0.137739	5.77e-07	-0.256644
HEA	TMET146	-0.151681	3.58e-08	0.0264055
HEA	TMET147	-0.168364	9.08e-10	-0.105902
HEA	TMET150	-0.222169	4.44e-16	0.0353476
HEA	TMET151	-0.0956156	0.000537447	0.0882607
HEA	TMET152	-0.0372839	0.177954	0.696643
HEA	TMET153	0.0909731	0.000992717	0.0887493
HEA	TMET154	-0.127872	3.53e-06	0.0841533
HEA	TMET155	-0.240691	0	-0.472267
HEA	TMET156	-0.196495	7.67e-13	-0.343142
HEA	TMET157	-0.0398313	0.150096	-0.178695
HEA	TMET158	-0.155121	1.73e-08	-0.568014
HEI	TMET1	0.150891	4.22e-08	2.1115
HEI	TMET2	-0.0262931	0.342206	-0.238327
HEI	TMET3	0.046994	0.0894583	0.559901
HEI	TMET4	-0.0225312	0.415713	-0.0759532
HEI	TMET5	-0.0966192	0.000468998	0.0604385
HEI	TMET6	-0.0818959	0.00304774	-0.114386
HEI	TMET7	0.0116234	0.674612	0.669847
HEI	TMET8	-0.0695278	0.0119289	-0.878559
HEI	TMET9	-0.00102322	0.97052	0.0646006
HEI	TMET10	-0.00861459	0.755689	-0.539526
HEI	TMET12	-0.148849	6.44e-08	-1.41043
HEI	TMET13	-0.029141	0.292462	0.0855431
HEI	TMET14	-0.0127273	0.645731	0.220013
HEI	TMET15	-0.0263615	0.340952	0.0277805
HEI	TMET18	-0.0246404	0.373416	-0.254254
HEI	TMET20	-0.0414904	0.133824	-0.246939
HEI	TMET23	-0.00383031	0.889969	0.94165
HEI	TMET24	0.00369252	0.893904	-0.203319
HEI	TMET25	-0.0110295	0.690354	-0.282515
HEI	TMET26	-0.0777526	0.00491556	-0.0667976
HEI	TMET27	0.0232423	0.401145	0.0994474
HEI	TMET30	-0.0369978	0.181308	-0.671367
HEI	TMET32	0.0646794	0.0193597	1.05494
HEI	TMET33	-0.0672999	0.0149542	-0.650136
HEI	TMET34	0.0747417	0.00686561	0.424253
HEI	TMET35	0.0794391	0.00405676	0.441079
HEI	TMET36	0.171062	4.84e-10	0.964884
HEI	TMET38	-0.0679766	0.0139709	-0.0903494
HEI	TMET39	0.0264178	0.339921	1.5174
HEI	TMET41	-0.0430879	0.119478	-0.269409
HEI	TMET43	0.00249602	0.928167	0.840534
HEI	TMET44	-0.0717328	0.00948173	-1.8967
HEI	TMET45	-0.0969224	0.000449974	-0.857385
HEI	TMET46	0.00918728	0.740016	0.0845485
HEI	TMET48	-0.0742421	0.00724928	0.00221664
HEI	TMET50	-0.0192954	0.485819	-0.447929
HEI	TMET51	0.0715634	0.00965247	0.82745
HEI	TMET52	-0.0114326	0.679655	-0.0533495
HEI	TMET53	-0.0507653	0.0665475	0.17883
HEI	TMET54	-0.0335699	0.225201	-0.218614
HEI	TMET55	-0.0158026	0.56814	0.577771
HEI	TMET57	-0.0396384	0.152082	-1.27312
HEI	TMET58	-0.0112331	0.684942	0.0414124
HEI	TMET62	-0.0297131	0.283087	-0.167651
HEI	TMET63	-0.045414	0.100776	-0.330794
HEI	TMET64	-0.0546296	0.0483159	0.345057
HEI	TMET65	-0.0306209	0.268631	-0.311114
HEI	TMET68	0.00940665	0.734041	-0.377498
HEI	TMET69	-0.0479847	0.0828997	-0.60035
HEI	TMET70	0.0138137	0.617818	0.470373
HEI	TMET72	-0.0116957	0.672706	-0.199994
HEI	TMET74	0.0534447	0.0533978	0.278672
HEI	TMET75	-0.0468408	0.090509	0.0137673
HEI	TMET76	-0.0293224	0.289468	0.294743
HEI	TMET77	-0.0816512	0.00313684	-0.131833
HEI	TMET78	-0.134112	1.14e-06	-0.23549
HEI	TMET79	0.00840582	0.761428	-0.189165
HEI	TMET80	-0.0555218	0.0447627	-0.639566
HEI	TMET81	0.00214104	0.938361	-0.18862
HEI	TMET82	-0.0404256	0.144102	-0.39689
HEI	TMET83	-0.132261	1.6e-06	-1.17646
HEI	TMET84	-0.00321288	0.907619	-0.126599
HEI	TMET85	-0.127757	3.6e-06	-0.0291471
HEI	TMET86	-0.081383	0.00323722	-0.00315659
HEI	TMET87	-0.0816705	0.00312971	-1.08192
HEI	TMET88	-0.031836	0.250086	-0.242259
HEI	TMET90	-0.0507779	0.0664798	0.0631628
HEI	TMET91	-0.0753906	0.0063946	-1.14231
HEI	TMET92	-0.157193	1.11e-08	-1.57841
HEI	TMET93	-0.0304912	0.270665	-0.498253
HEI	TMET94	-0.0799877	0.00380828	-0.601084
HEI	TMET95	-0.066644	0.0159648	-0.149418
HEI	TMET96	-0.139865	3.84e-07	-0.511756
HEI	TMET98	0.0790598	0.00423711	0.549357
HEI	TMET99	-0.17905	7.05e-11	-0.642311
HEI	TMET100	0.10309	0.000188966	-0.479236
HEI	TMET101	-0.0600288	0.0300015	0.44758
HEI	TMET102	0.0953159	0.000559619	0.35763
HEI	TMET103	-0.0784102	0.00456287	-0.510469
HEI	TMET104	-0.0778551	0.00485901	0.0875141
HEI	TMET105	-0.0848697	0.00213448	0.630596
HEI	TMET106	-0.0739414	0.00748926	0.557804
HEI	TMET107	-0.00905994	0.743492	0.623969
HEI	TMET108	-0.0937204	0.000692703	-0.397163
HEI	TMET109	-0.0912674	0.000955608	-1.17522
HEI	TMET110	-0.0409509	0.138959	0.613254
HEI	TMET111	-0.0690625	0.0125118	-0.724949
HEI	TMET112	0.0289673	0.29535	0.629719
HEI	TMET113	-0.0358122	0.195709	-0.479016
HEI	TMET114	-0.07129	0.00993382	0.81919
HEI	TMET115	-0.0802308	0.0037026	-0.246787
HEI	TMET116	-0.036594	0.186122	0.460311
HEI	TMET117	-0.0726936	0.00856322	1.04674
HEI	TMET118	-0.00605073	0.827007	0.380521
HEI	TMET119	-0.0782958	0.00462251	0.630108
HEI	TMET120	-0.0471801	0.0881959	0.184852
HEI	TMET121	-0.104272	0.000159119	-0.684567
HEI	TMET122	-0.0806596	0.00352276	-0.498461
HEI	TMET123	-0.0662266	0.0166388	-0.128183
HEI	TMET124	-0.0830397	0.002661	-0.127103
HEI	TMET126	0.112347	4.69e-05	0.876544
HEI	TMET127	0.0287728	0.298605	-0.556636
HEI	TMET128	-0.027487	0.32073	1.61625
HEI	TMET129	0.0249608	0.367231	2.09502
HEI	TMET130	-0.0515509	0.0624414	-0.320726
HEI	TMET132	-0.0277986	0.315272	-0.113655
HEI	TMET133	-0.0603381	0.0291634	0.370022
HEI	TMET135	-0.0115432	0.676731	0.0889552
HEI	TMET136	-0.00452791	0.870094	0.782166
HEI	TMET137	-0.0950247	0.00058198	-0.567392
HEI	TMET139	-0.00792589	0.774671	0.260757
HEI	TMET140	-0.0355633	0.198836	0.698181
HEI	TMET141	0.112246	4.76e-05	0.267868
HEI	TMET142	-0.0879802	0.00145339	-0.707314
HEI	TMET143	0.0167514	0.545135	0.528703
HEI	TMET144	-0.0644749	0.019747	0.714666
HEI	TMET145	-0.02152	0.436955	0.206384
HEI	TMET146	-0.0301266	0.276438	0.141114
HEI	TMET147	-0.0654191	0.0180139	0.172371
HEI	TMET150	-0.062747	0.0232974	0.195621
HEI	TMET151	0.0274588	0.321226	-0.14875
HEI	TMET152	-0.000601478	0.982668	0.0748055
HEI	TMET153	0.0512351	0.064066	-0.222248
HEI	TMET154	0.00932337	0.736307	0.548878
HEI	TMET155	0.0888959	0.00129493	1.33364
HEI	TMET156	-0.069871	0.0115147	0.420911
HEI	TMET157	-0.0214812	0.437781	0.468831
HEI	TMET158	-0.0443801	0.108779	-0.408968
MAT	TMET1	0.0261055	0.345664	0.165157
MAT	TMET2	-0.224607	2.22e-16	-0.212972
MAT	TMET3	-0.0172936	0.532197	0.229717
MAT	TMET4	-0.118308	1.8e-05	-0.0546985
MAT	TMET5	-0.168307	9.2e-10	0.382298
MAT	TMET6	-0.17596	1.5e-10	0.367759
MAT	TMET7	-0.039595	0.152531	0.312321
MAT	TMET8	-0.0780535	0.00475122	-0.0992312
MAT	TMET9	0.00196805	0.943333	0.0697296
MAT	TMET10	-0.0929156	0.000770468	-0.797267
MAT	TMET12	-0.239554	0	0.0882404
MAT	TMET13	-0.181873	3.49e-11	0.0461754
MAT	TMET14	-0.0748937	0.0067526	-0.289596
MAT	TMET15	-0.0126849	0.64683	0.0555782
MAT	TMET18	-0.130686	2.13e-06	0.254983
MAT	TMET20	0.0252204	0.362269	-0.0826469
MAT	TMET23	-0.106633	0.000112297	0.087502
MAT	TMET24	-0.133144	1.36e-06	0.539042
MAT	TMET25	-0.128214	3.32e-06	0.323913
MAT	TMET26	-0.0536074	0.0526749	0.163805
MAT	TMET27	0.0435759	0.115345	0.0607792
MAT	TMET30	-0.12779	3.58e-06	0.056161
MAT	TMET32	-0.181999	3.38e-11	-0.46902
MAT	TMET33	-0.0735454	0.00781628	0.35815
MAT	TMET34	-0.122904	8.35e-06	0.212006
MAT	TMET35	-0.0454051	0.100843	0.393599
MAT	TMET36	-0.0906259	0.0010382	-0.207046
MAT	TMET38	-0.142755	2.19e-07	-0.122472
MAT	TMET39	0.00732677	0.791294	0.304656
MAT	TMET41	-0.0125657	0.649927	0.029865
MAT	TMET43	-0.0256507	0.354133	0.30906
MAT	TMET44	0.112186	4.81e-05	0.782082
MAT	TMET45	-0.157111	1.13e-08	0.0847844
MAT	TMET46	0.0343851	0.214132	-0.019526
MAT	TMET48	-0.0970578	0.000441713	0.396594
MAT	TMET50	-0.0330174	0.232931	0.0656263
MAT	TMET51	0.0154844	0.575958	0.0510884
MAT	TMET52	-0.0638174	0.0210382	0.0394646
MAT	TMET53	-0.162504	3.45e-09	0.0546042
MAT	TMET54	0.084645	0.00219354	0.220858
MAT	TMET55	-0.0159202	0.565264	0.156786
MAT	TMET57	-0.147867	7.87e-08	-0.193204
MAT	TMET58	0.00165886	0.952224	-0.0422972
MAT	TMET62	-0.0395521	0.152976	0.375098
MAT	TMET63	-0.163473	2.78e-09	-0.156989
MAT	TMET64	-0.249618	0	-0.355422
MAT	TMET65	-0.0929097	0.000771068	-0.161342
MAT	TMET68	0.0622277	0.0244672	0.135153
MAT	TMET69	-0.103508	0.000177844	-0.0548131
MAT	TMET70	-0.0668571	0.01563	0.0012931
MAT	TMET72	0.0100984	0.715304	-0.147458
MAT	TMET74	-0.139915	3.81e-07	-0.502796
MAT	TMET75	-0.1838	2.15e-11	-0.067849
MAT	TMET76	-0.217114	2.22e-15	-0.345293
MAT	TMET77	-0.175769	1.57e-10	-0.0556847
MAT	TMET78	-0.315672	0	-0.106955
MAT	TMET79	-0.0969799	0.00044645	0.55227
MAT	TMET80	-0.0505348	0.0677937	0.123703
MAT	TMET81	-0.0501936	0.0696732	-0.16945
MAT	TMET82	-0.0596597	0.0310289	-0.0650671
MAT	TMET83	-0.244675	0	-0.0384921
MAT	TMET84	-0.182946	2.67e-11	-0.220266
MAT	TMET85	-0.277321	0	-0.27678
MAT	TMET86	-0.047358	0.0870017	0.312891
MAT	TMET87	-0.00577809	0.834687	0.74436
MAT	TMET88	-0.213517	6.22e-15	-0.63096
MAT	TMET90	0.109614	7.16e-05	0.221262
MAT	TMET91	-0.0923591	0.000828894	0.306504
MAT	TMET92	-0.246161	0	-0.118112
MAT	TMET93	-0.175579	1.65e-10	0.193353
MAT	TMET94	-0.12543	5.41e-06	-0.316361
MAT	TMET95	-0.0476469	0.0850912	0.244965
MAT	TMET96	-0.135553	8.72e-07	0.0805436
MAT	TMET98	-0.152733	2.87e-08	0.116749
MAT	TMET99	-0.233753	0	-0.196925
MAT	TMET100	-0.165191	1.88e-09	0.0018591
MAT	TMET101	-0.3425	0	-0.834193
MAT	TMET102	-0.143801	1.78e-07	0.070307
MAT	TMET103	-0.233634	0	0.42478
MAT	TMET104	-0.223611	4.44e-16	-0.0623446
MAT	TMET105	-0.215564	3.33e-15	-0.184802
MAT	TMET106	-0.18694	9.62e-12	0.240136
MAT	TMET107	-0.148671	6.68e-08	0.219044
MAT	TMET108	-0.169035	7.77e-10	-0.101412
MAT	TMET109	-0.170469	5.56e-10	-0.458695
MAT	TMET110	-0.0979883	0.000388657	0.257798
MAT	TMET111	-0.147784	8e-08	-0.392217
MAT	TMET112	0.013766	0.619034	0.559889
MAT	TMET113	-0.0230837	0.404368	0.245544
MAT	TMET114	-0.0879804	0.00145336	-0.21908
MAT	TMET115	-0.0908168	0.00101296	-0.00367379
MAT	TMET116	-0.119374	1.51e-05	0.0789151
MAT	TMET117	-0.258142	0	-0.0896869
MAT	TMET118	-0.17298	3.07e-10	0.0985485
MAT	TMET119	-0.326333	0	-0.297473
MAT	TMET120	-0.253568	0	0.0687766
MAT	TMET121	-0.330977	0	0.0224817
MAT	TMET122	-0.327276	0	-0.266254
MAT	TMET123	-0.0090105	0.744843	0.0432694
MAT	TMET124	-0.0441342	0.110754	-0.535437
MAT	TMET126	0.011998	0.664756	-0.0249326
MAT	TMET127	-0.196101	8.53e-13	-0.311599
MAT	TMET128	-0.354443	0	-0.284174
MAT	TMET129	-0.202786	1.35e-13	-0.116759
MAT	TMET130	-0.343337	0	-0.222201
MAT	TMET132	-0.107127	0.000104292	-0.0330395
MAT	TMET133	-0.238612	0	-0.0523656
MAT	TMET135	-0.120198	1.32e-05	-0.408438
MAT	TMET136	-0.101543	0.000235956	0.19722
MAT	TMET137	-0.135458	8.87e-07	-0.214619
MAT	TMET139	-0.169335	7.25e-10	-0.0128638
MAT	TMET140	-0.266744	0	-0.427433
MAT	TMET141	-0.103892	0.000168192	-0.027788
MAT	TMET142	-0.320917	0	-0.128518
MAT	TMET143	-0.0359227	0.194332	-0.0666038
MAT	TMET144	-0.143991	1.71e-07	0.137409
MAT	TMET145	-0.115665	2.77e-05	-0.0372102
MAT	TMET146	-0.145332	1.31e-07	-0.0337921
MAT	TMET147	-0.129135	2.82e-06	0.0168032
MAT	TMET150	-0.196392	7.89e-13	0.0394658
MAT	TMET151	-0.0815488	0.00317482	0.0990699
MAT	TMET152	-0.0484057	0.0802327	0.257547
MAT	TMET153	0.102928	0.000193441	0.187652
MAT	TMET154	-0.120602	1.23e-05	0.00654298
MAT	TMET155	-0.226275	0	-0.178024
MAT	TMET156	-0.183293	2.44e-11	-0.126947
MAT	TMET157	-0.0257252	0.352737	-0.167904
MAT	TMET158	-0.135311	9.12e-07	-0.451896
SHO	TMET1	-0.021438	0.438704	-0.178934
SHO	TMET2	-0.218899	1.33e-15	-0.12894
SHO	TMET3	-0.0299812	0.278764	0.157168
SHO	TMET4	-0.112397	4.65e-05	-0.0259795
SHO	TMET5	-0.159232	7.12e-09	0.582045
SHO	TMET6	-0.179675	6.04e-11	0.33848
SHO	TMET7	-0.0415676	0.133101	0.389577
SHO	TMET8	-0.0607003	0.0282075	-0.0420474
SHO	TMET9	-0.00643555	0.816196	0.0678035
SHO	TMET10	-0.0874176	0.00155942	-0.649828
SHO	TMET12	-0.219855	8.88e-16	0.192165
SHO	TMET13	-0.159012	7.47e-09	0.0515038
SHO	TMET14	-0.104957	0.000143918	-0.884726
SHO	TMET15	-0.00993753	0.719646	0.0705945
SHO	TMET18	-0.142555	2.28e-07	0.179592
SHO	TMET20	0.0348077	0.208551	-0.016812
SHO	TMET23	-0.12721	3.96e-06	-0.114712
SHO	TMET24	-0.156849	1.2e-08	0.725547
SHO	TMET25	-0.147585	8.33e-08	0.329309
SHO	TMET26	-0.0443685	0.108872	0.0757889
SHO	TMET27	0.0205627	0.457628	-0.00503923
SHO	TMET30	-0.155182	1.71e-08	-0.0533536
SHO	TMET32	-0.218076	1.55e-15	-0.755869
SHO	TMET33	-0.0953639	0.000556012	0.247761
SHO	TMET34	-0.135428	8.92e-07	0.546163
SHO	TMET35	-0.0529053	0.0558548	0.501729
SHO	TMET36	-0.116439	2.44e-05	-0.339691
SHO	TMET38	-0.134001	1.16e-06	0.00657697
SHO	TMET39	0.00432675	0.875817	0.298452
SHO	TMET41	0.0174866	0.52763	0.218316
SHO	TMET43	-0.0083569	0.762775	0.522363
SHO	TMET44	0.158164	8.99e-09	1.70191
SHO	TMET45	-0.118556	1.73e-05	0.186621
SHO	TMET46	0.0220935	0.424831	-0.0963585
SHO	TMET48	-0.0649606	0.0188381	0.487141
SHO	TMET50	-0.0549359	0.0470701	0.0423446
SHO	TMET51	0.00432214	0.875949	0.0753024
SHO	TMET52	-0.0697688	0.0116366	0.0161673
SHO	TMET53	-0.169764	6.56e-10	-0.0042724
SHO	TMET54	0.0621196	0.024717	0.16622
SHO	TMET55	-0.0297888	0.281861	0.00147891
SHO	TMET57	-0.175462	1.69e-10	-0.0926481
SHO	TMET58	-0.00535731	0.846571	-0.0884562
SHO	TMET62	-0.0474951	0.0860907	0.450271
SHO	TMET63	-0.154109	2.15e-08	-0.133076
SHO	TMET64	-0.208649	2.53e-14	-0.236671
SHO	TMET65	-0.0847473	0.00216646	-0.0639965
SHO	TMET68	0.0572574	0.0384791	0.219232
SHO	TMET69	-0.114254	3.47e-05	-0.112566
SHO	TMET70	-0.064369	0.0199501	-0.0136342
SHO	TMET72	-0.00270214	0.922253	-0.14606
SHO	TMET74	-0.14894	6.32e-08	-0.707773
SHO	TMET75	-0.186504	1.08e-11	-0.297181
SHO	TMET76	-0.209984	1.73e-14	-0.355701
SHO	TMET77	-0.180399	5.05e-11	0.0559367
SHO	TMET78	-0.270291	0	-0.0794675
SHO	TMET79	-0.0959634	0.000512738	0.880683
SHO	TMET80	-0.0600749	0.0298754	0.0378017
SHO	TMET81	-0.052253	0.0589513	-0.0144713
SHO	TMET82	-0.0411629	0.136923	0.148197
SHO	TMET83	-0.24895	0	-0.0191626
SHO	TMET84	-0.192493	2.25e-12	-0.0998778
SHO	TMET85	-0.237598	0	-0.311676
SHO	TMET86	-0.0389737	0.159078	0.257386
SHO	TMET87	-0.00966883	0.72692	0.778982
SHO	TMET88	-0.221552	4.44e-16	-0.921201
SHO	TMET90	0.104894	0.000145272	0.23832
SHO	TMET91	-0.0826358	0.00279211	0.502252
SHO	TMET92	-0.23564	0	0.20086
SHO	TMET93	-0.171835	4.03e-10	0.240691
SHO	TMET94	-0.111268	5.55e-05	-0.166802
SHO	TMET95	-0.0507028	0.0668836	0.155787
SHO	TMET96	-0.1122	4.8e-05	0.33057
SHO	TMET98	-0.169301	7.31e-10	-0.047284
SHO	TMET99	-0.201174	2.12e-13	-0.12783
SHO	TMET100	-0.195105	1.12e-12	-0.199593
SHO	TMET101	-0.332525	0	-1.16689
SHO	TMET102	-0.153598	2.39e-08	0.517287
SHO	TMET103	-0.219057	1.11e-15	0.600701
SHO	TMET104	-0.226294	0	-0.186771
SHO	TMET105	-0.230658	0	-0.402611
SHO	TMET106	-0.19187	2.65e-12	0.244206
SHO	TMET107	-0.178359	8.35e-11	0.140929
SHO	TMET108	-0.190909	3.42e-12	-0.12719
SHO	TMET109	-0.186551	1.06e-11	-0.315078
SHO	TMET110	-0.124728	6.11e-06	0.339308
SHO	TMET111	-0.149586	5.53e-08	-0.305779
SHO	TMET112	0.00861702	0.755623	0.714486
SHO	TMET113	-0.0397432	0.151001	0.303843
SHO	TMET114	-0.116594	2.38e-05	-0.823089
SHO	TMET115	-0.114573	3.3e-05	-0.0646606
SHO	TMET116	-0.147044	9.3e-08	-0.0771733
SHO	TMET117	-0.255456	0	-0.100244
SHO	TMET118	-0.170693	5.28e-10	-0.0322038
SHO	TMET119	-0.296057	0	-0.254294
SHO	TMET120	-0.235921	0	0.0968155
SHO	TMET121	-0.304328	0	0.285248
SHO	TMET122	-0.306263	0	-0.429501
SHO	TMET123	-0.0036647	0.894698	0.120114
SHO	TMET124	-0.0238157	0.389627	-0.543765
SHO	TMET126	-0.0215505	0.436304	-0.123403
SHO	TMET127	-0.196017	8.73e-13	-0.15071
SHO	TMET128	-0.363564	0	-0.648384
SHO	TMET129	-0.245715	0	-0.485691
SHO	TMET130	-0.348339	0	-0.296614
SHO	TMET132	-0.103275	0.000183963	-0.0179822
SHO	TMET133	-0.223928	2.22e-16	0.0743266
SHO	TMET135	-0.122475	8.98e-06	-0.7857
SHO	TMET136	-0.109079	7.77e-05	0.227366
SHO	TMET137	-0.133787	1.21e-06	-0.268276
SHO	TMET139	-0.17844	8.19e-11	-0.0275295
SHO	TMET140	-0.292238	0	-0.648112
SHO	TMET141	-0.137686	5.83e-07	0.0975774
SHO	TMET142	-0.314702	0	-0.107631
SHO	TMET143	-0.0442412	0.109892	-0.110157
SHO	TMET144	-0.163686	2.65e-09	0.0035069
SHO	TMET145	-0.130761	2.1e-06	-0.220586
SHO	TMET146	-0.12541	5.43e-06	0.203259
SHO	TMET147	-0.146377	1.06e-07	-0.0700646
SHO	TMET150	-0.209033	2.26e-14	0.0220981
SHO	TMET151	-0.100231	0.00028423	0.135752
SHO	TMET152	-0.0393018	0.155594	0.514593
SHO	TMET153	0.0646088	0.0194926	-0.00369509
SHO	TMET154	-0.134066	1.15e-06	0.0139233
SHO	TMET155	-0.256609	0	-0.420413
SHO	TMET156	-0.134344	1.09e-06	-0.0250707
SHO	TMET157	-0.0342449	0.216007	-0.271691
SHO	TMET158	-0.152512	3.01e-08	-0.660814
TGW	TMET1	0.0218991	0.428918	-0.0910771
TGW	TMET2	0.109193	7.63e-05	0.311091
TGW	TMET3	0.0252278	0.362128	-0.00503603
TGW	TMET4	0.0633509	0.0219982	0.247593
TGW	TMET5	0.0670519	0.0153295	0.0932305
TGW	TMET6	0.0647371	0.0192518	-0.22003
TGW	TMET7	0.0127293	0.645678	-0.0860946
TGW	TMET8	-0.0490312	0.0763999	-0.319277
TGW	TMET9	-0.0253992	0.358874	-0.0570572
TGW	TMET10	0.0508817	0.0659256	0.0500117
TGW	TMET12	0.0745455	0.00701403	-0.050981
TGW	TMET13	-0.00756575	0.784651	-0.105017
TGW	TMET14	0.0746473	0.00693669	0.353484
TGW	TMET15	-0.00193669	0.944234	-0.000589204
TGW	TMET18	0.11618	2.55e-05	0.113848
TGW	TMET20	-0.0125172	0.651187	0.0135306
TGW	TMET23	0.0231423	0.403176	0.0607986
TGW	TMET24	0.0906909	0.00102954	0.0920523
TGW	TMET25	0.0933267	0.000729786	0.251768
TGW	TMET26	-0.00977914	0.723931	-0.0179801
TGW	TMET27	-0.0734565	0.00789142	-0.158248
TGW	TMET30	0.038524	0.163946	-0.10087
TGW	TMET32	0.102348	0.00021029	0.220453
TGW	TMET33	0.0220784	0.425149	-0.0185065
TGW	TMET34	0.058361	0.0348865	-0.2362
TGW	TMET35	0.0469874	0.0895038	0.0842789
TGW	TMET36	0.110993	5.79e-05	0.103779
TGW	TMET38	0.0451089	0.103088	0.12203
TGW	TMET39	-0.0292572	0.290542	0.0875998
TGW	TMET41	-0.0464989	0.092889	-0.411577
TGW	TMET43	-0.00247635	0.928732	-0.162829
TGW	TMET44	-0.0243168	0.379726	-0.115704
TGW	TMET45	0.0117296	0.671811	-0.0351099
TGW	TMET46	-0.0446846	0.106372	0.00905123
TGW	TMET48	-0.0355515	0.198984	-0.345798
TGW	TMET50	-0.0160129	0.563001	-0.118593
TGW	TMET51	0.0155388	0.574618	0.0227854
TGW	TMET52	0.0509717	0.0654481	0.0755586
TGW	TMET53	0.0380309	0.169413	-0.080835
TGW	TMET54	-0.030965	0.263287	0.00835362
TGW	TMET55	-0.0306639	0.267959	0.04702
TGW	TMET57	0.0565177	0.0410592	-0.260471
TGW	TMET58	0.00307313	0.91162	-0.00525568
TGW	TMET62	-0.0143792	0.603501	-0.315697
TGW	TMET63	0.0327622	0.236564	-0.0560067
TGW	TMET64	-0.0173625	0.530566	0.0263263
TGW	TMET65	0.0346385	0.210772	-0.0836617
TGW	TMET68	-0.0131692	0.634313	-0.143823
TGW	TMET69	0.0521347	0.0595277	-0.00421626
TGW	TMET70	0.0159622	0.564239	0.00939963
TGW	TMET72	-0.0638904	0.0208913	-0.110347
TGW	TMET74	0.115758	2.73e-05	0.588255
TGW	TMET75	0.0909687	0.000993274	0.106684
TGW	TMET76	0.141248	2.94e-07	0.567996
TGW	TMET77	0.0596394	0.0310863	0.335702
TGW	TMET78	0.0840149	0.00236723	0.0563765
TGW	TMET79	0.0621794	0.0245786	-0.546482
TGW	TMET80	0.0339335	0.220214	0.0737588
TGW	TMET81	0.013594	0.62342	0.0667844
TGW	TMET82	0.00385506	0.889263	-0.0766969
TGW	TMET83	0.0506609	0.0671099	0.0461052
TGW	TMET84	0.0172106	0.534168	-0.359754
TGW	TMET85	0.05395	0.0511788	0.163858
TGW	TMET86	-0.0188058	0.496957	-0.252663
TGW	TMET87	-0.0340095	0.219182	-0.463467
TGW	TMET88	0.0400797	0.147568	0.581631
TGW	TMET90	-0.0791891	0.00417483	-0.0913665
TGW	TMET91	0.00674824	0.807436	-0.0142871
TGW	TMET92	0.0444454	0.108259	-0.0283198
TGW	TMET93	0.10037	0.000278704	0.115613
TGW	TMET94	0.0356098	0.198248	-0.0882131
TGW	TMET95	-0.0299182	0.279776	-0.226784
TGW	TMET96	-0.0725824	0.00866533	-0.367915
TGW	TMET98	0.106421	0.000115895	-0.128025
TGW	TMET99	0.0369779	0.181543	-0.103437
TGW	TMET100	0.120626	1.23e-05	-0.173634
TGW	TMET101	0.122126	9.53e-06	0.0483823
TGW	TMET102	0.117322	2.12e-05	0.0398075
TGW	TMET103	0.112329	4.7e-05	0.0961405
TGW	TMET104	0.111111	5.68e-05	0.2576
TGW	TMET105	0.0591201	0.0325848	0.0159331
TGW	TMET106	0.111544	5.31e-05	0.0555184
TGW	TMET107	0.101618	0.00023345	0.355721
TGW	TMET108	0.047815	0.083995	-0.0679345
TGW	TMET109	0.0470298	0.0892146	-0.107562
TGW	TMET110	0.052067	0.0598596	0.249335
TGW	TMET111	0.0325827	0.239144	-0.0242743
TGW	TMET112	0.0631943	0.0223288	0.210957
TGW	TMET113	0.0186617	0.500261	-0.0828748
TGW	TMET114	0.0214345	0.438779	0.498713
TGW	TMET115	0.0149217	0.589909	-0.146513
TGW	TMET116	0.0487269	0.0782455	0.027949
TGW	TMET117	0.0897873	0.00115612	-0.00875041
TGW	TMET118	0.0743736	0.00714642	0.125868
TGW	TMET119	0.136781	6.92e-07	0.0800134
TGW	TMET120	0.10508	0.000141346	-0.108756
TGW	TMET121	0.146191	1.1e-07	0.301862
TGW	TMET122	0.140373	3.48e-07	-0.000501173
TGW	TMET123	-0.0199538	0.471056	0.00394169
TGW	TMET124	-0.0283798	0.305257	0.0813263
TGW	TMET126	0.133693	1.23e-06	0.670194
TGW	TMET127	0.110823	5.94e-05	-0.0323378
TGW	TMET128	0.125771	5.1e-06	0.0164737
TGW	TMET129	0.0864768	0.0017527	0.335927
TGW	TMET130	0.103426	0.000179972	-0.278413
TGW	TMET132	-0.0261014	0.345738	-0.126907
TGW	TMET133	0.10534	0.000136036	0.274619
TGW	TMET135	-3.04e-05	0.999124	0.0921797
TGW	TMET136	0.0332017	0.230332	-0.0231527
TGW	TMET137	0.0328221	0.235708	0.0975431
TGW	TMET139	0.0258035	0.351272	-0.0803878
TGW	TMET140	0.0563024	0.0418372	-0.147501
TGW	TMET141	0.0613428	0.026578	-0.00679096
TGW	TMET142	0.127824	3.56e-06	0.00776648
TGW	TMET143	0.045114	0.103048	0.0922152
TGW	TMET144	0.103104	0.000188581	0.239117
TGW	TMET145	0.135396	8.98e-07	0.173478
TGW	TMET146	0.0488515	0.0774855	-0.116604
TGW	TMET147	0.046028	0.0962493	-0.0285559
TGW	TMET150	-0.0100609	0.716316	-0.630146
TGW	TMET151	0.0654472	0.0179645	0.0147722
TGW	TMET152	-0.0064154	0.816761	-0.168763
TGW	TMET153	0.00351214	0.899058	-0.00397268
TGW	TMET154	0.0655128	0.0178494	0.0163938
TGW	TMET155	0.149554	5.57e-08	0.439753
TGW	TMET156	-0.00499856	0.85673	-0.0830518
TGW	TMET157	-0.00771005	0.780648	0.102489
TGW	TMET158	0.0265899	0.336783	-0.274662
YLD	TMET1	0.0141017	0.610508	0.00165611
YLD	TMET2	0.101861	0.0002255	0.0459871
YLD	TMET3	0.0244401	0.377313	0.00728278
YLD	TMET4	0.00370687	0.893494	-0.00413224
YLD	TMET5	0.0566147	0.0407127	0.00930878
YLD	TMET6	0.0520085	0.0601481	0.00769517
YLD	TMET7	-0.00583864	0.83298	-0.0164798
YLD	TMET8	-0.0975764	0.000411367	-0.0146829
YLD	TMET9	-0.0888585	0.00130108	-0.0627769
YLD	TMET10	0.0437086	0.114241	0.0210734
YLD	TMET12	0.0696843	0.0117384	0.0177405
YLD	TMET13	-0.0406475	0.141912	-0.0740871
YLD	TMET14	0.0729364	0.00834404	0.0122738
YLD	TMET15	0.0173471	0.53093	0.0192701
YLD	TMET18	0.13032	2.28e-06	0.0710397
YLD	TMET20	-0.0154632	0.576481	0.00288943
YLD	TMET23	-0.0116603	0.673638	-0.000172175
YLD	TMET24	0.00498973	0.85698	0.00453252
YLD	TMET25	0.0235714	0.394509	0.014773
YLD	TMET26	-0.00604115	0.827277	-0.0115399
YLD	TMET27	-0.0817499	0.0031006	-0.0545864
YLD	TMET30	0.0589984	0.0329448	0.0251567
YLD	TMET32	0.0359714	0.193727	0.0122984
YLD	TMET33	-0.0065253	0.813679	-0.00223391
YLD	TMET34	0.0583662	0.0348703	0.00325986
YLD	TMET35	0.0195044	0.481105	-0.00150865
YLD	TMET36	0.0866265	0.00172054	0.0343435
YLD	TMET38	0.0162631	0.556917	0.0114241
YLD	TMET39	-0.0957919	0.000524786	-0.011907
YLD	TMET41	-0.00851314	0.758476	-0.00401779
YLD	TMET43	0.0196005	0.478949	-0.00464947
YLD	TMET44	-0.015216	0.582592	-0.00360611
YLD	TMET45	0.00536078	0.846473	-0.0100385
YLD	TMET46	-0.0534756	0.0532599	-0.0272224
YLD	TMET48	-0.004603	0.867959	-0.013656
YLD	TMET50	-0.0534426	0.0534075	-0.0296693
YLD	TMET51	0.0102874	0.710213	0.00135386
YLD	TMET52	0.0313034	0.258101	0.0350489
YLD	TMET53	0.0390397	0.158372	0.00112371
YLD	TMET54	-0.0333828	0.227798	-0.0213909
YLD	TMET55	-0.0900797	0.00111367	-0.044135
YLD	TMET57	-0.0112612	0.684196	-0.00374127
YLD	TMET58	-0.0158164	0.567803	0.00396871
YLD	TMET62	-0.0437835	0.113621	-0.0223867
YLD	TMET63	0.0168839	0.541958	0.00262295
YLD	TMET64	-0.081598	0.00315652	-0.0939146
YLD	TMET65	0.0503057	0.0690511	0.0221253
YLD	TMET68	0.0496082	0.0729975	0.0266668
YLD	TMET69	0.118567	1.73e-05	0.0763253
YLD	TMET70	-0.0446529	0.10662	-0.0342307
YLD	TMET72	-0.125343	5.49e-06	-0.0912713
YLD	TMET74	0.141633	2.73e-07	0.0664899
YLD	TMET75	0.0790331	0.00425008	0.0510035
YLD	TMET76	0.11228	4.74e-05	0.0635654
YLD	TMET77	0.017978	0.516094	0.0124937
YLD	TMET78	0.0719549	0.00926192	0.0576319
YLD	TMET79	0.111307	5.51e-05	0.0465317
YLD	TMET80	0.0147383	0.594487	0.00939529
YLD	TMET81	0.00985981	0.721748	0.00320858
YLD	TMET82	-0.0107633	0.697454	-0.0102789
YLD	TMET83	-0.00758743	0.78405	-0.00445272
YLD	TMET84	-0.0362811	0.189915	-0.0238645
YLD	TMET85	-0.0123573	0.655354	-0.0187927
YLD	TMET86	0.0166234	0.54821	0.0153584
YLD	TMET87	-0.0511698	0.0644064	-0.0196008
YLD	TMET88	-0.043198	0.118536	-0.0200781
YLD	TMET90	-0.171473	4.39e-10	-0.281447
YLD	TMET91	-0.0139597	0.614106	-0.00563362
YLD	TMET92	-0.0146091	0.597723	-0.0013946
YLD	TMET93	0.131111	1.97e-06	0.0664903
YLD	TMET94	0.0279531	0.312589	0.0148121
YLD	TMET95	-0.0975983	0.000410126	-0.034013
YLD	TMET96	-0.114655	3.26e-05	-0.00718602
YLD	TMET98	0.11349	3.92e-05	0.0396636
YLD	TMET99	-0.041132	0.137219	-0.07789
YLD	TMET100	0.116224	2.53e-05	0.033255
YLD	TMET101	0.106094	0.000121676	0.02891
YLD	TMET102	0.132858	1.44e-06	0.0489869
YLD	TMET103	0.125314	5.52e-06	0.0415346
YLD	TMET104	0.101698	0.000230817	0.0332099
YLD	TMET105	-0.0321584	0.245319	-0.0129741
YLD	TMET106	0.112703	4.43e-05	0.00506987
YLD	TMET107	-0.0118917	0.667547	-0.00152747
YLD	TMET108	0.0525895	0.0573367	0.0294214
YLD	TMET109	0.041265	0.135951	0.0152463
YLD	TMET110	0.0519895	0.0602415	0.0352447
YLD	TMET111	0.0281717	0.308819	0.00873124
YLD	TMET112	0.0756952	0.00618372	0.00932104
YLD	TMET113	0.0520482	0.0599521	0.00311057
YLD	TMET114	-0.0537777	0.0519267	-0.0124397
YLD	TMET115	0.041486	0.133865	0.0235324
YLD	TMET116	0.0689075	0.0127114	0.0446369
YLD	TMET117	0.0343763	0.214249	0.00972835
YLD	TMET118	0.00678826	0.806317	-0.0105612
YLD	TMET119	0.145338	1.31e-07	0.0901105
YLD	TMET120	0.156416	1.31e-08	0.118891
YLD	TMET121	0.124297	6.58e-06	0.0565307
YLD	TMET122	0.185814	1.29e-11	0.0635839
YLD	TMET123	0.0242199	0.38163	0.0223278
YLD	TMET124	-0.0106098	0.701562	0.00159652
YLD	TMET126	0.146593	1.02e-07	0.0816126
YLD	TMET127	0.138003	5.49e-07	0.0735783
YLD	TMET128	0.106275	0.000118446	0.0141592
YLD	TMET129	0.0553851	0.0452924	0.0108654
YLD	TMET130	0.111681	5.2e-05	0.0403087
YLD	TMET132	0.0436432	0.114784	0.035866
YLD	TMET133	0.0264195	0.33989	0.00316093
YLD	TMET135	-0.030015	0.278222	-0.0232662
YLD	TMET136	0.013263	0.631902	-0.00187802
YLD	TMET137	-0.0164885	0.551462	-0.00884663
YLD	TMET139	-0.0161884	0.55873	-0.0218514
YLD	TMET140	0.0100495	0.716623	-0.0112535
YLD	TMET141	0.0376875	0.1733	0.0125461
YLD	TMET142	0.121947	9.83e-06	0.00984682
YLD	TMET143	0.0275328	0.319924	0.0246948
YLD	TMET144	0.120259	1.3e-05	0.0675763
YLD	TMET145	0.14559	1.25e-07	0.0118103
YLD	TMET146	0.0331511	0.231043	0.00866001
YLD	TMET147	0.0781845	0.00468122	0.0524045
YLD	TMET150	-0.0371373	0.179666	-0.0246096
YLD	TMET151	0.0862581	0.00180068	0.0573923
YLD	TMET152	0.0533006	0.0540453	0.00416412
YLD	TMET153	-0.00498336	0.857161	-0.00461814
YLD	TMET154	-0.0244355	0.377405	-0.00973764
YLD	TMET155	0.147029	9.32e-08	0.0621196
YLD	TMET156	-0.0369288	0.182124	-0.00542233
YLD	TMET157	-0.0566799	0.0404813	-0.0259536
YLD	TMET158	-0.0189756	0.493079	-0.00917948
a SHO: shooting; HEA: flowering; MAT: maturity; HEI: plant height; EAR: ears per m²; GNE: grain number per ear; TGW: thousand grain weight; YLD: grain yield
b Metabolites, see Table S3
c Pearson's correlation coefficient
d P-value of Pearson's correlation coefficient
e Estimated effect in BayesB model
