# Supplementary material for: Can metabolic prediction be an alternative to genomic prediction in barley?
Source: PLoS One. 2020 Jun 5;15(6):e0234052. doi: 10.1371/journal.pone.0234052 (PMC7274421; doi:10.1371/journal.pone.0234052)
Supplement: S10 Table — (XLSX) [file pone.0234052.s010.xlsx]

## Sheet: S10 Corr_met-traits_effects_2nd
Table S10. Pearson's correlation coefficients between traits and metabolites and estimated metabolite effect in BayesB model, 2nd sampling date
Traita	Metaboliteb	rc	p-valued	ûe
EAR	TMET1	-0.0328894	0.229092	-0.720061
EAR	TMET2	0.0174487	0.523512	0.0954245
EAR	TMET3	-0.148082	5.22e-08	-13.7229
EAR	TMET4	0.0924792	0.000703701	3.68654
EAR	TMET5	-0.159636	4.26e-09	-1.937
EAR	TMET6	-0.174913	1.16e-10	-0.555282
EAR	TMET7	0.0193019	0.480369	-1.66607
EAR	TMET8	-0.0776881	0.00444902	-1.54445
EAR	TMET9	0.0430619	0.115257	-1.28911
EAR	TMET10	0.0301993	0.26947	21.6537
EAR	TMET11	0.0333066	0.223237	-0.428488
EAR	TMET12	-0.1431	1.45e-07	-9.60597
EAR	TMET13	-0.0661326	0.0155061	-0.0473488
EAR	TMET14	-0.00223278	0.934944	-1.94494
EAR	TMET15	0.0250445	0.359812	-2.2696
EAR	TMET17	0.0197854	0.469442	-0.643297
EAR	TMET23	0.00754039	0.782804	-0.359236
EAR	TMET24	-0.0440829	0.106881	0.831834
EAR	TMET25	-0.0561435	0.0399638	-1.06307
EAR	TMET26	0.111269	4.49e-05	0.357557
EAR	TMET27	-0.063447	0.0202413	-2.99306
EAR	TMET30	0.0614514	0.0245332	1.54023
EAR	TMET32	0.0798495	0.00345765	4.82091
EAR	TMET33	0.0289446	0.289881	0.443695
EAR	TMET35	-0.00555122	0.839179	9.73209
EAR	TMET36	-0.0620926	0.0230753	-7.34791
EAR	TMET38	-0.0662089	0.0153871	5.1484
EAR	TMET39	0.0118181	0.665695	0.194905
EAR	TMET41	0.103049	0.000158505	1.03957
EAR	TMET42	0.0687598	0.0118456	0.926907
EAR	TMET43	-0.0904622	0.00091995	-18.1383
EAR	TMET44	0.00380978	0.88923	-0.160282
EAR	TMET45	-0.0738239	0.00688087	-1.19876
EAR	TMET47	0.0169306	0.53592	-2.51161
EAR	TMET48	0.083229	0.00230379	0.283316
EAR	TMET50	0.0189534	0.488332	0.335029
EAR	TMET51	-0.120201	1.03e-05	-5.27545
EAR	TMET52	0.0245188	0.369987	-0.832416
EAR	TMET53	-0.109782	5.68e-05	6.0906
EAR	TMET54	-0.0110697	0.685697	0.050732
EAR	TMET57	-0.0472938	0.0836407	-0.150097
EAR	TMET58	0.0467549	0.0872271	4.61113
EAR	TMET62	0.145709	8.53e-08	7.71703
EAR	TMET63	-0.0818788	0.00271424	0.76335
EAR	TMET64	-0.0866473	0.00150541	-5.11282
EAR	TMET65	0.211407	5.33e-15	8.42679
EAR	TMET68	-0.00352867	0.897356	11.734
EAR	TMET69	0.105914	0.000103191	8.48595
EAR	TMET70	-0.0743023	0.00652592	-9.90301
EAR	TMET72	0.00910922	0.739117	-2.18643
EAR	TMET73	0.0786269	0.00399048	0.420831
EAR	TMET74	-0.104804	0.000122016	-5.53329
EAR	TMET75	-0.0488445	0.073981	0.154134
EAR	TMET76	0.0414751	0.12929	-0.381518
EAR	TMET77	0.0393443	0.150176	-0.52181
EAR	TMET79	-0.0464912	0.0890272	0.0326244
EAR	TMET80	0.190579	2.04e-12	-0.331853
EAR	TMET82	0.083856	0.00213321	2.796
EAR	TMET83	0.0289268	0.290177	1.70763
EAR	TMET84	0.0173239	0.526488	1.49396
EAR	TMET85	-0.0274222	0.316008	-5.82589
EAR	TMET86	-0.114768	2.56e-05	-1.52333
EAR	TMET87	0.119621	1.14e-05	13.1707
EAR	TMET88	-0.0826395	0.00247545	-0.11247
EAR	TMET89	-0.0418545	0.12582	-8.46111
EAR	TMET90	-0.021687	0.427819	-0.849136
EAR	TMET91	0.0964433	0.00040927	7.08613
EAR	TMET92	0.0693197	0.0111726	0.0780514
EAR	TMET93	0.0519548	0.0573469	1.14641
EAR	TMET94	0.0391084	0.152637	9.90338
EAR	TMET95	0.0803621	0.00325413	0.695039
EAR	TMET96	0.162475	2.24e-09	0.525563
EAR	TMET99	-0.152038	2.26e-08	-0.221768
EAR	TMET100	-0.0294281	0.281896	-0.0571064
EAR	TMET101	-0.0305156	0.264484	0.111597
EAR	TMET102	-0.0348458	0.202562	-0.303355
EAR	TMET103	-0.153334	1.71e-08	-0.199402
EAR	TMET104	-0.163449	1.79e-09	-0.646831
EAR	TMET105	0.0732498	0.00732967	2.83102
EAR	TMET106	-0.0687962	0.0118008	-1.30203
EAR	TMET107	-0.0805877	0.00316809	0.212008
EAR	TMET108	0.00554472	0.839364	2.7387
EAR	TMET109	0.0959128	0.000440577	1.74049
EAR	TMET110	-0.0182598	0.504389	-0.587428
EAR	TMET111	-0.0343452	0.209127	-2.68635
EAR	TMET112	-0.036468	0.182319	-0.308061
EAR	TMET114	0.132984	1.04e-06	1.38791
EAR	TMET115	-0.0656582	0.0162639	-2.33736
EAR	TMET116	-0.0373252	0.172248	-0.533232
EAR	TMET117	0.0395945	0.147597	-3.74967
EAR	TMET118	0.0705133	0.00985	1.94613
EAR	TMET119	-0.0889382	0.00112249	0.635041
EAR	TMET120	0.0749541	0.00606868	-1.14648
EAR	TMET121	-0.0859648	0.00164084	-0.0902195
EAR	TMET122	-0.0623123	0.0225935	1.70036
EAR	TMET123	-0.127459	2.89e-06	0.0166401
EAR	TMET124	-0.105632	0.000107694	0.591462
EAR	TMET126	-0.013877	0.611915	0.0876975
EAR	TMET128	-0.126888	3.2e-06	-0.394867
EAR	TMET129	-0.0258267	0.344999	3.09925
EAR	TMET132	0.0122782	0.653513	-0.277375
EAR	TMET133	-0.0291504	0.286464	-10.2881
EAR	TMET135	0.0343006	0.20972	-4.67719
EAR	TMET136	-0.0443194	0.105011	0.0945204
EAR	TMET137	0.0561681	0.0398767	-0.317735
EAR	TMET138	0.169946	3.89e-10	2.08487
EAR	TMET139	0.0474809	0.0824237	-1.842
EAR	TMET140	0.0513124	0.0605012	-1.14719
EAR	TMET141	-0.00512526	0.85137	0.167624
EAR	TMET142	0.0128963	0.637295	-1.37964
EAR	TMET143	0.0240564	0.379084	-9.00407
EAR	TMET144	-0.0823135	0.00257533	0.84335
EAR	TMET145	0.00202942	0.940858	0.198776
EAR	TMET147	-0.0164006	0.548763	-0.557326
EAR	TMET149	0.0122763	0.653565	0.345168
EAR	TMET150	0.0407986	0.135661	4.19359
EAR	TMET154	-0.044933	0.10028	0.95492
EAR	TMET155	-0.0118077	0.665973	1.17552
EAR	TMET156	-0.0526031	0.0543037	-1.191
EAR	TMET157	0.0153657	0.574269	14.6479
EAR	TMET158	0.0845944	0.00194718	0.724378
EAR	TMET159	-0.111102	4.62e-05	-55.7879
GNE	TMET1	-0.0474283	0.0827643	-0.0395352
GNE	TMET2	-0.0238249	0.38369	0.000994901
GNE	TMET3	-0.0853385	0.0017749	-0.427537
GNE	TMET4	-0.126531	3.41e-06	0.00152766
GNE	TMET5	0.0799394	0.00342115	0.0155741
GNE	TMET6	0.108205	7.27e-05	0.0800786
GNE	TMET7	-0.0304877	0.264921	-0.00971216
GNE	TMET8	0.0217312	0.426878	0.0157594
GNE	TMET9	-0.0109728	0.688304	0.126353
GNE	TMET10	0.0273655	0.31701	0.732224
GNE	TMET11	-0.106267	9.78e-05	-0.014907
GNE	TMET12	0.0623318	0.022551	0.0115798
GNE	TMET13	-0.00254113	0.925983	-0.0383123
GNE	TMET14	0.0196452	0.472596	0.166986
GNE	TMET15	-0.0272493	0.31907	0.015573
GNE	TMET17	-0.0720951	0.00831264	0.0125022
GNE	TMET23	-0.0422988	0.121849	0.013004
GNE	TMET24	-0.0729515	0.00757307	-0.156836
GNE	TMET25	-0.0678609	0.0130013	-0.426147
GNE	TMET26	-0.07355	0.00709186	-0.00531897
GNE	TMET27	-0.0102247	0.708549	-0.0160925
GNE	TMET30	-0.064529	0.0182	0.0158982
GNE	TMET32	0.00160884	0.953098	0.0538029
GNE	TMET33	-0.0662804	0.0152764	-0.0492913
GNE	TMET35	-0.0605743	0.0266558	-0.0248329
GNE	TMET36	-0.0495607	0.0698377	-0.152321
GNE	TMET38	0.0433503	0.112841	0.0255612
GNE	TMET39	0.00455908	0.867628	-0.0173705
GNE	TMET41	-0.115913	2.12e-05	-0.0120907
GNE	TMET42	-0.0867372	0.00148837	-0.052233
GNE	TMET43	-0.0364565	0.182457	0.131654
GNE	TMET44	-0.0613431	0.0247871	-0.00815099
GNE	TMET45	0.114097	2.85e-05	0.198347
GNE	TMET47	-0.0893423	0.00106511	0.0167754
GNE	TMET48	0.00664022	0.808194	0.0207313
GNE	TMET50	-0.0382784	0.161543	-0.00895048
GNE	TMET51	0.0598979	0.0283993	0.0615674
GNE	TMET52	0.0299862	0.272866	0.0885411
GNE	TMET53	0.0388865	0.154981	0.0540345
GNE	TMET54	-0.0183167	0.503062	-0.00921293
GNE	TMET57	0.0111315	0.684036	0.0460782
GNE	TMET58	-0.0780221	0.00428068	0.0168218
GNE	TMET62	-0.180307	3.01e-11	-0.414658
GNE	TMET63	0.0603904	0.0271203	0.0487787
GNE	TMET64	0.00336453	0.902106	-0.0345839
GNE	TMET65	-0.180758	2.68e-11	-0.0926936
GNE	TMET68	-0.0688547	0.011729	-0.0809559
GNE	TMET69	-0.0529088	0.052916	-0.013805
GNE	TMET70	-0.0155933	0.568611	0.0202722
GNE	TMET72	-0.0146371	0.592556	0.0260939
GNE	TMET73	-0.0886419	0.00116637	-0.0338932
GNE	TMET74	-0.0633126	0.0205082	-0.126108
GNE	TMET75	-0.0378851	0.165898	0.000406901
GNE	TMET76	-0.0302425	0.268785	0.0941429
GNE	TMET77	-0.0824084	0.00254588	-0.0103018
GNE	TMET79	-0.0156498	0.567212	0.00359934
GNE	TMET80	-0.174731	1.22e-10	-0.155399
GNE	TMET82	-0.0880232	0.00126314	-0.0726923
GNE	TMET83	-0.0178482	0.514047	0.0249219
GNE	TMET84	-0.103351	0.000151566	0.0211238
GNE	TMET85	0.0402711	0.140795	0.033482
GNE	TMET86	0.0731595	0.00740264	0.00868233
GNE	TMET87	-0.0986323	0.000300771	0.0180008
GNE	TMET88	-0.000249928	0.99271	0.0667648
GNE	TMET89	0.0164599	0.547317	0.170683
GNE	TMET90	-0.168485	5.51e-10	-0.19535
GNE	TMET91	-0.0659066	0.0158632	-0.0206878
GNE	TMET92	-0.0609114	0.0258219	-0.118032
GNE	TMET93	-0.0334584	0.221133	-0.0110343
GNE	TMET94	-0.0449813	0.0999149	0.145176
GNE	TMET95	-0.161221	2.98e-09	-0.026804
GNE	TMET96	-0.1408	2.3e-07	-0.214772
GNE	TMET99	0.0899455	0.000984486	0.0024958
GNE	TMET100	-0.0602777	0.0274086	-0.117749
GNE	TMET101	-0.00137977	0.95977	0.143795
GNE	TMET102	-0.0323545	0.236757	-0.00197811
GNE	TMET103	0.0837362	0.00216486	0.102728
GNE	TMET104	0.105391	0.000111699	0.0939758
GNE	TMET105	-0.054952	0.0443819	-0.0783066
GNE	TMET106	-0.0307381	0.261016	-0.058104
GNE	TMET107	0.00668418	0.806949	0.107941
GNE	TMET108	-0.00711837	0.79468	-0.103463
GNE	TMET109	-0.0844755	0.00197611	-0.0305597
GNE	TMET110	0.00108563	0.968341	-0.0602277
GNE	TMET111	0.0182598	0.504388	0.025954
GNE	TMET112	-0.0139489	0.610071	-0.0096309
GNE	TMET114	-0.0425559	0.119596	0.0136756
GNE	TMET115	0.0908628	0.000872626	0.38575
GNE	TMET116	0.0125216	0.647106	-0.0333915
GNE	TMET117	-0.0451899	0.0983506	0.234271
GNE	TMET118	-0.00152244	0.955615	-0.0284321
GNE	TMET119	0.0585752	0.0320937	-0.00904827
GNE	TMET120	-0.0298896	0.274414	0.0171249
GNE	TMET121	0.0910437	0.000852009	0.153672
GNE	TMET122	0.00489707	0.857915	-0.0296457
GNE	TMET123	0.093408	0.000620911	0.16348
GNE	TMET124	0.0804761	0.00321038	0.0474848
GNE	TMET126	0.0130952	0.63211	-0.00640742
GNE	TMET128	0.0441841	0.106077	-0.0196741
GNE	TMET129	0.0948446	0.000510505	0.211539
GNE	TMET132	0.0101452	0.710713	0.0537618
GNE	TMET133	-0.00283636	0.917414	0.037548
GNE	TMET135	-0.06453	0.0181983	0.0174808
GNE	TMET136	-0.0117827	0.666637	-0.00245068
GNE	TMET137	-0.101314	0.000204489	-0.097932
GNE	TMET138	-0.0771966	0.00470768	0.00632249
GNE	TMET139	-0.0659572	0.0157826	-0.0022461
GNE	TMET140	-0.115524	2.26e-05	-0.0127525
GNE	TMET141	-0.0588207	0.0313785	-0.0105682
GNE	TMET142	-0.0448037	0.101262	-0.0898528
GNE	TMET143	-0.0940965	0.000565489	-0.0662597
GNE	TMET144	0.0396665	0.146862	0.0932544
GNE	TMET145	-0.0587	0.0317283	-0.0404973
GNE	TMET147	0.0285905	0.295824	0.0579488
GNE	TMET149	-0.041155	0.132275	-0.000805215
GNE	TMET150	-0.0510511	0.0618245	-0.111218
GNE	TMET154	0.000822649	0.976008	0.0139794
GNE	TMET155	-0.036884	0.177379	-0.140439
GNE	TMET156	0.011114	0.684507	-0.0785721
GNE	TMET157	0.00281376	0.918069	-0.0182169
GNE	TMET158	-0.096264	0.000419613	-0.0117505
GNE	TMET159	-0.0729162	0.00760239	0.00633967
HEA	TMET1	-0.0788212	0.00390109	-0.213025
HEA	TMET2	-0.0280977	0.30423	-0.0181509
HEA	TMET3	0.09333	0.0006275	0.270859
HEA	TMET4	-0.201043	1.12e-13	-0.162359
HEA	TMET5	0.180432	2.91e-11	-0.0939318
HEA	TMET6	0.245381	0	0.301796
HEA	TMET7	-0.0974099	0.000357498	0.0688652
HEA	TMET8	0.108125	7.36e-05	0.126612
HEA	TMET9	-0.0942068	0.000557055	0.158228
HEA	TMET10	-0.0569687	0.0371269	-0.262991
HEA	TMET11	-0.140048	2.67e-07	0.00219129
HEA	TMET12	0.0940704	0.000567502	0.0818191
HEA	TMET13	0.0420391	0.124158	-0.0531153
HEA	TMET14	-0.113519	3.13e-05	-0.00135258
HEA	TMET15	-0.0809068	0.00304991	0.119597
HEA	TMET17	-0.0761456	0.00530685	0.0249047
HEA	TMET23	-0.102809	0.000164229	-0.216186
HEA	TMET24	-0.0157603	0.564479	-0.0704172
HEA	TMET25	-0.0102991	0.706526	-0.0578759
HEA	TMET26	-0.0656174	0.0163306	0.352215
HEA	TMET27	-0.0125473	0.646431	0.127832
HEA	TMET30	-0.165976	9.95e-10	-0.107069
HEA	TMET32	-0.110442	5.12e-05	-0.148577
HEA	TMET33	-0.11685	1.81e-05	-0.0342033
HEA	TMET35	-0.00344814	0.899686	0.0135163
HEA	TMET36	0.0208138	0.446659	0.176912
HEA	TMET38	0.09886	0.000291186	0.0148823
HEA	TMET39	0.0160031	0.558492	0.385643
HEA	TMET41	-0.109472	5.97e-05	0.0339113
HEA	TMET42	-0.0563363	0.0392851	-0.07662
HEA	TMET43	0.079056	0.00379554	1.69732
HEA	TMET44	-0.0747333	0.00622024	-0.0250126
HEA	TMET45	0.10152	0.000198432	0.166894
HEA	TMET47	-0.0425227	0.119885	0.270948
HEA	TMET48	-0.026614	0.330487	0.38749
HEA	TMET50	-0.0448382	0.100999	-0.018568
HEA	TMET51	0.0588346	0.0313384	0.257053
HEA	TMET52	-0.018916	0.48919	-0.012884
HEA	TMET53	0.120785	9.34e-06	0.467205
HEA	TMET54	-0.0348886	0.202008	0.0336441
HEA	TMET57	0.0579175	0.0340789	0.0159844
HEA	TMET58	-0.0426837	0.118489	0.0810636
HEA	TMET62	-0.136045	5.83e-07	0.000996914
HEA	TMET63	0.106765	9.07e-05	0.217716
HEA	TMET64	0.0299776	0.273003	-0.0102642
HEA	TMET65	-0.202882	6.62e-14	-0.0703791
HEA	TMET68	-0.0740741	0.0066931	-0.835893
HEA	TMET69	-0.0722863	0.00814217	-0.105312
HEA	TMET70	0.0399667	0.143825	0.0254057
HEA	TMET72	-0.0456035	0.0953062	0.225712
HEA	TMET73	-0.0719054	0.00848493	0.219545
HEA	TMET74	0.0442242	0.10576	-0.0192937
HEA	TMET75	-0.0226647	0.407282	0.0136079
HEA	TMET76	-0.0162511	0.552412	0.221824
HEA	TMET77	-0.157896	6.29e-09	-0.106739
HEA	TMET79	-0.0140311	0.607968	0.00201928
HEA	TMET80	-0.198961	2.03e-13	-0.173438
HEA	TMET82	-0.0761314	0.0053154	-0.238618
HEA	TMET83	-0.0565934	0.0383951	0.0786773
HEA	TMET84	-0.0823259	0.00257147	0.0462792
HEA	TMET85	0.092697	0.000683412	0.266502
HEA	TMET86	0.144073	1.19e-07	0.484684
HEA	TMET87	-0.117953	1.51e-05	-0.226511
HEA	TMET88	0.0736769	0.00699341	0.152891
HEA	TMET89	-0.0337823	0.216693	0.704207
HEA	TMET90	-0.158284	5.77e-09	-0.110647
HEA	TMET91	-0.0675151	0.0134717	-0.00141184
HEA	TMET92	-0.149996	3.49e-08	-0.0523228
HEA	TMET93	-0.0873296	0.00138038	-0.149564
HEA	TMET94	-0.114398	2.72e-05	-0.493928
HEA	TMET95	-0.149481	3.89e-08	-0.00606025
HEA	TMET96	-0.236465	0	-0.240534
HEA	TMET99	0.257299	0	0.373444
HEA	TMET100	-0.0481783	0.0780126	-0.0531654
HEA	TMET101	0.0592413	0.0301847	0.215006
HEA	TMET102	-0.0518121	0.0580356	0.0225007
HEA	TMET103	0.227106	0	0.0781748
HEA	TMET104	0.206793	2.13e-14	-0.141189
HEA	TMET105	-0.0944695	0.000537424	0.103738
HEA	TMET106	0.0662332	0.0153494	0.184242
HEA	TMET107	0.0730316	0.00750705	0.174216
HEA	TMET108	-0.103101	0.000157294	-0.591951
HEA	TMET109	-0.182228	1.84e-11	-0.23191
HEA	TMET110	-0.0615924	0.0242059	-0.0161576
HEA	TMET111	-0.0449028	0.100509	0.213906
HEA	TMET112	-0.00359803	0.89535	0.00731118
HEA	TMET114	-0.173372	1.7e-10	-0.0695546
HEA	TMET115	-0.00995217	0.715976	0.165698
HEA	TMET116	-0.0411538	0.132287	0.0610612
HEA	TMET117	-0.10051	0.000229798	0.480079
HEA	TMET118	-0.0903037	0.00093932	-0.306962
HEA	TMET119	0.103594	0.000146197	0.00225806
HEA	TMET120	-0.124399	4.98e-06	0.00268633
HEA	TMET121	0.0278701	0.308167	-0.0221381
HEA	TMET122	0.0704579	0.00990816	-0.028873
HEA	TMET123	0.135945	5.94e-07	0.124796
HEA	TMET124	0.0985467	0.000304451	-0.780443
HEA	TMET126	0.059631	0.0291137	0.433527
HEA	TMET128	0.0526982	0.0538689	-0.204027
HEA	TMET129	0.0452588	0.0978377	-0.00645572
HEA	TMET132	-0.0288983	0.290652	0.00481521
HEA	TMET133	-0.0396573	0.146956	0.279367
HEA	TMET135	-0.0957669	0.000449576	0.0271083
HEA	TMET136	0.0744183	0.0064423	0.0169418
HEA	TMET137	-0.112943	3.44e-05	-0.100418
HEA	TMET138	-0.295862	0	-0.15555
HEA	TMET139	-0.110061	5.44e-05	-0.275854
HEA	TMET140	-0.21566	1.33e-15	-0.971317
HEA	TMET141	-0.0995888	0.000262381	-0.0286645
HEA	TMET142	-0.0348374	0.202671	0.134265
HEA	TMET143	-0.0741494	0.00663748	-0.0333907
HEA	TMET144	0.116889	1.8e-05	0.0471673
HEA	TMET145	-0.040729	0.136331	-0.148669
HEA	TMET147	-0.0177482	0.516407	0.0282811
HEA	TMET149	-0.0794418	0.00362766	-0.0767728
HEA	TMET150	-0.101766	0.000191416	-0.421964
HEA	TMET154	0.0126713	0.643178	-0.071363
HEA	TMET155	-0.0715996	0.00876939	-1.16529
HEA	TMET156	0.0447659	0.101551	-0.0518163
HEA	TMET157	0.00605101	0.824924	-0.780304
HEA	TMET158	-0.179171	4.01e-11	-0.0899603
HEA	TMET159	0.0193713	0.478793	1.34866
HEI	TMET1	0.0455448	0.0957334	0.0426893
HEI	TMET2	0.0237636	0.384915	-0.018234
HEI	TMET3	0.0209961	0.442687	-0.0180295
HEI	TMET4	-0.0089993	0.742152	0.0151501
HEI	TMET5	0.010898	0.69032	-0.179956
HEI	TMET6	0.0212381	0.437445	-0.0253443
HEI	TMET7	0.0295076	0.280598	0.119266
HEI	TMET8	0.00867615	0.751099	-0.0305805
HEI	TMET9	0.0328211	0.230061	0.038297
HEI	TMET10	-0.0782854	0.00415207	-0.279763
HEI	TMET11	0.114858	2.52e-05	0.202435
HEI	TMET12	0.00567944	0.835517	-0.00939633
HEI	TMET13	0.00116684	0.965974	-0.0948322
HEI	TMET14	0.0156908	0.566195	0.05282
HEI	TMET15	0.0291571	0.286352	0.280557
HEI	TMET17	-0.00337522	0.901796	-0.0157687
HEI	TMET23	-0.0119	0.66352	-0.0161785
HEI	TMET24	-0.017051	0.533022	-0.0245013
HEI	TMET25	-0.016152	0.554839	0.0992192
HEI	TMET26	0.026019	0.341417	0.0011652
HEI	TMET27	0.026608	0.330596	0.10068
HEI	TMET30	-0.0253691	0.353616	-0.650042
HEI	TMET32	-0.0156481	0.567253	0.195392
HEI	TMET33	-0.0339554	0.214346	-0.456412
HEI	TMET35	-0.0503209	0.0656497	-0.563369
HEI	TMET36	-0.0374852	0.170415	-0.103553
HEI	TMET38	-0.00106383	0.968977	-0.0270053
HEI	TMET39	0.0108612	0.691311	-0.0211498
HEI	TMET41	-0.0149878	0.583721	-0.0324535
HEI	TMET42	-0.0131129	0.631652	-0.0644428
HEI	TMET43	0.100077	0.000244604	0.712742
HEI	TMET44	0.0180557	0.509165	0.0678513
HEI	TMET45	0.0262383	0.337363	0.047192
HEI	TMET47	-0.0128584	0.638283	0.032868
HEI	TMET48	0.0195477	0.474796	0.0206406
HEI	TMET50	0.0282314	0.301934	-0.0121836
HEI	TMET51	0.030882	0.258789	-0.0216119
HEI	TMET52	-0.0362193	0.185321	0.0534243
HEI	TMET53	0.0139309	0.610533	0.0277311
HEI	TMET54	-0.0180073	0.510302	0.0138117
HEI	TMET57	0.0346897	0.204593	0.117537
HEI	TMET58	-0.0216531	0.428542	-0.0855362
HEI	TMET62	-0.016982	0.534681	-0.265202
HEI	TMET63	-0.0211873	0.438542	-0.083441
HEI	TMET64	-0.00581161	0.831745	-0.09496
HEI	TMET65	-0.000158614	0.995373	0.0766356
HEI	TMET68	-0.0108021	0.692905	-0.0451001
HEI	TMET69	-0.0175021	0.522243	-0.0220539
HEI	TMET70	-0.00379019	0.889796	-0.0199746
HEI	TMET72	-0.0260814	0.340261	-0.037358
HEI	TMET73	-0.0226135	0.408342	-0.041126
HEI	TMET74	-0.0156332	0.567623	0.0617211
HEI	TMET75	-0.00244491	0.928779	-0.0185122
HEI	TMET76	-0.0175006	0.522278	0.000146748
HEI	TMET77	0.00844461	0.757531	-0.212781
HEI	TMET79	-0.0821687	0.00262087	-0.265172
HEI	TMET80	0.00382351	0.888833	0.117372
HEI	TMET82	-0.000610388	0.982197	-0.121636
HEI	TMET83	0.0126534	0.64365	0.0227912
HEI	TMET84	0.0471819	0.0843751	0.0559673
HEI	TMET85	0.0200373	0.463802	0.0644059
HEI	TMET86	0.0343189	0.209476	0.0930715
HEI	TMET87	-0.0323846	0.236321	-0.220815
HEI	TMET88	0.0355216	0.193939	0.105392
HEI	TMET89	0.0226137	0.408339	0.0336322
HEI	TMET90	0.0484704	0.0762236	0.145859
HEI	TMET91	-0.0731012	0.00745008	-1.11481
HEI	TMET92	0.0531433	0.0518717	0.136581
HEI	TMET93	-0.00330447	0.903845	-0.214076
HEI	TMET94	-0.00392383	0.885936	-0.261572
HEI	TMET95	0.0147652	0.589323	-0.0771359
HEI	TMET96	0.0495532	0.06988	-0.00338863
HEI	TMET99	0.0532844	0.0512518	0.0883549
HEI	TMET100	-0.0174707	0.522988	0.00841974
HEI	TMET101	0.0274437	0.315629	-0.0527225
HEI	TMET102	-0.0210561	0.441383	-0.010187
HEI	TMET103	0.0443615	0.104681	-0.0115852
HEI	TMET104	0.0475816	0.0817741	0.130525
HEI	TMET105	0.0062348	0.819697	-0.430931
HEI	TMET106	0.00909543	0.739497	-0.0861484
HEI	TMET107	0.0207692	0.447634	0.0894854
HEI	TMET108	-0.0380917	0.163599	0.00950876
HEI	TMET109	-0.0440681	0.106999	-0.670592
HEI	TMET110	-0.0300613	0.271666	-0.0938542
HEI	TMET111	-0.0175076	0.522111	0.00693112
HEI	TMET112	0.0367762	0.178649	0.0501816
HEI	TMET114	0.0422521	0.122261	-0.00582525
HEI	TMET115	0.0126304	0.644252	0.433359
HEI	TMET116	-0.0382607	0.161737	-0.0863566
HEI	TMET117	0.0558383	0.0410583	0.0588953
HEI	TMET118	-0.0951933	0.000486621	-0.425502
HEI	TMET119	0.0338093	0.216324	0.0285196
HEI	TMET120	0.0446293	0.1026	0.337228
HEI	TMET121	0.0414089	0.129904	0.0853179
HEI	TMET122	0.0616143	0.0241555	0.510941
HEI	TMET123	0.0296247	0.278692	-0.0510792
HEI	TMET124	0.0291928	0.285763	0.165065
HEI	TMET126	0.031995	0.24201	0.266553
HEI	TMET128	0.0493439	0.071071	0.0281037
HEI	TMET129	0.026656	0.329724	0.0443748
HEI	TMET132	0.003859	0.887808	-0.00782983
HEI	TMET133	0.0792816	0.00369651	0.11724
HEI	TMET135	0.0828438	0.00241466	0.0855675
HEI	TMET136	0.0394409	0.149176	-0.0282438
HEI	TMET137	0.0102272	0.708481	-0.0527803
HEI	TMET138	-0.112396	3.76e-05	-0.420107
HEI	TMET139	-0.0725074	0.0079489	-0.343753
HEI	TMET140	0.111265	4.5e-05	2.46756
HEI	TMET141	-0.0612624	0.0249777	0.0096932
HEI	TMET142	-0.0119265	0.662819	-0.112286
HEI	TMET143	0.000962087	0.971942	-0.0172936
HEI	TMET144	-0.024432	0.371685	-0.383335
HEI	TMET145	0.00214821	0.937403	-0.00455259
HEI	TMET147	0.0681847	0.012574	0.213476
HEI	TMET149	-0.0199211	0.466398	-0.0835429
HEI	TMET150	0.0197838	0.469477	0.0611397
HEI	TMET154	-0.00379562	0.889639	0.0290082
HEI	TMET155	0.00202499	0.940987	0.0796562
HEI	TMET156	-0.0198555	0.467869	-0.204647
HEI	TMET157	0.0287667	0.292857	0.209968
HEI	TMET158	0.0142615	0.602086	-0.0154991
HEI	TMET159	-0.059561	0.0293037	-0.0799967
MAT	TMET1	-0.0680852	0.0127039	-0.162502
MAT	TMET2	-0.0210737	0.441002	0.00194075
MAT	TMET3	0.111184	4.56e-05	0.267135
MAT	TMET4	-0.21833	6.66e-16	-0.174629
MAT	TMET5	0.192491	1.22e-12	-0.1842
MAT	TMET6	0.258248	0	0.142548
MAT	TMET7	-0.112923	3.45e-05	0.00634033
MAT	TMET8	0.132364	1.17e-06	0.16931
MAT	TMET9	-0.0973729	0.000359361	0.045259
MAT	TMET10	-0.0717754	0.00860487	-0.36188
MAT	TMET11	-0.138149	3.88e-07	0.00210552
MAT	TMET12	0.0989088	0.000289168	0.0643516
MAT	TMET13	0.0379433	0.165248	-0.129259
MAT	TMET14	-0.105511	0.000109699	0.0277471
MAT	TMET15	-0.07243	0.00801609	0.0618778
MAT	TMET17	-0.0720826	0.00832388	0.017288
MAT	TMET23	-0.0899159	0.000988305	-0.152221
MAT	TMET24	-0.03886	0.155263	-0.0499015
MAT	TMET25	-0.0366135	0.18058	-0.00391594
MAT	TMET26	-0.0585726	0.0321013	0.317087
MAT	TMET27	-0.00824264	0.763154	-0.00826344
MAT	TMET30	-0.172417	2.14e-10	-0.120165
MAT	TMET32	-0.145105	9.66e-08	-0.410269
MAT	TMET33	-0.130401	1.69e-06	-0.155531
MAT	TMET35	-0.0334479	0.221279	0.00818532
MAT	TMET36	-0.0159815	0.559025	0.113879
MAT	TMET38	0.112072	3.95e-05	-0.0289484
MAT	TMET39	0.0164365	0.547888	0.211663
MAT	TMET41	-0.103115	0.000156976	0.0470562
MAT	TMET42	-0.0503511	0.065488	-0.00724269
MAT	TMET43	0.0948931	0.000507121	1.37796
MAT	TMET44	-0.0600259	0.0280621	0.000791187
MAT	TMET45	0.103304	0.000152629	0.154516
MAT	TMET47	-0.0297792	0.276192	0.334471
MAT	TMET48	-0.0263565	0.33519	0.189149
MAT	TMET50	-0.0266733	0.32941	0.0123564
MAT	TMET51	0.0622536	0.0227213	0.113083
MAT	TMET52	-0.0276294	0.312365	0.0885105
MAT	TMET53	0.127538	2.85e-06	0.224974
MAT	TMET54	-0.0273687	0.316954	0.025865
MAT	TMET57	0.0389399	0.154414	-0.0078865
MAT	TMET58	-0.0277022	0.311091	0.188081
MAT	TMET62	-0.142986	1.49e-07	-0.11564
MAT	TMET63	0.104589	0.000126031	0.179926
MAT	TMET64	0.041656	0.127626	0.0653045
MAT	TMET65	-0.201337	1.03e-13	-0.0246715
MAT	TMET68	-0.0676226	0.0133239	-0.606384
MAT	TMET69	-0.0744458	0.00642262	-0.037006
MAT	TMET70	0.0385681	0.158391	0.0319502
MAT	TMET72	-0.0769831	0.0048242	0.087443
MAT	TMET73	-0.0551655	0.0435613	0.0693547
MAT	TMET74	0.0431835	0.114234	-0.0265109
MAT	TMET75	-0.0337629	0.216956	0.0108915
MAT	TMET76	-0.014031	0.607969	0.174364
MAT	TMET77	-0.158953	4.97e-09	-0.0488927
MAT	TMET79	-0.0015167	0.955782	-0.0151349
MAT	TMET80	-0.199777	1.61e-13	-0.108223
MAT	TMET82	-0.0778115	0.00438616	-0.200894
MAT	TMET83	-0.0655758	0.0163989	0.0698788
MAT	TMET84	-0.0700146	0.0103847	0.0357201
MAT	TMET85	0.100296	0.000237012	0.318206
MAT	TMET86	0.14962	3.78e-08	0.174524
MAT	TMET87	-0.100697	0.000223668	-0.0353203
MAT	TMET88	0.0846493	0.00193396	0.27097
MAT	TMET89	-0.0489911	0.0731167	0.391446
MAT	TMET90	-0.1549	1.22e-08	-0.0445885
MAT	TMET91	-0.083451	0.00224201	-0.275034
MAT	TMET92	-0.120503	9.8e-06	0.13226
MAT	TMET93	-0.0703753	0.00999545	-0.0389728
MAT	TMET94	-0.138941	3.32e-07	-0.692596
MAT	TMET95	-0.142568	1.62e-07	-0.0143651
MAT	TMET96	-0.247855	0	-0.331246
MAT	TMET99	0.276527	0	0.387175
MAT	TMET100	-0.0642416	0.0187239	-0.0124403
MAT	TMET101	0.0711627	0.0091906	0.104277
MAT	TMET102	-0.0800513	0.00337617	0.0168963
MAT	TMET103	0.242403	0	0.128836
MAT	TMET104	0.220366	4.44e-16	-0.0848449
MAT	TMET105	-0.0894279	0.00105331	0.123005
MAT	TMET106	0.0785729	0.00401563	0.0575597
MAT	TMET107	0.0505162	0.0646082	0.111972
MAT	TMET108	-0.0855491	0.00172873	-0.430964
MAT	TMET109	-0.175426	1.02e-10	-0.168406
MAT	TMET110	-0.0401175	0.142318	0.0511661
MAT	TMET111	-0.0243396	0.373496	0.147254
MAT	TMET112	-0.00758227	0.781628	0.0180938
MAT	TMET114	-0.165009	1.25e-09	-0.00164832
MAT	TMET115	-0.0057103	0.834636	0.0848873
MAT	TMET116	-0.0211679	0.438962	0.0268616
MAT	TMET117	-0.106376	9.62e-05	0.472733
MAT	TMET118	-0.0833509	0.00226967	-0.221085
MAT	TMET119	0.107364	8.27e-05	-0.0946202
MAT	TMET120	-0.130189	1.75e-06	0.140648
MAT	TMET121	0.00921877	0.736095	-0.0153225
MAT	TMET122	0.0818304	0.00273013	-0.0136
MAT	TMET123	0.152091	2.24e-08	0.132059
MAT	TMET124	0.107834	7.69e-05	-0.138762
MAT	TMET126	0.0616109	0.0241632	0.427282
MAT	TMET128	0.0481696	0.0780666	-0.179902
MAT	TMET129	0.0595185	0.0294196	0.0315131
MAT	TMET132	-0.0369421	0.176697	-0.0109091
MAT	TMET133	-0.035881	0.189464	0.255792
MAT	TMET135	-0.0654452	0.0166147	0.181945
MAT	TMET136	0.0781127	0.00423604	-0.00219647
MAT	TMET137	-0.101485	0.000199463	-0.161742
MAT	TMET138	-0.310091	0	-0.111675
MAT	TMET139	-0.117213	1.71e-05	-0.23914
MAT	TMET140	-0.218864	4.44e-16	-0.652189
MAT	TMET141	-0.145039	9.79e-08	-0.005577
MAT	TMET142	-0.0289163	0.290353	0.0970742
MAT	TMET143	-0.0733037	0.00728646	-0.0310267
MAT	TMET144	0.130671	1.61e-06	0.023803
MAT	TMET145	-0.0233729	0.392779	0.0507719
MAT	TMET147	-0.0207121	0.448883	0.00938973
MAT	TMET149	-0.0980181	0.000328131	-0.111069
MAT	TMET150	-0.105011	0.000118279	-0.425257
MAT	TMET154	0.000416313	0.987857	-0.0465861
MAT	TMET155	-0.0912563	0.000828356	-1.22541
MAT	TMET156	0.0557307	0.0414503	-0.0142239
MAT	TMET157	0.0096886	0.723185	-0.440882
MAT	TMET158	-0.161145	3.03e-09	0.00247572
MAT	TMET159	0.0100948	0.712085	1.40186
SHO	TMET1	-0.0913889	0.000813909	-0.016179
SHO	TMET2	-0.0164325	0.547985	-0.0177129
SHO	TMET3	0.0776189	0.00448464	0.370742
SHO	TMET4	-0.204131	4.62e-14	-0.214045
SHO	TMET5	0.174122	1.41e-10	0.0239497
SHO	TMET6	0.230503	0	0.243525
SHO	TMET7	-0.0791655	0.00374718	0.0338191
SHO	TMET8	0.0841147	0.00206624	0.01566
SHO	TMET9	-0.100442	0.000232071	0.0465238
SHO	TMET10	-0.0262881	0.336446	-0.0311981
SHO	TMET11	-0.132966	1.05e-06	0.00111215
SHO	TMET12	0.0749088	0.0060995	0.0691776
SHO	TMET13	0.04751	0.0822354	-0.0278135
SHO	TMET14	-0.130619	1.62e-06	-0.164798
SHO	TMET15	-0.0777328	0.00442617	-0.0432638
SHO	TMET17	-0.0666516	0.0147128	0.0144117
SHO	TMET23	-0.0804322	0.00322716	-0.0960657
SHO	TMET24	0.000154506	0.995493	-0.170596
SHO	TMET25	0.00704273	0.796814	-0.121569
SHO	TMET26	-0.0520746	0.0567745	0.0842767
SHO	TMET27	-0.0170101	0.534005	0.00114975
SHO	TMET30	-0.179454	3.73e-11	-0.400659
SHO	TMET32	-0.0671032	0.0140516	-0.397301
SHO	TMET33	-0.106131	9.99e-05	-0.029192
SHO	TMET35	0.0319312	0.242951	0.0930099
SHO	TMET36	0.0506304	0.0640054	0.669545
SHO	TMET38	0.0936237	0.000603026	0.0799202
SHO	TMET39	-0.000936267	0.972695	0.144961
SHO	TMET41	-0.0955117	0.000465715	0.0552524
SHO	TMET42	-0.043721	0.109793	0.0220772
SHO	TMET43	0.0548898	0.0446237	1.28702
SHO	TMET44	-0.0708983	0.00945414	0.00746875
SHO	TMET45	0.0969421	0.000381738	0.0323669
SHO	TMET47	-0.0220354	0.420433	1.64837
SHO	TMET48	-0.00501492	0.854533	0.255964
SHO	TMET50	-0.0355469	0.193622	0.0117481
SHO	TMET51	0.0539063	0.0485927	0.0490295
SHO	TMET52	0.0203395	0.457087	0.0111503
SHO	TMET53	0.113112	3.35e-05	0.232281
SHO	TMET54	-0.0290495	0.288136	0.00707505
SHO	TMET57	0.035065	0.199735	0.00776367
SHO	TMET58	-0.0200828	0.462787	-0.00306115
SHO	TMET62	-0.109811	5.66e-05	0.0213706
SHO	TMET63	0.0958717	0.000443093	0.203205
SHO	TMET64	0.0324866	0.234847	0.0778202
SHO	TMET65	-0.170554	3.36e-10	-0.0997719
SHO	TMET68	-0.0811452	0.00296426	-0.807609
SHO	TMET69	-0.0667203	0.0146104	-0.0361358
SHO	TMET70	0.0367087	0.179448	0.0529875
SHO	TMET72	-0.0299441	0.27354	0.227349
SHO	TMET73	-0.0593361	0.0299211	0.0248443
SHO	TMET74	0.0180589	0.509092	-0.0374814
SHO	TMET75	-0.0225855	0.408924	0.00936811
SHO	TMET76	-0.014224	0.603043	0.15919
SHO	TMET77	-0.149674	3.74e-08	-0.115669
SHO	TMET79	-0.0261578	0.338847	-0.0156091
SHO	TMET80	-0.173101	1.81e-10	-0.210085
SHO	TMET82	-0.0582048	0.0331992	-0.0544095
SHO	TMET83	-0.0644371	0.0183661	0.0306016
SHO	TMET84	-0.0884199	0.00120027	-0.000896587
SHO	TMET85	0.0913929	0.000813476	0.284794
SHO	TMET86	0.105762	0.0001056	0.113343
SHO	TMET87	-0.0952907	0.000480137	-0.0662518
SHO	TMET88	0.0451492	0.0986538	0.0108856
SHO	TMET89	-0.0320298	0.241498	0.522224
SHO	TMET90	-0.154046	1.47e-08	-0.104156
SHO	TMET91	-0.0361766	0.185841	0.0832785
SHO	TMET92	-0.141899	1.85e-07	-0.04431
SHO	TMET93	-0.0836423	0.00218999	-0.0477041
SHO	TMET94	-0.101892	0.000187937	-0.0737053
SHO	TMET95	-0.136965	4.88e-07	0.00484207
SHO	TMET96	-0.216215	1.33e-15	-0.0416884
SHO	TMET99	0.235473	0	0.311726
SHO	TMET100	-0.0277827	0.309685	-0.0164519
SHO	TMET101	0.0609178	0.0258062	0.0992089
SHO	TMET102	-0.0464516	0.0892996	-0.00183666
SHO	TMET103	0.212333	4e-15	0.0208868
SHO	TMET104	0.180424	2.92e-11	-0.0900796
SHO	TMET105	-0.0769075	0.00486609	0.166577
SHO	TMET106	0.0664392	0.015033	0.175926
SHO	TMET107	0.0756077	0.00563941	0.187277
SHO	TMET108	-0.101515	0.00019858	-0.282055
SHO	TMET109	-0.146642	7.04e-08	-0.0484534
SHO	TMET110	-0.0687553	0.0118511	-0.0877064
SHO	TMET111	-0.0555124	0.042255	0.00706215
SHO	TMET112	-0.00630988	0.817563	0.0439249
SHO	TMET114	-0.156958	7.75e-09	-0.00853417
SHO	TMET115	-0.0409377	0.134332	0.0519187
SHO	TMET116	-0.0487697	0.074425	-0.0413288
SHO	TMET117	-0.0937525	0.000592581	0.0733363
SHO	TMET118	-0.0702173	0.0101643	-0.145332
SHO	TMET119	0.0716749	0.00869859	-0.0103776
SHO	TMET120	-0.121368	8.45e-06	0.0146214
SHO	TMET121	0.00811545	0.766703	-0.00282338
SHO	TMET122	0.0572997	0.0360384	-0.0138764
SHO	TMET123	0.104859	0.00012101	0.0279438
SHO	TMET124	0.0678589	0.0130039	-0.403361
SHO	TMET126	0.0401858	0.141639	0.29275
SHO	TMET128	0.0115336	0.673273	-0.242993
SHO	TMET129	0.0249759	0.361129	-0.0420627
SHO	TMET132	-0.0244428	0.371474	0.0180536
SHO	TMET133	-0.0571205	0.0366244	0.126165
SHO	TMET135	-0.0861085	0.00161144	0.137552
SHO	TMET136	0.0657265	0.0161529	-0.0128995
SHO	TMET137	-0.0982386	0.000318053	-0.010718
SHO	TMET138	-0.244518	0	-0.0863537
SHO	TMET139	-0.0760321	0.00537552	-0.110359
SHO	TMET140	-0.212252	4.22e-15	-0.887809
SHO	TMET141	-0.058967	0.0309587	0.00967175
SHO	TMET142	-0.0284881	0.297558	0.00108158
SHO	TMET143	-0.0642411	0.0187248	-0.021581
SHO	TMET144	0.120057	1.06e-05	0.0851509
SHO	TMET145	-0.0228022	0.404442	0.0626715
SHO	TMET147	-0.0368945	0.177256	0.0210149
SHO	TMET149	-0.077395	0.00460167	-0.0391868
SHO	TMET150	-0.119653	1.13e-05	-0.489267
SHO	TMET154	0.0246614	0.367209	0.00708853
SHO	TMET155	-0.0710201	0.00933191	-0.922388
SHO	TMET156	0.0343157	0.209519	-0.0218823
SHO	TMET157	0.0119148	0.663128	-0.284815
SHO	TMET158	-0.162574	2.19e-09	-0.0879564
SHO	TMET159	0.0354412	0.194951	1.08919
TGW	TMET1	0.0120306	0.660058	-0.00524813
TGW	TMET2	-0.0146541	0.592127	0.0355414
TGW	TMET3	-0.109949	5.54e-05	-0.354021
TGW	TMET4	0.0207922	0.447132	0.110104
TGW	TMET5	-0.0564124	0.0390199	0.0346604
TGW	TMET6	-0.0974149	0.000357251	-0.0881434
TGW	TMET7	-0.0198767	0.467393	-0.0399946
TGW	TMET8	-0.0626821	0.0218019	-0.0224459
TGW	TMET9	0.0331742	0.225084	0.0853225
TGW	TMET10	-0.018282	0.503869	0.244087
TGW	TMET11	0.0560338	0.0403544	0.0296283
TGW	TMET12	-0.0528952	0.0529774	-0.00660638
TGW	TMET13	-0.0785085	0.00404585	-0.0676623
TGW	TMET14	0.0146944	0.591109	-0.0022097
TGW	TMET15	0.028306	0.300658	0.0594158
TGW	TMET17	0.0173544	0.525758	0.0385743
TGW	TMET23	0.0317618	0.24546	0.043792
TGW	TMET24	-0.0248412	0.363726	0.0498295
TGW	TMET25	-0.0309286	0.258071	0.0494407
TGW	TMET26	0.00800655	0.769744	0.0146059
TGW	TMET27	-0.0137997	0.613899	0.0215634
TGW	TMET30	-0.00790194	0.772669	0.00798038
TGW	TMET32	0.0113797	0.677386	0.109566
TGW	TMET33	0.0048455	0.859395	-0.0705416
TGW	TMET35	-0.0673478	0.0137047	-0.0682423
TGW	TMET36	-0.0709099	0.00944247	-0.0485515
TGW	TMET38	-0.0191004	0.484964	0.0760225
TGW	TMET39	0.025431	0.352444	-0.00380623
TGW	TMET41	0.0394468	0.149115	0.107389
TGW	TMET42	-0.0310769	0.255794	-0.0387204
TGW	TMET43	-0.0544803	0.0462417	-0.074731
TGW	TMET44	0.0348021	0.20313	0.0256557
TGW	TMET45	-0.0357544	0.191031	0.0193558
TGW	TMET47	-0.0240878	0.378461	0.0344205
TGW	TMET48	-0.0242337	0.375581	-0.00755594
TGW	TMET50	0.0103224	0.705892	-0.014586
TGW	TMET51	-0.0497666	0.0686821	-0.0667012
TGW	TMET52	-0.0438712	0.108577	-0.0217764
TGW	TMET53	-0.104839	0.000121386	-0.0395265
TGW	TMET54	0.034945	0.201279	0.0439085
TGW	TMET57	-0.0434185	0.112275	-0.00635165
TGW	TMET58	-0.0391121	0.152598	-0.0789885
TGW	TMET62	0.0109501	0.688914	0.0535451
TGW	TMET63	-0.0359353	0.188794	-0.000536279
TGW	TMET64	-0.0443703	0.104611	0.00403874
TGW	TMET65	0.0168696	0.53739	-0.00286091
TGW	TMET68	-0.0099114	0.717089	0.292537
TGW	TMET69	-0.00846734	0.756899	-0.0130341
TGW	TMET70	-0.0172314	0.528698	-0.00862479
TGW	TMET72	-0.0369169	0.176992	-0.136314
TGW	TMET73	0.00696993	0.798869	0.00644064
TGW	TMET74	-0.105266	0.000113819	-0.21405
TGW	TMET75	-0.0541485	0.0475887	-0.00986451
TGW	TMET76	-0.0351375	0.198807	-0.0647746
TGW	TMET77	0.0542991	0.0469732	0.0671768
TGW	TMET79	-0.0548762	0.0446768	-0.0147852
TGW	TMET80	0.0209947	0.442718	0.0213881
TGW	TMET82	-0.0185762	0.49703	-0.0459427
TGW	TMET83	0.0813335	0.00289814	0.4401
TGW	TMET84	-0.000666397	0.980564	0.0249322
TGW	TMET85	-0.0846152	0.00194217	-0.108383
TGW	TMET86	-0.0111301	0.684075	-0.0194168
TGW	TMET87	-0.0175858	0.520253	-0.0185553
TGW	TMET88	-0.0380869	0.163652	0.0395603
TGW	TMET89	-0.0172177	0.529026	-0.0349308
TGW	TMET90	-0.0426696	0.11861	-0.0136226
TGW	TMET91	-0.0364203	0.182892	-0.068098
TGW	TMET92	0.0709998	0.00935223	0.155723
TGW	TMET93	0.0147786	0.588985	-0.0078337
TGW	TMET94	0.00148615	0.956672	-0.00527794
TGW	TMET95	0.00920691	0.736422	-0.0173526
TGW	TMET96	0.0255579	0.350044	-0.0978352
TGW	TMET99	-0.0380692	0.163848	-0.00316136
TGW	TMET100	-0.0472825	0.0837143	-0.00409861
TGW	TMET101	-0.0689575	0.0116039	-0.05224
TGW	TMET102	-0.0685997	0.0120445	-0.0741117
TGW	TMET103	-0.0824667	0.00252794	-0.0470664
TGW	TMET104	-0.0548071	0.0449466	0.0294123
TGW	TMET105	0.036936	0.176767	0.000356279
TGW	TMET106	-0.0440827	0.106883	-0.0293892
TGW	TMET107	-0.0523848	0.0553129	-0.0117317
TGW	TMET108	0.0362626	0.184797	0.0444334
TGW	TMET109	0.0693526	0.0111341	0.169463
TGW	TMET110	0.0288795	0.290967	0.0626629
TGW	TMET111	0.0427927	0.11755	0.0896743
TGW	TMET112	-0.0102115	0.708908	0.0114048
TGW	TMET114	0.0980319	0.000327489	0.0587432
TGW	TMET115	0.033915	0.214891	0.0261428
TGW	TMET116	0.00882009	0.74711	-0.00359472
TGW	TMET117	0.0229729	0.400931	-0.00668362
TGW	TMET118	-0.0213016	0.436075	-0.0151314
TGW	TMET119	-0.00165751	0.951681	-0.00228945
TGW	TMET120	0.0654497	0.0166073	0.0711929
TGW	TMET121	-0.0116065	0.671328	-0.0180127
TGW	TMET122	-0.0458392	0.0936053	-0.0166436
TGW	TMET123	0.0105695	0.699192	0.0675222
TGW	TMET124	0.0251382	0.358016	0.173658
TGW	TMET126	0.0269204	0.324949	0.0415077
TGW	TMET128	-0.00724171	0.791204	0.0239876
TGW	TMET129	-0.0233516	0.393212	-0.000414238
TGW	TMET132	-0.0329954	0.227593	0.000669362
TGW	TMET133	0.00449386	0.869504	-0.0629543
TGW	TMET135	0.021733	0.426838	-0.016022
TGW	TMET136	-0.0264603	0.33329	-0.0183012
TGW	TMET137	0.0143646	0.599464	0.0103693
TGW	TMET138	0.0216192	0.429264	-0.00257916
TGW	TMET139	-0.00849773	0.756054	0.044598
TGW	TMET140	0.00682552	0.80295	-0.033225
TGW	TMET141	-0.0310097	0.256823	0.00446905
TGW	TMET142	-0.0204335	0.455011	0.0246614
TGW	TMET143	-0.00816193	0.765405	-0.0364149
TGW	TMET144	-0.0939523	0.000576706	-0.163408
TGW	TMET145	-0.0229638	0.401118	-0.0776136
TGW	TMET147	0.0257381	0.346657	0.000929889
TGW	TMET149	-0.036771	0.17871	-0.025895
TGW	TMET150	0.00801714	0.769448	-0.00016738
TGW	TMET154	-0.0290923	0.287425	0.0156108
TGW	TMET155	-0.0413688	0.130276	-0.0485571
TGW	TMET156	-0.0445978	0.102843	-0.076205
TGW	TMET157	-0.0261251	0.339451	0.0714488
TGW	TMET158	0.0363982	0.183159	-0.0151341
TGW	TMET159	-0.126276	3.57e-06	-1.49278
YLD	TMET1	-0.0533703	0.0508776	-0.0785163
YLD	TMET2	-0.0179483	0.511689	-0.00911348
YLD	TMET3	-0.193822	8.44e-13	-3.69176
YLD	TMET4	-0.030855	0.259205	0.609604
YLD	TMET5	-0.056839	0.0375611	0.0350969
YLD	TMET6	-0.0572399	0.0362329	-0.0304881
YLD	TMET7	-0.0178942	0.512962	-0.103836
YLD	TMET8	-0.0531922	0.0516563	-0.113191
YLD	TMET9	0.0186388	0.49558	0.157549
YLD	TMET10	0.0261101	0.33973	8.3715
YLD	TMET11	-0.0410321	0.133436	-0.0122682
YLD	TMET12	-0.0655243	0.0164837	-0.530886
YLD	TMET13	-0.0735999	0.00705296	-0.0602902
YLD	TMET14	0.0135006	0.621604	-0.0300715
YLD	TMET15	0.00888566	0.745295	0.0554233
YLD	TMET17	-0.0319923	0.242049	0.0634839
YLD	TMET23	-0.0221601	0.417807	0.0500277
YLD	TMET24	-0.091407	0.000811958	-0.0201182
YLD	TMET25	-0.101203	0.000207812	-0.191468
YLD	TMET26	0.028364	0.299669	0.174191
YLD	TMET27	-0.0630092	0.0211222	0.0347988
YLD	TMET30	-0.0313743	0.25127	-0.0418953
YLD	TMET32	0.0484172	0.0765467	0.938411
YLD	TMET33	-0.0327229	0.231458	-0.199748
YLD	TMET35	-0.0813393	0.00289614	-0.00955225
YLD	TMET36	-0.107478	8.13e-05	-2.72235
YLD	TMET38	-0.0154541	0.572068	2.31673
YLD	TMET39	0.00867298	0.751187	0.200921
YLD	TMET41	-0.00688922	0.801149	-0.00984964
YLD	TMET42	-0.0333945	0.222018	0.0480441
YLD	TMET43	-0.0908832	0.000870287	-0.0168882
YLD	TMET44	-0.0236306	0.387581	0.0421884
YLD	TMET45	0.0256028	0.349199	0.0873259
YLD	TMET47	-0.0640582	0.0190649	-0.1449
YLD	TMET48	0.0567187	0.0379678	0.355624
YLD	TMET50	-0.0199508	0.465734	0.0136623
YLD	TMET51	-0.0558369	0.0410635	0.336352
YLD	TMET52	0.0184671	0.499561	-0.00821164
YLD	TMET53	-0.0638404	0.019477	0.0245753
YLD	TMET54	-0.00851047	0.7557	-0.0122568
YLD	TMET57	-0.0497927	0.0685372	0.130685
YLD	TMET58	-0.0398571	0.144928	0.184563
YLD	TMET62	-0.0188382	0.49098	0.0825486
YLD	TMET63	-0.0242123	0.376002	0.00602035
YLD	TMET64	-0.076965	0.00483416	-0.182144
YLD	TMET65	0.00316388	0.907917	0.0629561
YLD	TMET68	-0.0737154	0.00696378	0.253883
YLD	TMET69	0.0216694	0.428193	0.219449
YLD	TMET70	-0.0684517	0.012231	-0.165966
YLD	TMET72	-0.0303609	0.266915	-0.111363
YLD	TMET73	-0.0208043	0.446866	0.00719007
YLD	TMET74	-0.14831	4.98e-08	-0.878095
YLD	TMET75	-0.0835993	0.00220159	0.116943
YLD	TMET76	-0.00982757	0.719381	0.00834113
YLD	TMET77	-0.0165295	0.545624	-0.207292
YLD	TMET79	-0.0567114	0.0379925	0.0139648
YLD	TMET80	-0.00525166	0.847748	-0.0810772
YLD	TMET82	-0.0147626	0.589388	0.0992034
YLD	TMET83	0.0453891	0.0968748	1.60567
YLD	TMET84	-0.0625974	0.0219811	0.0108814
YLD	TMET85	-0.0032944	0.904136	0.0745063
YLD	TMET86	-0.024798	0.364561	-0.0469247
YLD	TMET87	-0.00470322	0.863483	0.0995332
YLD	TMET88	-0.0744956	0.00638718	0.369277
YLD	TMET89	-0.0246477	0.367476	0.0269964
YLD	TMET90	-0.163126	1.93e-09	-0.863036
YLD	TMET91	0.00906142	0.740436	0.184359
YLD	TMET92	0.0289265	0.290183	-0.140126
YLD	TMET93	0.00864686	0.751912	-0.196887
YLD	TMET94	-0.0206178	0.450951	0.0967096
YLD	TMET95	-0.0601305	0.027789	-0.0592696
YLD	TMET96	0.00396847	0.884647	-0.148443
YLD	TMET99	-0.0352778	0.197018	0.00903365
YLD	TMET100	-0.0820213	0.00266797	-0.0230717
YLD	TMET101	-0.0352041	0.197956	0.227991
YLD	TMET102	-0.0775824	0.00450355	0.105136
YLD	TMET103	-0.0515536	0.0593004	-0.149493
YLD	TMET104	-0.0321823	0.239264	0.21252
YLD	TMET105	0.0213742	0.434514	0.0367862
YLD	TMET106	-0.0742779	0.00654362	-0.670372
YLD	TMET107	-0.0697981	0.0106247	0.0296836
YLD	TMET108	0.00982619	0.719418	-0.172327
YLD	TMET109	0.0199656	0.465403	0.15649
YLD	TMET110	0.00053703	0.984336	0.113536
YLD	TMET111	0.00481186	0.860362	0.131566
YLD	TMET112	-0.037605	0.169052	0.0657474
YLD	TMET114	0.0835581	0.00221276	-0.066965
YLD	TMET115	0.0335975	0.219218	0.786981
YLD	TMET116	-0.00977784	0.720741	-0.135633
YLD	TMET117	0.00281013	0.918175	0.142177
YLD	TMET118	0.0321768	0.239343	0.00991237
YLD	TMET119	-0.0179872	0.510775	-0.102466
YLD	TMET120	0.0407987	0.135661	-0.0421386
YLD	TMET121	0.00209767	0.938872	-0.0547661
YLD	TMET122	-0.0434869	0.11171	-0.0672255
YLD	TMET123	-0.0124946	0.647816	0.0555655
YLD	TMET124	-0.0058125	0.83172	-0.0508104
YLD	TMET126	0.0133451	0.625624	0.0675959
YLD	TMET128	-0.046246	0.0907269	0.0350003
YLD	TMET129	0.0443501	0.10477	0.454204
YLD	TMET132	-0.0145017	0.595984	-0.043547
YLD	TMET133	-0.0206062	0.451206	-0.121172
YLD	TMET135	-0.0162558	0.552297	0.0194797
YLD	TMET136	-0.0500305	0.0672244	-0.0267348
YLD	TMET137	-0.0367486	0.178975	0.00385447
YLD	TMET138	0.0499914	0.0674388	0.108581
YLD	TMET139	-0.0234157	0.391913	-0.0940451
YLD	TMET140	-0.0616546	0.0240627	-1.22586
YLD	TMET141	-0.063773	0.0196061	-0.0108092
YLD	TMET142	-0.031795	0.244968	-0.136957
YLD	TMET143	-0.0629423	0.0212597	-0.806612
YLD	TMET144	-0.0581734	0.0332942	-0.0530005
YLD	TMET145	-0.044149	0.106355	-0.00530976
YLD	TMET147	0.0244655	0.371028	0.129302
YLD	TMET149	-0.0424877	0.120191	-0.052351
YLD	TMET150	-0.0109618	0.6886	-0.0139962
YLD	TMET154	-0.0443692	0.10462	0.105177
YLD	TMET155	-0.056566	0.0384893	-0.0812977
YLD	TMET156	-0.0312977	0.25243	0.0618197
YLD	TMET157	0.00529006	0.846649	0.04759
YLD	TMET158	-0.00368921	0.892714	-0.0376105
YLD	TMET159	-0.161877	2.56e-09	-7.49309
a SHO: shooting; HEA: flowering; MAT: maturity; HEI: plant height; EAR: ears per m²; GNE: grain number per ear; TGW: thousand grain weight; YLD: grain yield
b Metabolites, see Table S3
c Pearson's correlation coefficient
d P-value of Pearson's correlation coefficient
e Estimated effect in BayesB model
