# Supplementary material for: Can metabolic prediction be an alternative to genomic prediction in barley?
Source: PLoS One. 2020 Jun 5;15(6):e0234052. doi: 10.1371/journal.pone.0234052 (PMC7274421; doi:10.1371/journal.pone.0234052)
Supplement: S11 Table — (XLSX) [file pone.0234052.s011.xlsx]

## Sheet: S11
Table S11. Results for metabolic prediction using BayesB model, phenotypic data 2017 and metabolites of 1st sampling date
		Metabolites
Traita	h2 b	rabc	racd	SDe
SHO	0.909769	0.54712	0.57361	0.0462918
HEA	0.928201	0.57748	0.599399	0.0510999
MAT	0.832797	0.425143	0.465871	0.064205
HEI	0.912378	0.392098	0.410494	0.0480724
EAR	0.41349	0.249315	0.387718	0.088083
GNE	0.843811	0.207789	0.226204	0.0543612
TGW	0.833847	0.12389	0.135673	0.0528607
YLD	0.583575	0.201943	0.264351	0.0764332
a SHO: shooting; HEA: flowering; MAT: maturity; HEI: plant height; EAR: ears per m²; GNE: grain number per ear; TGW: thousand grain weight; YLD: grain yield
b Heritability
c Prediction ability avaraged over 100 cross-validation runs
d Prediction accuracy avaraged over 100 cross-validation runs
e Standard deviation of prediction accuracy
