# Supplementary material for: Can metabolic prediction be an alternative to genomic prediction in barley?
Source: PLoS One. 2020 Jun 5;15(6):e0234052. doi: 10.1371/journal.pone.0234052 (PMC7274421; doi:10.1371/journal.pone.0234052)
Supplement: S12 Table — (XLSX) [file pone.0234052.s012.xlsx]

## Sheet: S12 Corr_met_traits_2017
Table S12. Pearson's correlation coefficients between traits (phenotypic data only from 2017) and metabolites of 1st sampling date
Traita	Metaboliteb	rc	p-valued
SHO	TMET1	0.0107391	0.699314
HEA	TMET1	0.0651618	0.0189733
MAT	TMET1	0.0434244	0.118169
HEI	TMET1	0.134049	1.27916e-06
EAR	TMET1	-0.0343735	0.216229
GNE	TMET1	-0.00830887	0.765065
TGW	TMET1	-0.0142844	0.607415
YLD	TMET1	-0.031089	0.263398
SHO	TMET2	-0.183617	2.72831e-11
HEA	TMET2	-0.199483	4.24771e-13
MAT	TMET2	-0.168336	1.07524e-09
HEI	TMET2	-0.0860168	0.00193937
EAR	TMET2	0.100719	0.000281661
GNE	TMET2	-0.0803505	0.00379755
TGW	TMET2	0.0304189	0.273834
YLD	TMET2	0.0287644	0.300793
SHO	TMET3	-0.0327652	0.238507
HEA	TMET3	-0.0312459	0.260995
MAT	TMET3	-0.0468476	0.0918323
HEI	TMET3	0.0404889	0.145174
EAR	TMET3	0.0622875	0.0249379
GNE	TMET3	-0.0365231	0.188845
TGW	TMET3	-0.0374083	0.178344
YLD	TMET3	0.0195638	0.481628
SHO	TMET4	-0.116308	2.70101e-05
HEA	TMET4	-0.121162	1.22141e-05
MAT	TMET4	-0.0832988	0.00269025
HEI	TMET4	-0.0369705	0.183483
EAR	TMET4	0.0425238	0.125999
GNE	TMET4	-0.0623268	0.0248465
TGW	TMET4	0.0214597	0.440178
YLD	TMET4	0.00637327	0.818699
SHO	TMET5	-0.143578	2.09474e-07
HEA	TMET5	-0.17929	7.98159e-11
MAT	TMET5	-0.161026	5.56215e-09
HEI	TMET5	-0.150257	5.48186e-08
EAR	TMET5	0.0993951	0.00033883
GNE	TMET5	-0.0756044	0.00646864
TGW	TMET5	0.0337968	0.22404
YLD	TMET5	0.045204	0.103821
SHO	TMET6	-0.166517	1.62952e-09
HEA	TMET6	-0.182974	3.2053e-11
MAT	TMET6	-0.162922	3.6572e-09
HEI	TMET6	-0.133611	1.38606e-06
EAR	TMET6	0.0853773	0.00209631
GNE	TMET6	-0.0616613	0.026434
TGW	TMET6	0.0251857	0.36496
YLD	TMET6	0.0381823	0.169523
SHO	TMET7	-0.0349139	0.209091
HEA	TMET7	-0.0450588	0.104937
MAT	TMET7	-0.0584089	0.0355108
HEI	TMET7	-0.00345812	0.90102
EAR	TMET7	0.00576727	0.835679
GNE	TMET7	-0.0378631	0.173121
TGW	TMET7	0.000359043	0.989697
YLD	TMET7	-0.0232436	0.403113
SHO	TMET8	-0.0898169	0.00120864
HEA	TMET8	-0.10563	0.000139156
MAT	TMET8	-0.0660053	0.0174782
HEI	TMET8	-0.0588281	0.0342088
EAR	TMET8	0.012997	0.640171
GNE	TMET8	-0.0904986	0.00110825
TGW	TMET8	-0.0448396	0.10664
YLD	TMET8	-0.064073	0.0210675
SHO	TMET9	-0.0199894	0.472143
HEA	TMET9	-0.00612768	0.825571
MAT	TMET9	0.00327112	0.906347
HEI	TMET9	0.00943749	0.734286
EAR	TMET9	0.00243548	0.9302
GNE	TMET9	-0.0385788	0.165133
TGW	TMET9	-0.0169068	0.543121
YLD	TMET9	-0.0250122	0.368275
SHO	TMET10	-0.0906838	0.00108232
HEA	TMET10	-0.0983212	0.000393001
MAT	TMET10	-0.124237	7.27053e-06
HEI	TMET10	-0.0137826	0.620093
EAR	TMET10	0.0655272	0.0183125
GNE	TMET10	-0.0336075	0.226645
TGW	TMET10	0.00291946	0.916376
YLD	TMET10	0.0282112	0.31019
SHO	TMET12	-0.198758	5.17808e-13
HEA	TMET12	-0.21552	4.44089e-15
MAT	TMET12	-0.164644	2.48846e-09
HEI	TMET12	-0.198954	4.90941e-13
EAR	TMET12	0.0846216	0.00229675
GNE	TMET12	-0.0882419	0.00147352
TGW	TMET12	0.0557657	0.0447295
YLD	TMET12	0.0285811	0.303886
SHO	TMET13	-0.15359	2.74598e-08
HEA	TMET13	-0.166282	1.71918e-09
MAT	TMET13	-0.103986	0.000176801
HEI	TMET13	-0.0697834	0.0119763
EAR	TMET13	0.0291583	0.29422
GNE	TMET13	-0.0695098	0.0123157
TGW	TMET13	-0.0155115	0.576907
YLD	TMET13	-0.0310877	0.263418
SHO	TMET14	-0.106853	0.000116189
HEA	TMET14	-0.0714957	0.010034
MAT	TMET14	-0.0470632	0.0903453
HEI	TMET14	-0.0312221	0.261359
EAR	TMET14	0.0381546	0.169833
GNE	TMET14	0.0136024	0.624674
TGW	TMET14	0.0377072	0.174898
YLD	TMET14	0.04716	0.0896843
SHO	TMET15	-0.0181135	0.514716
HEA	TMET15	-0.0229319	0.40945
MAT	TMET15	-0.0559339	0.0440878
HEI	TMET15	-0.0373687	0.178805
EAR	TMET15	0.0215921	0.437363
GNE	TMET15	-0.0389637	0.160954
TGW	TMET15	0.0156734	0.572935
YLD	TMET15	-0.00187149	0.946336
SHO	TMET18	-0.0997157	0.00032406
HEA	TMET18	-0.0999898	0.000311916
MAT	TMET18	-0.0649662	0.0193355
HEI	TMET18	-0.0685566	0.0135658
EAR	TMET18	0.0371842	0.180961
GNE	TMET18	-0.0123875	0.655933
TGW	TMET18	0.0773403	0.00534061
YLD	TMET18	0.0212726	0.444175
SHO	TMET20	0.00505417	0.855759
HEA	TMET20	0.00502189	0.85667
MAT	TMET20	-0.0255289	0.358461
HEI	TMET20	-0.0181963	0.512796
EAR	TMET20	0.0328325	0.237545
GNE	TMET20	-0.0171773	0.536686
TGW	TMET20	-0.0151277	0.58637
YLD	TMET20	0.0171378	0.537623
SHO	TMET23	-0.128308	3.58992e-06
HEA	TMET23	-0.138511	5.56541e-07
MAT	TMET23	-0.136992	7.40952e-07
HEI	TMET23	-0.031438	0.258074
EAR	TMET23	0.0592836	0.0328405
GNE	TMET23	-0.0865148	0.0018247
TGW	TMET23	0.00209355	0.93998
YLD	TMET23	-0.00802589	0.772843
SHO	TMET24	-0.155096	1.99922e-08
HEA	TMET24	-0.121486	1.15711e-05
MAT	TMET24	-0.0581801	0.0362387
HEI	TMET24	-0.0391404	0.159061
EAR	TMET24	-0.0034182	0.902157
GNE	TMET24	-0.0450447	0.105046
TGW	TMET24	0.0908922	0.00105383
YLD	TMET24	-0.0213922	0.441618
SHO	TMET25	-0.148145	8.42993e-08
HEA	TMET25	-0.113861	3.98398e-05
MAT	TMET25	-0.0623931	0.0246929
HEI	TMET25	-0.0447297	0.107502
EAR	TMET25	-0.00233114	0.933183
GNE	TMET25	-0.0366887	0.186847
TGW	TMET25	0.0951415	0.000604538
YLD	TMET25	-0.013912	0.616812
SHO	TMET26	-0.064797	0.0196537
HEA	TMET26	-0.0765071	0.00585781
MAT	TMET26	-0.0779223	0.0050042
HEI	TMET26	-0.0847236	0.0022687
EAR	TMET26	0.0877579	0.00156508
GNE	TMET26	-0.0838959	0.00250558
TGW	TMET26	-0.0268939	0.333334
YLD	TMET26	0.0119886	0.666332
SHO	TMET27	0.0398936	0.151186
HEA	TMET27	0.0561369	0.0433242
MAT	TMET27	0.037465	0.177687
HEI	TMET27	0.018258	0.511369
EAR	TMET27	-0.0422999	0.128007
GNE	TMET27	-0.0148417	0.593469
TGW	TMET27	-0.0567017	0.0412573
YLD	TMET27	-0.0583297	0.0357612
SHO	TMET30	-0.123612	8.08681e-06
HEA	TMET30	-0.113795	4.02526e-05
MAT	TMET30	-0.0789159	0.00447381
HEI	TMET30	-0.0691419	0.0127855
EAR	TMET30	0.0158354	0.568977
GNE	TMET30	-0.0190198	0.493903
TGW	TMET30	-0.00151246	0.95662
YLD	TMET30	-0.00951624	0.732154
SHO	TMET32	-0.223831	4.44089e-16
HEA	TMET32	-0.212736	9.99201e-15
MAT	TMET32	-0.134524	1.17207e-06
HEI	TMET32	0.0384655	0.166379
EAR	TMET32	0.0799227	0.0039888
GNE	TMET32	-0.0582894	0.0358893
TGW	TMET32	0.0402403	0.147662
YLD	TMET32	0.0276673	0.319614
SHO	TMET33	-0.0839877	0.00247823
HEA	TMET33	-0.0664764	0.016689
MAT	TMET33	-0.00307181	0.91203
HEI	TMET33	-0.0927192	0.000832153
EAR	TMET33	0.0103922	0.708578
GNE	TMET33	-0.0178026	0.52196
TGW	TMET33	0.0397834	0.15232
YLD	TMET33	-0.000834813	0.976048
SHO	TMET34	-0.103391	0.000192646
HEA	TMET34	-0.0936343	0.00073816
MAT	TMET34	-0.0724865	0.00904283
HEI	TMET34	0.0493196	0.0759189
EAR	TMET34	0.0207595	0.455245
GNE	TMET34	-0.0179865	0.51767
TGW	TMET34	0.00587098	0.832768
YLD	TMET34	0.00199596	0.942773
SHO	TMET35	-0.0433913	0.11845
HEA	TMET35	-0.0174483	0.530278
MAT	TMET35	0.010958	0.693493
HEI	TMET35	0.0489077	0.0784022
EAR	TMET35	-0.0263794	0.342668
GNE	TMET35	-0.0358528	0.197096
TGW	TMET35	0.0414236	0.136106
YLD	TMET35	-0.0448976	0.106188
SHO	TMET36	-0.0903842	0.00112454
HEA	TMET36	-0.0418236	0.132361
MAT	TMET36	0.00885989	0.749989
HEI	TMET36	0.125576	5.77898e-06
EAR	TMET36	-0.0348961	0.209322
GNE	TMET36	-0.00255661	0.926738
TGW	TMET36	0.0444362	0.109832
YLD	TMET36	-0.0333991	0.229541
SHO	TMET38	-0.117869	2.09959e-05
HEA	TMET38	-0.134023	1.2852e-06
MAT	TMET38	-0.100598	0.000286486
HEI	TMET38	-0.0896345	0.0012369
EAR	TMET38	0.0210574	0.448799
GNE	TMET38	-0.0539998	0.0519516
TGW	TMET38	0.0305098	0.272402
YLD	TMET38	-0.0221789	0.425006
SHO	TMET39	0.0322441	0.246062
HEA	TMET39	0.050256	0.0705109
MAT	TMET39	0.0693894	0.0124678
HEI	TMET39	0.0226288	0.41567
EAR	TMET39	-0.0682405	0.0140044
GNE	TMET39	-0.0502182	0.0707232
TGW	TMET39	-0.0218	0.432961
YLD	TMET39	-0.0921955	0.000890827
SHO	TMET41	-0.0160205	0.564467
HEA	TMET41	-0.0336632	0.225877
MAT	TMET41	-0.0729243	0.00863341
HEI	TMET41	-0.0325179	0.242072
EAR	TMET41	0.0887944	0.00137506
GNE	TMET41	-0.0536895	0.0533164
TGW	TMET41	-0.0572566	0.0393087
YLD	TMET41	0.0174534	0.530158
SHO	TMET43	0.0067291	0.808767
HEA	TMET43	-0.0374174	0.178238
MAT	TMET43	-0.0559304	0.0441011
HEI	TMET43	0.00403487	0.88462
EAR	TMET43	0.0353925	0.202911
GNE	TMET43	-0.0431407	0.120593
TGW	TMET43	-0.0393465	0.156877
YLD	TMET43	-0.0128454	0.644075
SHO	TMET44	0.137592	6.62004e-07
HEA	TMET44	0.107156	0.00011108
MAT	TMET44	-0.0154003	0.579641
HEI	TMET44	-0.0471171	0.0899768
EAR	TMET44	0.0439803	0.113529
GNE	TMET44	0.0257741	0.353862
TGW	TMET44	-0.019985	0.472242
YLD	TMET44	0.0529227	0.0568175
SHO	TMET45	-0.0946574	0.00064478
HEA	TMET45	-0.146628	1.14412e-07
MAT	TMET45	-0.137851	6.3047e-07
HEI	TMET45	-0.122051	1.05265e-05
EAR	TMET45	0.0852508	0.00212871
GNE	TMET45	-0.0934533	0.000755932
TGW	TMET45	-0.0353668	0.20324
YLD	TMET45	-0.00180577	0.948218
SHO	TMET46	0.0311317	0.262742
HEA	TMET46	0.0181062	0.514887
MAT	TMET46	0.024305	0.381973
HEI	TMET46	0.0221689	0.425213
EAR	TMET46	-0.00957419	0.730586
GNE	TMET46	-0.013628	0.624021
TGW	TMET46	-0.0260941	0.347915
YLD	TMET46	-0.0139651	0.615469
SHO	TMET48	-0.0553391	0.0463919
HEA	TMET48	-0.0922009	0.000890203
MAT	TMET48	-0.0993327	0.000341773
HEI	TMET48	-0.0876415	0.00158785
EAR	TMET48	0.0848627	0.00223098
GNE	TMET48	-0.0852027	0.00214114
TGW	TMET48	-0.0758489	0.00629776
YLD	TMET48	-0.00586265	0.833002
SHO	TMET50	-0.056911	0.040513
HEA	TMET50	-0.0334713	0.228534
MAT	TMET50	-0.0103882	0.708683
HEI	TMET50	-0.0248927	0.370568
EAR	TMET50	-0.0186579	0.502159
GNE	TMET50	-0.0434358	0.118072
TGW	TMET50	0.00830835	0.765079
YLD	TMET50	-0.0501786	0.070946
SHO	TMET51	0.00697165	0.802015
HEA	TMET51	0.009503	0.732512
MAT	TMET51	-0.0421969	0.128939
HEI	TMET51	0.0752692	0.00670966
EAR	TMET51	0.0139742	0.615238
GNE	TMET51	0.00716639	0.796604
TGW	TMET51	-0.0117581	0.672371
YLD	TMET51	0.010592	0.703238
SHO	TMET52	-0.075216	0.00674858
HEA	TMET52	-0.0564298	0.0422415
MAT	TMET52	-0.0280662	0.312684
HEI	TMET52	-0.0266735	0.337312
EAR	TMET52	0.0271561	0.32864
GNE	TMET52	0.0186185	0.503064
TGW	TMET52	0.0572246	0.0394191
YLD	TMET52	0.0387162	0.163631
SHO	TMET53	-0.180693	5.65121e-11
HEA	TMET53	-0.166455	1.65285e-09
MAT	TMET53	-0.121515	1.15141e-05
HEI	TMET53	-0.0906127	0.00109222
EAR	TMET53	0.0705706	0.0110455
GNE	TMET53	-0.0960856	0.000532683
TGW	TMET53	0.00753225	0.786466
YLD	TMET53	-0.00505263	0.855802
SHO	TMET54	0.0483864	0.0816399
HEA	TMET54	0.0416237	0.134222
MAT	TMET54	0.056518	0.0419201
HEI	TMET54	-0.0041869	0.880304
EAR	TMET54	-0.0035396	0.8987
GNE	TMET54	0.0207547	0.455348
TGW	TMET54	0.0161094	0.562309
YLD	TMET54	0.0232577	0.402827
SHO	TMET55	-0.0259907	0.349829
HEA	TMET55	-0.0348425	0.210024
MAT	TMET55	-0.00964935	0.728554
HEI	TMET55	-0.0200651	0.470468
EAR	TMET55	-0.0212287	0.445117
GNE	TMET55	-0.0815532	0.00330362
TGW	TMET55	-0.0424411	0.126737
YLD	TMET55	-0.0878634	0.00154467
SHO	TMET57	-0.190165	5.11324e-12
HEA	TMET57	-0.172961	3.65965e-10
MAT	TMET57	-0.0986709	0.000374529
HEI	TMET57	-0.0688895	0.013117
EAR	TMET57	0.0350973	0.206707
GNE	TMET57	-0.0651065	0.0190752
TGW	TMET57	0.0483791	0.0816862
YLD	TMET57	-0.012351	0.656881
SHO	TMET58	-0.00258738	0.925859
HEA	TMET58	-0.00912666	0.742723
MAT	TMET58	-0.0255042	0.358926
HEI	TMET58	0.00489631	0.860217
EAR	TMET58	0.0310162	0.264519
GNE	TMET58	-0.0083452	0.764069
TGW	TMET58	-0.0117319	0.673057
YLD	TMET58	0.0159049	0.56728
SHO	TMET62	-0.0561304	0.0433483
HEA	TMET62	-0.064733	0.0197752
MAT	TMET62	-0.0463022	0.0956807
HEI	TMET62	-0.0474404	0.087791
EAR	TMET62	0.0436879	0.115951
GNE	TMET62	-0.0817293	0.0032364
TGW	TMET62	-0.00391211	0.888106
YLD	TMET62	-0.0238373	0.391203
SHO	TMET63	-0.137319	6.96858e-07
HEA	TMET63	-0.160884	5.7382e-09
MAT	TMET63	-0.139426	4.67638e-07
HEI	TMET63	-0.0907533	0.00107275
EAR	TMET63	0.0517565	0.0625065
GNE	TMET63	-0.0588096	0.0342652
TGW	TMET63	-0.0372769	0.179875
YLD	TMET63	-0.014614	0.59915
SHO	TMET64	-0.185147	1.85496e-11
HEA	TMET64	-0.229211	0
MAT	TMET64	-0.123577	8.13523e-06
HEI	TMET64	-0.0956124	0.000567642
EAR	TMET64	0.0462875	0.0957864
GNE	TMET64	-0.149007	7.0774e-08
TGW	TMET64	-0.0364369	0.189892
YLD	TMET64	-0.0623421	0.024811
SHO	TMET65	-0.0938145	0.00072085
HEA	TMET65	-0.0832801	0.00269621
MAT	TMET65	-0.104404	0.00016642
HEI	TMET65	-0.0543704	0.0503599
EAR	TMET65	0.0824559	0.00297213
GNE	TMET65	-0.046889	0.0915453
TGW	TMET65	0.0167729	0.546321
YLD	TMET65	0.0451812	0.103995
SHO	TMET68	0.0670144	0.015826
HEA	TMET68	0.0805663	0.00370424
MAT	TMET68	0.0434796	0.117701
HEI	TMET68	0.010435	0.707433
EAR	TMET68	-0.0202164	0.467127
GNE	TMET68	0.0613014	0.0273283
TGW	TMET68	-0.00142843	0.959028
YLD	TMET68	0.0226014	0.416236
SHO	TMET69	-0.0971164	0.000463351
HEA	TMET69	-0.0934242	0.000758829
MAT	TMET69	-0.105108	0.000150191
HEI	TMET69	-0.0766743	0.00575053
EAR	TMET69	0.0716192	0.00990537
GNE	TMET69	0.00291853	0.916403
TGW	TMET69	0.00829794	0.765365
YLD	TMET69	0.0555416	0.0455961
SHO	TMET70	-0.0732702	0.00832175
HEA	TMET70	-0.0848154	0.00224376
MAT	TMET70	-0.075581	0.00648518
HEI	TMET70	0.0111445	0.688548
EAR	TMET70	0.0339757	0.221595
GNE	TMET70	-0.110015	7.22417e-05
TGW	TMET70	-0.019186	0.490135
YLD	TMET70	-0.0326572	0.240059
SHO	TMET72	-0.00531676	0.848353
HEA	TMET72	0.0114649	0.680081
MAT	TMET72	0.0675369	0.0150256
HEI	TMET72	0.00173787	0.950162
EAR	TMET72	-0.0581344	0.0363857
GNE	TMET72	-0.0479951	0.0841401
TGW	TMET72	-0.0366796	0.186957
YLD	TMET72	-0.085129	0.00216033
SHO	TMET74	-0.100133	0.000305738
HEA	TMET74	-0.0948865	0.000625432
MAT	TMET74	-0.133112	1.51818e-06
HEI	TMET74	0.018028	0.516705
EAR	TMET74	0.0905131	0.00110619
GNE	TMET74	-0.0175151	0.528705
TGW	TMET74	0.00428266	0.877588
YLD	TMET74	0.0696265	0.0121699
SHO	TMET75	-0.168537	1.02661e-09
HEA	TMET75	-0.158885	8.87687e-09
MAT	TMET75	-0.11572	2.96775e-05
HEI	TMET75	-0.0858433	0.00198085
EAR	TMET75	0.0727538	0.00879083
GNE	TMET75	-0.0617057	0.0263253
TGW	TMET75	0.0754035	0.00661209
YLD	TMET75	0.0286093	0.303408
SHO	TMET76	-0.194855	1.48415e-12
HEA	TMET76	-0.207516	4.4853e-14
MAT	TMET76	-0.199618	4.0945e-13
HEI	TMET76	-0.0650836	0.0191175
EAR	TMET76	0.128823	3.27879e-06
GNE	TMET76	-0.102564	0.000216874
TGW	TMET76	0.0623678	0.0247515
YLD	TMET76	0.0553514	0.0463429
SHO	TMET77	-0.180902	5.3664e-11
HEA	TMET77	-0.187166	1.10911e-11
MAT	TMET77	-0.146811	1.1029e-07
HEI	TMET77	-0.127694	3.99861e-06
EAR	TMET77	0.085961	0.00195263
GNE	TMET77	-0.100261	0.000300312
TGW	TMET77	0.0397839	0.152315
YLD	TMET77	0.00823318	0.767144
SHO	TMET78	-0.262155	0
HEA	TMET78	-0.317719	0
MAT	TMET78	-0.286697	0
HEI	TMET78	-0.192899	2.49556e-12
EAR	TMET78	0.195163	1.36713e-12
GNE	TMET78	-0.122322	1.00578e-05
TGW	TMET78	0.0302188	0.277003
YLD	TMET78	0.078586	0.00464398
SHO	TMET79	-0.0758223	0.00631613
HEA	TMET79	-0.0787064	0.00458119
MAT	TMET79	-0.121038	1.24692e-05
HEI	TMET79	-0.00919028	0.740994
EAR	TMET79	0.0799006	0.00399888
GNE	TMET79	-0.00994723	0.72052
TGW	TMET79	-0.00619974	0.823553
YLD	TMET79	0.0536439	0.0535192
SHO	TMET80	-0.06285	0.023657
HEA	TMET80	-0.0580902	0.0365284
MAT	TMET80	-0.0540461	0.0517506
HEI	TMET80	-0.0619454	0.0257459
EAR	TMET80	0.0463504	0.0953351
GNE	TMET80	-0.0574129	0.0387744
TGW	TMET80	0.0140639	0.61297
YLD	TMET80	0.0101266	0.715698
SHO	TMET81	-0.0447333	0.107474
HEA	TMET81	-0.0245235	0.377708
MAT	TMET81	-0.0478745	0.0849234
HEI	TMET81	-0.0164069	0.555111
EAR	TMET81	0.0454298	0.102104
GNE	TMET81	-0.023854	0.390873
TGW	TMET81	-0.0238241	0.391465
YLD	TMET81	0.017739	0.52345
SHO	TMET82	-0.0291982	0.29356
HEA	TMET82	-0.0385377	0.165584
MAT	TMET82	-0.0157253	0.571667
HEI	TMET82	-0.0267529	0.335874
EAR	TMET82	0.0181996	0.51272
GNE	TMET82	-0.0424982	0.126227
TGW	TMET82	0.011844	0.670118
YLD	TMET82	-0.00862208	0.756484
SHO	TMET83	-0.260072	0
HEA	TMET83	-0.251902	0
MAT	TMET83	-0.153725	2.66929e-08
HEI	TMET83	-0.185415	1.73326e-11
EAR	TMET83	0.0639819	0.0212516
GNE	TMET83	-0.0933772	0.000763525
TGW	TMET83	0.0595973	0.0319256
YLD	TMET83	-0.00227575	0.934768
SHO	TMET84	-0.180872	5.40719e-11
HEA	TMET84	-0.18342	2.86628e-11
MAT	TMET84	-0.116235	2.73298e-05
HEI	TMET84	-0.0538238	0.0527221
EAR	TMET84	0.042601	0.125313
GNE	TMET84	-0.101789	0.00024216
TGW	TMET84	0.00239452	0.931371
YLD	TMET84	-0.0351156	0.20647
SHO	TMET85	-0.245562	0
HEA	TMET85	-0.305115	0
MAT	TMET85	-0.250095	0
HEI	TMET85	-0.177771	1.15607e-10
EAR	TMET85	0.14892	7.20438e-08
GNE	TMET85	-0.164359	2.65291e-09
TGW	TMET85	0.0381007	0.170438
YLD	TMET85	0.0207432	0.455598
SHO	TMET86	-0.0301614	0.277917
HEA	TMET86	-0.034654	0.212502
MAT	TMET86	-0.0228387	0.411357
HEI	TMET86	-0.0842869	0.002391
EAR	TMET86	0.0511794	0.0654918
GNE	TMET86	-0.0562496	0.0429048
TGW	TMET86	-0.0273664	0.324907
YLD	TMET86	0.0130447	0.638944
SHO	TMET87	-0.0347322	0.211471
HEA	TMET87	-0.0426572	0.124815
MAT	TMET87	-0.0407249	0.142842
HEI	TMET87	-0.093346	0.000766648
EAR	TMET87	0.0339764	0.221585
GNE	TMET87	-0.0639047	0.0214085
TGW	TMET87	-0.012405	0.655477
YLD	TMET87	-0.0184836	0.506163
SHO	TMET88	-0.215143	4.88498e-15
HEA	TMET88	-0.239929	0
MAT	TMET88	-0.147597	9.41726e-08
HEI	TMET88	-0.0739648	0.00772603
EAR	TMET88	0.0600172	0.0307355
GNE	TMET88	-0.114716	3.48129e-05
TGW	TMET88	0.00276334	0.920833
YLD	TMET88	-0.0145212	0.60147
SHO	TMET90	0.0840453	0.00246121
HEA	TMET90	0.0899468	0.00118888
MAT	TMET90	0.0843575	0.00237083
HEI	TMET90	-0.0335693	0.227175
EAR	TMET90	-0.0897304	0.00122197
GNE	TMET90	-0.0467634	0.0924178
TGW	TMET90	-0.00136922	0.960725
YLD	TMET90	-0.10694	0.000114693
SHO	TMET91	-0.0871446	0.00168858
HEA	TMET91	-0.103287	0.000195527
MAT	TMET91	-0.125894	5.46969e-06
HEI	TMET91	-0.101418	0.000255236
EAR	TMET91	0.0555521	0.0455553
GNE	TMET91	-0.0962274	0.000522601
TGW	TMET91	-0.00723759	0.794628
YLD	TMET91	-0.0191336	0.491322
SHO	TMET92	-0.247454	0
HEA	TMET92	-0.263178	0
MAT	TMET92	-0.188557	7.75713e-12
HEI	TMET92	-0.198633	5.35794e-13
EAR	TMET92	0.0868877	0.00174293
GNE	TMET92	-0.116206	2.74563e-05
TGW	TMET92	0.0426346	0.125015
YLD	TMET92	-0.00364118	0.89581
SHO	TMET93	-0.161899	4.58841e-09
HEA	TMET93	-0.169795	7.67754e-10
MAT	TMET93	-0.16356	3.17257e-09
HEI	TMET93	-0.0741165	0.00760119
EAR	TMET93	0.0941509	0.000689549
GNE	TMET93	-0.0215278	0.438728
TGW	TMET93	0.025492	0.359155
YLD	TMET93	0.0568105	0.0408689
SHO	TMET94	-0.120046	1.46972e-05
HEA	TMET94	-0.132353	1.74289e-06
MAT	TMET94	-0.125272	6.08939e-06
HEI	TMET94	-0.0980394	0.000408499
EAR	TMET94	0.0675712	0.0149745
GNE	TMET94	-0.0707262	0.0108692
TGW	TMET94	-0.00147085	0.957812
YLD	TMET94	0.00556364	0.841403
SHO	TMET95	-0.0731831	0.00839922
HEA	TMET95	-0.0861082	0.00191784
MAT	TMET95	-0.0732558	0.00833451
HEI	TMET95	-0.0816643	0.00326109
EAR	TMET95	0.0386851	0.163971
GNE	TMET95	-0.1327	1.63645e-06
TGW	TMET95	-0.0169364	0.542414
YLD	TMET95	-0.0539592	0.0521284
SHO	TMET96	-0.168506	1.03412e-09
HEA	TMET96	-0.192571	2.72138e-12
MAT	TMET96	-0.121492	1.15597e-05
HEI	TMET96	-0.152961	3.13254e-08
EAR	TMET96	0.052142	0.0605761
GNE	TMET96	-0.111277	5.95513e-05
TGW	TMET96	-0.0190211	0.493874
YLD	TMET96	-0.0399621	0.150485
SHO	TMET98	-0.148102	8.50457e-08
HEA	TMET98	-0.106535	0.000121793
MAT	TMET98	-0.0639981	0.0212188
HEI	TMET98	0.0326392	0.240319
EAR	TMET98	0.00809029	0.771071
GNE	TMET98	-0.00397303	0.886376
TGW	TMET98	0.0605037	0.0294039
YLD	TMET98	0.0121359	0.662484
SHO	TMET99	-0.20568	7.59393e-14
HEA	TMET99	-0.264148	0
MAT	TMET99	-0.183177	3.04621e-11
HEI	TMET99	-0.221328	8.88178e-16
EAR	TMET99	0.110198	7.02525e-05
GNE	TMET99	-0.150556	5.15561e-08
TGW	TMET99	0.00952775	0.731842
YLD	TMET99	-0.00324654	0.907048
SHO	TMET100	-0.168356	1.07027e-09
HEA	TMET100	-0.131084	2.19131e-06
MAT	TMET100	-0.0794042	0.00423227
HEI	TMET100	0.0513156	0.0647769
EAR	TMET100	-0.00717043	0.796492
GNE	TMET100	-0.00945165	0.733903
TGW	TMET100	0.0428273	0.123317
YLD	TMET100	-0.0154522	0.578364
SHO	TMET101	-0.309917	0
HEA	TMET101	-0.3392	0
MAT	TMET101	-0.275054	0
HEI	TMET101	-0.132323	1.75242e-06
EAR	TMET101	0.141602	3.07842e-07
GNE	TMET101	-0.0884981	0.00142709
TGW	TMET101	0.0466944	0.0929002
YLD	TMET101	0.0477247	0.0859042
SHO	TMET102	-0.121774	1.10257e-05
HEA	TMET102	-0.0839821	0.00247989
MAT	TMET102	-0.0625831	0.0242575
HEI	TMET102	0.051633	0.0631359
EAR	TMET102	0.00543419	0.845046
GNE	TMET102	0.00790593	0.776147
TGW	TMET102	0.0666836	0.0163519
YLD	TMET102	0.0202543	0.466291
SHO	TMET103	-0.201997	2.12497e-13
HEA	TMET103	-0.232817	0
MAT	TMET103	-0.214	6.88338e-15
HEI	TMET103	-0.140789	3.60198e-07
EAR	TMET103	0.133658	1.37415e-06
GNE	TMET103	-0.0645863	0.0200564
TGW	TMET103	0.043978	0.113547
YLD	TMET103	0.0708849	0.010692
SHO	TMET104	-0.213568	7.77156e-15
HEA	TMET104	-0.237393	0
MAT	TMET104	-0.188144	8.62888e-12
HEI	TMET104	-0.135304	1.01479e-06
EAR	TMET104	0.114388	3.66631e-05
GNE	TMET104	-0.0797086	0.00408772
TGW	TMET104	0.0483254	0.0820256
YLD	TMET104	0.0456618	0.100363
SHO	TMET105	-0.244699	0
HEA	TMET105	-0.245093	0
MAT	TMET105	-0.14947	6.44016e-08
HEI	TMET105	-0.132489	1.70045e-06
EAR	TMET105	0.0639967	0.0212215
GNE	TMET105	-0.113551	4.18263e-05
TGW	TMET105	0.052339	0.0596085
YLD	TMET105	-0.0203883	0.463347
SHO	TMET106	-0.188652	7.56817e-12
HEA	TMET106	-0.217114	2.66454e-15
MAT	TMET106	-0.175388	2.05438e-10
HEI	TMET106	-0.121063	1.24174e-05
EAR	TMET106	0.117715	2.15264e-05
GNE	TMET106	-0.0697754	0.011986
TGW	TMET106	0.0509397	0.0667654
YLD	TMET106	0.059008	0.0336626
SHO	TMET107	-0.192403	2.84461e-12
HEA	TMET107	-0.166015	1.82644e-09
MAT	TMET107	-0.0823171	0.00302104
HEI	TMET107	-0.0564916	0.0420163
EAR	TMET107	0.0323278	0.244837
GNE	TMET107	-0.0866469	0.00179534
TGW	TMET107	0.0870281	0.00171305
YLD	TMET107	-0.0136026	0.624669
SHO	TMET108	-0.192342	2.89058e-12
HEA	TMET108	-0.225105	2.22045e-16
MAT	TMET108	-0.135766	9.31449e-07
HEI	TMET108	-0.116846	2.47731e-05
EAR	TMET108	0.131103	2.18385e-06
GNE	TMET108	-0.0276894	0.319228
TGW	TMET108	0.00708045	0.798991
YLD	TMET108	0.0867832	0.00176551
SHO	TMET109	-0.186264	1.39666e-11
HEA	TMET109	-0.215475	4.44089e-15
MAT	TMET109	-0.128603	3.40816e-06
HEI	TMET109	-0.111066	6.15188e-05
EAR	TMET109	0.101417	0.000255256
GNE	TMET109	-0.0407189	0.142901
TGW	TMET109	0.00932686	0.737286
YLD	TMET109	0.0572543	0.0393168
SHO	TMET110	-0.118096	2.0234e-05
HEA	TMET110	-0.128169	3.67924e-06
MAT	TMET110	-0.0738919	0.00778676
HEI	TMET110	-0.0491576	0.0768879
EAR	TMET110	0.0729241	0.00863358
GNE	TMET110	-9.24631e-05	0.997347
TGW	TMET110	0.0228313	0.411509
YLD	TMET110	0.0675749	0.0149689
SHO	TMET111	-0.150555	5.15703e-08
HEA	TMET111	-0.176214	1.68467e-10
MAT	TMET111	-0.153232	2.95965e-08
HEI	TMET111	-0.0771694	0.00544318
EAR	TMET111	0.0819224	0.00316416
GNE	TMET111	-0.04408	0.112712
TGW	TMET111	-0.0109169	0.694584
YLD	TMET111	0.0332208	0.232039
SHO	TMET112	0.0170164	0.540508
HEA	TMET112	0.00283871	0.918681
MAT	TMET112	-0.035606	0.200199
HEI	TMET112	0.0199551	0.472904
EAR	TMET112	-0.001881	0.946064
GNE	TMET112	0.00757721	0.785222
TGW	TMET112	0.0295228	0.288223
YLD	TMET112	0.00705179	0.799787
SHO	TMET113	-0.0262354	0.345311
HEA	TMET113	-0.0265039	0.340394
MAT	TMET113	-0.0364553	0.189668
HEI	TMET113	-0.0554926	0.0457877
EAR	TMET113	0.0398444	0.151691
GNE	TMET113	-0.00374541	0.892845
TGW	TMET113	0.00301062	0.913775
YLD	TMET113	0.0250027	0.368457
SHO	TMET114	-0.13673	7.78248e-07
HEA	TMET114	-0.122433	9.87166e-06
MAT	TMET114	-0.0512657	0.0650381
HEI	TMET114	-0.0861713	0.00190312
EAR	TMET114	0.02221	0.424356
GNE	TMET114	-0.0924717	0.000859423
TGW	TMET114	0.035736	0.19856
YLD	TMET114	-0.0345261	0.214196
SHO	TMET115	-0.124429	7.03616e-06
HEA	TMET115	-0.124983	6.39887e-06
MAT	TMET115	-0.072519	0.0090119
HEI	TMET115	-0.0875003	0.00161591
EAR	TMET115	0.0936769	0.00073403
GNE	TMET115	-0.0124323	0.654767
TGW	TMET115	-0.00294459	0.915659
YLD	TMET115	0.068942	0.0130474
SHO	TMET116	-0.134233	1.23661e-06
HEA	TMET116	-0.151824	3.96838e-08
MAT	TMET116	-0.0840569	0.00245779
HEI	TMET116	-0.053025	0.0563394
EAR	TMET116	0.0828285	0.00284434
GNE	TMET116	-0.00363749	0.895915
TGW	TMET116	0.00396156	0.886702
YLD	TMET116	0.0683151	0.0138997
SHO	TMET117	-0.238786	0
HEA	TMET117	-0.278529	0
MAT	TMET117	-0.20229	1.95843e-13
HEI	TMET117	-0.112308	5.07766e-05
EAR	TMET117	0.0872388	0.00166905
GNE	TMET117	-0.146172	1.25336e-07
TGW	TMET117	0.0386969	0.163842
YLD	TMET117	-0.0296684	0.285851
SHO	TMET118	-0.161356	5.17261e-09
HEA	TMET118	-0.174601	2.47992e-10
MAT	TMET118	-0.138692	5.37752e-07
HEI	TMET118	-0.0383801	0.167322
EAR	TMET118	0.06978	0.0119805
GNE	TMET118	-0.103676	0.000184903
TGW	TMET118	0.0439994	0.113372
YLD	TMET118	0.00321086	0.908065
SHO	TMET119	-0.263846	0
HEA	TMET119	-0.308777	0
MAT	TMET119	-0.291628	0
HEI	TMET119	-0.147986	8.70639e-08
EAR	TMET119	0.180931	5.32876e-11
GNE	TMET119	-0.11341	4.27597e-05
TGW	TMET119	0.0444011	0.110113
YLD	TMET119	0.0817221	0.00323914
SHO	TMET120	-0.216141	3.55271e-15
HEA	TMET120	-0.232461	0
MAT	TMET120	-0.232996	0
HEI	TMET120	-0.0986805	0.000374036
EAR	TMET120	0.163034	3.56762e-09
GNE	TMET120	-0.0578012	0.0374729
TGW	TMET120	0.0457462	0.0997361
YLD	TMET120	0.0981666	0.000401433
SHO	TMET121	-0.267188	0
HEA	TMET121	-0.308884	0
MAT	TMET121	-0.247722	0
HEI	TMET121	-0.167937	1.17847e-09
EAR	TMET121	0.132781	1.61245e-06
GNE	TMET121	-0.0977313	0.0004261
TGW	TMET121	0.0774248	0.00529054
YLD	TMET121	0.0465495	0.0939197
SHO	TMET122	-0.266493	0
HEA	TMET122	-0.306014	0
MAT	TMET122	-0.275584	0
HEI	TMET122	-0.153848	2.60126e-08
EAR	TMET122	0.184797	2.02667e-11
GNE	TMET122	-0.0785827	0.00464568
TGW	TMET122	0.0518912	0.0618266
YLD	TMET122	0.10254	0.000217627
SHO	TMET123	0.00532097	0.848234
HEA	TMET123	0.00661832	0.811856
MAT	TMET123	0.0239922	0.388132
HEI	TMET123	-0.0761983	0.00606062
EAR	TMET123	0.0230975	0.406077
GNE	TMET123	-0.0175553	0.52776
TGW	TMET123	-0.0103738	0.709069
YLD	TMET123	0.0139508	0.615829
SHO	TMET124	-0.0163069	0.557526
HEA	TMET124	-0.0239352	0.389261
MAT	TMET124	0.0121635	0.661763
HEI	TMET124	-0.0780639	0.00492529
EAR	TMET124	0.011253	0.685675
GNE	TMET124	-0.0531263	0.0558696
TGW	TMET124	-0.0222012	0.424541
YLD	TMET124	-0.0156617	0.573223
SHO	TMET126	-0.0123345	0.65731
HEA	TMET126	-0.00243712	0.930154
MAT	TMET126	-0.00988814	0.722111
HEI	TMET126	0.12155	1.14471e-05
EAR	TMET126	0.0389733	0.16085
GNE	TMET126	0.0545216	0.0497224
TGW	TMET126	0.071031	0.0105312
YLD	TMET126	0.0961629	0.000527165
SHO	TMET127	-0.15501	2.0362e-08
HEA	TMET127	-0.175952	1.7942e-10
MAT	TMET127	-0.156274	1.55648e-08
HEI	TMET127	-0.00681068	0.806495
EAR	TMET127	0.0757091	0.00639496
GNE	TMET127	-0.0195622	0.481665
TGW	TMET127	0.0170334	0.540104
YLD	TMET127	0.0488224	0.0789252
SHO	TMET128	-0.346036	0
HEA	TMET128	-0.348515	0
MAT	TMET128	-0.2847	0
HEI	TMET128	-0.102813	0.000209298
EAR	TMET128	0.15108	4.62847e-08
GNE	TMET128	-0.11389	3.96585e-05
TGW	TMET128	0.0430366	0.121492
YLD	TMET128	0.0531793	0.0556249
SHO	TMET129	-0.253909	0
HEA	TMET129	-0.220468	8.88178e-16
MAT	TMET129	-0.156567	1.46226e-08
HEI	TMET129	-0.0158009	0.569819
EAR	TMET129	0.0653915	0.0185555
GNE	TMET129	-0.057171	0.0396042
TGW	TMET129	0.0475973	0.086746
YLD	TMET129	0.0251869	0.364937
SHO	TMET130	-0.299112	0
HEA	TMET130	-0.285552	0
MAT	TMET130	-0.20231	1.94955e-13
HEI	TMET130	-0.137177	7.15711e-07
EAR	TMET130	0.102043	0.000233598
GNE	TMET130	-0.104524	0.000163539
TGW	TMET130	0.0463379	0.0954252
YLD	TMET130	0.0240434	0.38712
SHO	TMET132	-0.0844087	0.00235629
HEA	TMET132	-0.0927156	0.000832552
MAT	TMET132	-0.0390574	0.159948
HEI	TMET132	-0.0327665	0.238489
EAR	TMET132	0.0506083	0.06856
GNE	TMET132	-0.0161114	0.562261
TGW	TMET132	-0.0621139	0.0253452
YLD	TMET132	0.0199951	0.472017
SHO	TMET133	-0.206806	5.50671e-14
HEA	TMET133	-0.208927	3.01981e-14
MAT	TMET133	-0.156062	1.6285e-08
HEI	TMET133	-0.101321	0.000258733
EAR	TMET133	0.0688533	0.0131652
GNE	TMET133	-0.102955	0.000205094
TGW	TMET133	0.0853615	0.00210034
YLD	TMET133	0.00365012	0.895555
SHO	TMET135	-0.0685125	0.0136262
HEA	TMET135	-0.0904541	0.00111455
MAT	TMET135	-0.0599659	0.0308786
HEI	TMET135	-0.0450494	0.10501
EAR	TMET135	0.0123536	0.656813
GNE	TMET135	-0.0926487	0.000839844
TGW	TMET135	-0.0333534	0.230179
YLD	TMET135	-0.0616601	0.0264369
SHO	TMET136	-0.105653	0.00013868
HEA	TMET136	-0.0956899	0.000561772
MAT	TMET136	-0.0681116	0.0141867
HEI	TMET136	-0.0446772	0.107916
EAR	TMET136	0.0278875	0.315776
GNE	TMET136	-0.0798144	0.00403855
TGW	TMET136	0.000812587	0.976685
YLD	TMET136	-0.0243961	0.380191
SHO	TMET137	-0.12863	3.39202e-06
HEA	TMET137	-0.153523	2.78482e-08
MAT	TMET137	-0.101647	0.000247105
HEI	TMET137	-0.115088	3.282e-05
EAR	TMET137	0.0712145	0.0103323
GNE	TMET137	-0.12019	1.43535e-05
TGW	TMET137	0.0220616	0.427458
YLD	TMET137	-0.007979	0.774134
SHO	TMET139	-0.175421	2.03834e-10
HEA	TMET139	-0.175447	2.02557e-10
MAT	TMET139	-0.132389	1.73145e-06
HEI	TMET139	-0.059232	0.0329932
EAR	TMET139	0.0395865	0.15436
GNE	TMET139	-0.0653085	0.0187056
TGW	TMET139	-0.00200122	0.942622
YLD	TMET139	-0.00882078	0.751056
SHO	TMET140	-0.28003	0
HEA	TMET140	-0.262433	0
MAT	TMET140	-0.179283	7.99489e-11
HEI	TMET140	-0.104892	0.000154997
EAR	TMET140	0.0539517	0.0521611
GNE	TMET140	-0.0955566	0.000571898
TGW	TMET140	0.0265968	0.338703
YLD	TMET140	-0.0184185	0.507661
SHO	TMET141	-0.113194	4.42308e-05
HEA	TMET141	-0.0616921	0.0263586
MAT	TMET141	-0.0249916	0.368668
HEI	TMET141	0.0656718	0.0180565
EAR	TMET141	-0.0444022	0.110104
GNE	TMET141	0.0114702	0.679942
TGW	TMET141	0.0165922	0.550651
YLD	TMET141	-0.0286905	0.302038
SHO	TMET142	-0.298805	0
HEA	TMET142	-0.306874	0
MAT	TMET142	-0.235481	0
HEI	TMET142	-0.156809	1.38841e-08
EAR	TMET142	0.127469	4.15969e-06
GNE	TMET142	-0.0743988	0.00737355
TGW	TMET142	0.0622708	0.0249767
YLD	TMET142	0.0554472	0.0459656
SHO	TMET143	-0.028137	0.311464
HEA	TMET143	-0.0386121	0.164768
MAT	TMET143	-0.0313486	0.259431
HEI	TMET143	0.00964858	0.728575
EAR	TMET143	-0.00461847	0.868074
GNE	TMET143	-0.0479834	0.0842163
TGW	TMET143	0.0358356	0.197311
YLD	TMET143	-0.0155648	0.575599
SHO	TMET144	-0.145108	1.54889e-07
HEA	TMET144	-0.164192	2.75457e-09
MAT	TMET144	-0.108744	8.75812e-05
HEI	TMET144	-0.111632	5.63833e-05
EAR	TMET144	0.087567	0.0016026
GNE	TMET144	-0.0370343	0.182727
TGW	TMET144	0.0664356	0.0167561
YLD	TMET144	0.049484	0.0749458
SHO	TMET145	-0.0922018	0.000890099
HEA	TMET145	-0.0969539	0.000473687
MAT	TMET145	-0.0553041	0.0465305
HEI	TMET145	-0.0544541	0.0500063
EAR	TMET145	0.0274801	0.3229
GNE	TMET145	0.0215295	0.438691
TGW	TMET145	0.0929687	0.000805485
YLD	TMET145	0.0448412	0.106628
SHO	TMET146	-0.118429	1.91669e-05
HEA	TMET146	-0.154536	2.25035e-08
MAT	TMET146	-0.135799	9.2578e-07
HEI	TMET146	-0.058274	0.0359386
EAR	TMET146	0.0625543	0.0243231
GNE	TMET146	-0.0623429	0.0248092
TGW	TMET146	0.0112625	0.685426
YLD	TMET146	0.0077259	0.781114
SHO	TMET147	-0.139477	4.63174e-07
HEA	TMET147	-0.163359	3.31797e-09
MAT	TMET147	-0.121234	1.20681e-05
HEI	TMET147	-0.0882499	0.00147205
EAR	TMET147	0.10905	8.36263e-05
GNE	TMET147	-0.00951304	0.732241
TGW	TMET147	0.00385341	0.889774
YLD	TMET147	0.0828478	0.00283786
SHO	TMET150	-0.218017	2.22045e-15
HEA	TMET150	-0.210922	1.68754e-14
MAT	TMET150	-0.116437	2.64584e-05
HEI	TMET150	-0.103745	0.000183064
EAR	TMET150	0.0568485	0.040734
GNE	TMET150	-0.100098	0.000307218
TGW	TMET150	-0.0154861	0.577532
YLD	TMET150	-0.0300284	0.280044
SHO	TMET151	-0.0772405	0.00540031
HEA	TMET151	-0.080286	0.00382582
MAT	TMET151	-0.0210547	0.448858
HEI	TMET151	-0.00117779	0.966212
EAR	TMET151	0.0210802	0.448308
GNE	TMET151	0.00529792	0.848884
TGW	TMET151	0.0408417	0.141698
YLD	TMET151	0.0386535	0.164316
SHO	TMET152	-0.0320626	0.248731
HEA	TMET152	-0.0261008	0.347791
MAT	TMET152	-0.0359689	0.195648
HEI	TMET152	-0.00556604	0.841335
EAR	TMET152	0.0621236	0.0253223
GNE	TMET152	0.00352938	0.898992
TGW	TMET152	-0.00622042	0.822974
YLD	TMET152	0.056724	0.0411774
SHO	TMET153	0.0750826	0.00684728
HEA	TMET153	0.0860425	0.00193329
MAT	TMET153	0.0968209	0.00048231
HEI	TMET153	0.0500835	0.071483
EAR	TMET153	-0.0786472	0.00461199
GNE	TMET153	0.0365661	0.188325
TGW	TMET153	-0.00863544	0.756119
YLD	TMET153	-0.0305261	0.272146
SHO	TMET154	-0.137271	7.03158e-07
HEA	TMET154	-0.110481	6.72836e-05
MAT	TMET154	-0.0541481	0.0513096
HEI	TMET154	-0.0194289	0.484658
EAR	TMET154	0.0102576	0.712181
GNE	TMET154	-0.072887	0.00866764
TGW	TMET154	0.0501005	0.0713868
YLD	TMET154	-0.0395433	0.154811
SHO	TMET155	-0.218053	2.22045e-15
HEA	TMET155	-0.218432	1.77636e-15
MAT	TMET155	-0.14126	3.2889e-07
HEI	TMET155	0.0398343	0.151795
EAR	TMET155	0.0783221	0.00478428
GNE	TMET155	-0.00105644	0.969691
TGW	TMET155	0.0739659	0.0077251
YLD	TMET155	0.0745472	0.00725631
SHO	TMET156	-0.12402	7.54538e-06
HEA	TMET156	-0.179469	7.63862e-11
MAT	TMET156	-0.149833	5.9798e-08
HEI	TMET156	-0.0967796	0.000485022
EAR	TMET156	0.0613311	0.0272534
GNE	TMET156	-0.113765	4.04439e-05
TGW	TMET156	-0.0253181	0.362444
YLD	TMET156	-0.0256373	0.356423
SHO	TMET157	-0.0590235	0.0336161
HEA	TMET157	-0.0554239	0.0460574
MAT	TMET157	-0.0690163	0.0129496
HEI	TMET157	-0.0430058	0.121759
EAR	TMET157	0.0562262	0.0429915
GNE	TMET157	-0.0981382	0.000403003
TGW	TMET157	-0.00369667	0.894231
YLD	TMET157	-0.0125625	0.651391
SHO	TMET158	-0.190503	4.68159e-12
HEA	TMET158	-0.183158	3.06106e-11
MAT	TMET158	-0.160115	6.7914e-09
HEI	TMET158	-0.0659579	0.0175595
EAR	TMET158	0.0769623	0.00556988
GNE	TMET158	-0.0866746	0.00178924
TGW	TMET158	0.00422093	0.879339
YLD	TMET158	0.0102001	0.713725
a SHO: shooting; HEA: flowering; MAT: maturity; HEI: plant height; EAR: ears per m²; GNE: grain number per ear; TGW: thousand grain weight; YLD: grain yield
b Metabolites, see Table S2
c Pearson's correlation coefficient
d P-value of Pearson's correlation coefficient
e Estimated effect in BayesB model
