# Supplementary material for: Can metabolic prediction be an alternative to genomic prediction in barley?
Source: PLoS One. 2020 Jun 5;15(6):e0234052. doi: 10.1371/journal.pone.0234052 (PMC7274421; doi:10.1371/journal.pone.0234052)
Supplement: S3 File — (XLSX) [file pone.0234052.s024.xlsx]

## Sheet: Raw_1st sampling date
line	MET1	MET2	MET3	MET4	MET5	MET6	MET7	MET8	MET9	MET10	MET11	MET12	MET13	MET14	MET15	MET16	MET17	MET18	MET19	MET20	MET21	MET22	MET23	MET24	MET25	MET26	MET27	MET28	MET29	MET30	MET31	MET32	MET33	MET34	MET35	MET36	MET37	MET38	MET39	MET40	MET41	MET42	MET43	MET44	MET45	MET46	MET47	MET48	MET49
HEB_01_001	0.000431022	0.000869039	0.000114265	0.000139433	0.0401789	0.00960839	0.000245986	0.002097	0.000261218	0.000920185	0.000132463	0.0102625	0.0344418	0.000787377	0.00022593	0.000363673		0.000488464	4.84164e-05	7.86105e-05	0.00511218	0.0010526	9.31145e-05	0.0426163	0.0320291	0.00140885	0.000996846	3.93489e-05	0.0010814	3.0192e-05		0.00221808	0.00130309	0.000407	0.255441	0.0632023	0.255993	0.0310159	0.00517258		7.02493e-05	0.000100795	0.105669	0.00304281	0.00130366	0.000884552	4.15165e-05	0.000696452	4.71266e-05
HEB_01_003	0.000342662	0.00134445	0.000122203	0.000103748	0.0253738	0.00952996	0.000287087	0.000124549	0.000330292	0.000695336	8.59663e-05	0.00158595	0.000193451	0.00167233	8.12554e-05	0.000242592	2.41946e-06	0.000837	8.73101e-06	5.0586e-05	0.00616931	0.000907909	4.55791e-05	0.0214015	0.0167166	0.00128367	0.00131052		0.000604561	0.000236674		0.000958052	0.00114965	0.000588215	0.159176	0.0441793	0.0653839	0.0141103	0.00413977	0.00216222	5.5853e-05	5.40847e-05	0.153822	0.00386346	1.2517e-05	0.000864517	7.37965e-05	1.9157e-05
HEB_01_004	2.76578e-06	0.0012223	0.000108824	0.000240473	0.0250749	0.0106634	8.17158e-05	0.000962934	2.84931e-06	0.000226685		0.0416664	0.0153336	0.00050581	8.94105e-06	0.00022818	3.26517e-06	0.000251862	2.61092e-05	7.72033e-06	0.00189914	0.00104766	1.749e-05	0.0214037	0.0196594	0.000163995	0.000469412	7.39094e-06		1.09146e-05		0.00388627	0.00196297	0.00145202	0.433066	0.0718753	0.0422559	0.00480086	0.00144688	0.00138371	2.42488e-06		0.180228	0.00103765	0.000125501	0.000657408	0.000110868	2.52283e-05	2.9533e-06
HEB_01_005	6.86908e-05	7.52787e-05	1.98969e-05	0.000152366	0.00936036	0.00172894	2.03741e-05		0.000315635	0.000573539	1.6134e-05	0.00688434	0.00014643	0.000196876	0.000145398	0.000369168	9.18691e-06		8.8386e-06	1.03589e-06	0.00278813	0.00047829	5.84751e-05	0.044877	0.0398684	0.00037259	0.000950831	0.000620738	0.000417307	8.15542e-07		0.00181887	0.000445047		0.150946	0.0310478	3.03968e-06	0.00491921	0.00640038	8.29729e-06	2.05839e-06	1.33608e-05	0.0277435	1.35835e-05	2.26223e-05	0.00110446		1.53154e-05	2.17413e-05
HEB_01_013	0.000304728	0.0012248	9.70479e-05	0.000263942	0.0407535	0.00934307	0.000145592	0.00019014	0.000167112	0.000664434	1.42555e-05	0.0153107	0.00023675		0.000288296	0.000620294		0.000228495		1.72027e-06	0.0037421	0.000745331	7.99559e-05	0.0152124	0.0113232	0.000903506	0.000962339		0.000735852	0.00012171	0.00142939	0.00176397	0.00135828	0.000995703	0.235991	0.0527663	0.0481237	0.010979	0.000768512	5.05558e-05	3.8565e-05	2.63738e-05	0.348199	0.000990437	0.000180694	0.00101645		0.000125767
HEB_01_021	0.000307642	0.00152787	0.000200428	0.000162864	0.0240108	0.0047932	0.000187418	0.000604088	0.000109703	0.00158158		0.00213727	0.000524065	0.000777799	0.000592764	0.00043669		0.00133847		2.17627e-06	0.00924069	0.0013071		0.0259074	0.0272394	0.0030488	0.000909053		0.000804897	0.00021224	0.000562335	0.00429382	0.00186916	0.00120313	0.921613	0.202735	0.00904351	0.00365851	0.00245964	0.000194009	0.000124935		0.56235	0.00398957	0.00066074	2.65168e-05	2.19765e-06	0.000438908
HEB_01_022	0.000786021	0.00251832	0.000179779	7.55311e-05	0.0255176	0.00647398	0.000273321	0.000214504	0.000473876	0.00136916	0.000169077	0.00586505	0.000361137		8.38914e-05	0.0141715	7.42919e-06	0.000399359		9.7379e-05	0.0122587	0.00120394	2.1192e-05	0.0257605	0.019345	0.00183112	0.00188334	0.000122251	0.000732344	9.51758e-05	0.000620654	0.00195657		0.000304276	0.488503	0.113305		0.00989142	0.00431962	0.001245	0.00014811		0.261722	0.00133916	0.000154819	0.00769436	8.50929e-05	0.000121813	4.53212e-06
HEB_01_023	0.000534372	0.00341348	0.000191523	0.000409198	0.047444	0.0127104	0.000148617	3.11838e-05	0.000213844		0.000110372	0.0251509	0.00738791	0.00125365	7.89577e-05		5.63178e-06	0.000447011	5.20189e-05	1.02886e-06	0.00436864	0.00089237	4.78071e-05	0.0829949	0.0651345	0.000562082	0.00220487			0.000552206	0.000725402		0.00365608	0.00053705	0.417344	0.0850937	0.125013	0.0154411	0.00328194	0.000112744			0.271978	0.000964997	0.000369406	0.0015854	4.30557e-07	0.000173687	1.52376e-06
HEB_01_025	0.000537146	0.00436537	7.30549e-07	0.00025764	0.0544174	0.0164693	1.59021e-06		0.000257389	0.00118291		0.0294351	0.016099	0.00202555	4.82323e-05	5.20305e-05		0.00112508		4.54302e-06	0.00602267	0.00108695	5.03804e-05	0.0617864	0.0484169	0.000295804	0.00140491		0.00186616	0.000766874	0.000673203	0.00332512	0.00330008	0.00056852	0.469515	0.102825	0.177068	0.0220926	0.00495031		8.03726e-05	3.63321e-07	0.33983	0.00166652	0.000156672	0.001296	1.31928e-06	9.90688e-05	4.50047e-06
HEB_01_030	0.000195736	0.000764101	0.000185931	0.000131294	0.0217513	0.00614646	0.000251962	0.000713992	0.000165363	0.00151637	5.77439e-05	0.0111855	0.00417104	0.0011388	0.000216742	0.00327085		0.000305579	1.70844e-05	0.000100381	0.00812518	0.00125708	7.69063e-05	0.107978	0.0741828	0.000495764	0.00239531		0.000659751	8.02566e-05	0.000371929	0.00331515	0.00146953	0.00245844	0.259631	0.0860222	0.0603763	0.0164654	0.00141383	0.00128144	7.97056e-05	1.07474e-06	0.14429	0.00152761	3.46384e-05	0.00149208	9.20239e-05	4.0596e-05
HEB_01_031	0.000855834	0.00223002	0.000134488	0.000321506	0.0752551	0.0166482	0.00028725	0.00123605	0.000123339	0.00183273	0.000138585	0.0428661	0.00066809	0.00369053	0.000636736	0.0373988	7.61038e-06	0.00144687	4.79872e-05	9.57163e-05	0.00887337	0.00125056	0.0001416	0.0206013	0.0156506	0.000477356	0.0017339		0.0012704	0.000913766		0.00226176	0.00260828	0.000412795	0.361101	0.086877	0.292241	0.0218854	0.0045357	0.00310932	0.000118086	9.19948e-05	0.389141	0.00339762	0.00124951	0.00174017	2.09795e-06	0.000927927
HEB_01_032	0.000323228	0.00261867	0.000146589	0.000137794	0.0385593	0.0105183	0.000427191	0.000934413	0.0010625	0.00201459	0.000109703	0.00677298	0.00100643	0.00154999	0.000117009	0.000899206		0.000738144		4.29181e-05	6.12819e-05		4.04774e-05	0.00973495	0.00711765	0.00165214	0.000528535		0.000457996	0.000128303	0.00203093	0.00317111	0.001801	0.0012414	0.356298	0.0766693		0.00761448	0.00769201	0.00115165	5.01422e-05		0.110259	0.00162385	0.000511334	0.000756588	4.83457e-05	0.000153702	6.86977e-06
HEB_01_033	0.000172673	0.00110012	6.44309e-05	0.000161648	0.042762	0.0103624	0.000177038	0.000324211	0.000153712	0.000709343	5.83009e-05	0.0151982	0.00606622	0.000910844	5.11579e-05	0.000324318		0.00103074	1.27513e-05	5.82881e-07	0.00563917	0.00087086	3.2995e-05	0.0148522	0.0108082	0.000331891	0.000958043		0.000762669	0.000217314		0.00177266	0.0016129	0.000105225	0.22886	0.0512019	0.132116	0.0142987	0.00406141	0.000232444	6.86475e-05	3.69723e-06	0.362262	0.00324595	0.000205264	0.00100101	2.57254e-06	0.000135861	1.65209e-06
HEB_01_038	0.000312049	0.00010291	9.25588e-05	0.000148508	0.0120983	0.0022773	2.01505e-05	0.00260586	0.000223108	0.00132456	3.68489e-05	0.00750773	8.8215e-05	0.00397222	0.00018555	0.000213791	1.85638e-05	8.59252e-05	4.10555e-05	3.4593e-05	0.0139288	0.00167615	5.38057e-05	0.0513977	0.0497723	7.22266e-05	0.00191636		0.000694819		5.40892e-05	0.00463924	0.000729947	9.55861e-05	0.257974	0.0695578		0.0120731	0.00343727	0.00109778	9.76776e-05	5.79872e-05	0.0689286	0.00139584	1.80665e-05	0.00132208	0.000225603	2.68852e-05	1.85081e-06
HEB_01_041	0.000710315	2.74093e-06	0.000163565	0.000322303	0.0643696	0.0140266	0.000175372	9.35764e-05	6.90287e-05	0.000556667		0.0268937	0.00234445	0.00220784	0.000409945	8.7101e-05		0.000377748	1.2963e-05	3.75507e-06	0.00425906	0.000987049	5.84571e-05	0.018067	0.0135674	0.00025856	0.00126769		0.00137947	0.000302331	0.00256248	0.00167766	0.000682655	0.000456715	0.320575	0.0622371	0.0351356	0.0114286	0.00213864	7.13446e-05	7.46654e-05	3.36599e-05	0.525324	0.000771658	0.000313759	0.00134797	2.01044e-06	0.000122325
HEB_01_042	0.000346624	0.00389685	0.000121173	0.000269849	0.0528319	0.0126509	0.000136451	0.000157215	6.68166e-05	0.000757006	0.000123691	0.0312001	0.00234479	0.00134878	0.000178124	0.000986078		0.000344118		1.20249e-06	0.00306776	0.000688535	5.21734e-06	0.0118117	0.00960438	0.000218917	0.000806384		0.00111466	0.000110728	0.00193513	0.00189024	0.00225137	0.00060526	0.227356	0.0452761	0.103828	0.00670357	0.000355328	6.6282e-05	4.28581e-05		0.37712	0.000538126	0.00018089	0.00119549	2.88836e-07	0.000116664	6.99933e-06
HEB_01_047	0.00171659	0.000870659	0.000452426	0.000246554	0.0464022	0.0101417	0.000306152	0.000408919	0.000196204	0.00144167		0.0273459	0.0098252	0.00223544	0.000417206	0.000620064	6.58084e-06	0.00074586	1.76907e-05	5.62322e-05	0.00709582	0.000727716	7.06801e-05	0.0495909	0.0370806	0.000180074	0.000814985	4.01465e-05	0.000881495	0.000866552	0.00137748	0.00132858	0.00101471	0.00878035	0.479083	0.140296	0.0872909	0.0100613	0.00144444	0.000972897	6.34271e-05		0.316335	0.00271781	0.000184471	0.000924419	5.58416e-06	8.87176e-05	6.15608e-06
HEB_01_050	0.000331161	0.00106911	7.90323e-05	0.000194484	0.0201481	0.00186277	9.74582e-05	0.000146746	3.1409e-05	0.000691006		0.00663683	0.00596628	0.000495657	0.000150009	0.00389356		0.000101274	1.26844e-05	4.84518e-07	0.00246988	0.000452969	4.76177e-05	0.00938234	0.00753554	0.000445484	0.00109022	4.63073e-05	0.000792337	5.218e-05	0.000529573	0.00125822	0.000541778	0.000243292	0.322356	0.0688404	0.0664325	0.00874888	0.00267349	6.82253e-05	3.55439e-05		0.254412	0.000838546	0.000466942	0.00169592		0.000166698	1.39048e-05
HEB_01_053	0.000152716	0.00050551	5.30619e-05	0.000307529	0.0259	0.0027537	1.5558e-05	0.000300333	3.68361e-05	9.63004e-05	1.71301e-05	0.0209166	0.0310961		1.03941e-06	0.000893014	2.11082e-05	0.000149775	1.40858e-05	9.74641e-06	0.00131973	7.77191e-05	6.76748e-06	0.0191315	0.0250119	1.04657e-05	0.000412382		0.00101578	4.41319e-05	0.000636114	0.00284671	0.000555557	0.000530411	0.414397	0.0730647	0.0499847	0.00309245	0.000731006	0.000303631	9.20597e-06		0.152683	0.000980351	6.71946e-06	0.000572535	6.57448e-06	2.76408e-06
HEB_01_055	0.000190345	0.000929473	5.33801e-05		0.0126566	0.00236751	0.000244726	0.000354791	0.000493934	0.00122551	5.42391e-05	0.0077692	0.00254245	0.00154022			1.75608e-06	0.000504337	2.45722e-05	2.68002e-05	0.00419505	0.00050784	3.71213e-05	0.0618168	0.0500222	0.000842463	0.00146356	0.000464182	0.000623922	0.00017922	0.000164624	0.00118812	0.00173834	0.000152926	0.231961	0.0535874	0.0743826	0.0175339	0.0168216		4.08773e-05	1.09022e-06	0.110425		0.000159788	0.00102785	2.06979e-05	9.72381e-05	2.04676e-05
HEB_01_072	0.00103269	0.00177072	0.000192853	0.000374396	0.0506182	0.0122589	0.000207085	6.72957e-05	8.45589e-05	0.00122017		0.0197561	0.00686685	0.00135586	0.000163004	8.02605e-05	4.31444e-06	0.00145449		1.92487e-06	0.00670183	0.000619675	4.98376e-05	0.0385317	0.0292862	0.000247627	0.00100511	6.11899e-06	0.00100995	0.000743019	0.00179542	0.00460971	0.00118314	0.00319428	0.568519	0.138002	0.0576559	0.00886485	0.000357356	3.76847e-05	2.45269e-05	7.86796e-06	0.373542		0.000165901	0.000972069		0.000125958
HEB_01_074	0.00132229	0.00195296	0.000271731	0.000145414	0.0328238	0.00917848	0.000568289	0.000625793	0.000363025	0.00270936	0.000120321	0.0288694	0.000436926	0.000761923	4.11016e-05	0.000749072	2.05591e-05	0.0016761	2.552e-05	7.81708e-06	0.00931082	0.000875968	6.46226e-05	0.015163	0.011398	0.000365902	0.00131368		0.000515301	0.000485754	0.0025448	0.00204869	0.00102974	0.00167216	0.790453	0.170692	0.0403342	0.00654514	0.0074931	0.00128031	9.45436e-05		0.360194		0.000480267	0.00126778	2.91414e-05	0.000353276	8.5114e-06
HEB_01_075	0.000464393	0.000711694	0.00010619	0.00026543	0.0233053	0.00381319	9.48561e-05	9.24056e-05	3.76256e-06	0.000593538	4.99548e-06	0.00599823	0.00444302	0.000855295	0.000223745	1.75963e-05		0.000341716		1.64579e-06	0.0025887	0.000533605	4.3674e-05	0.00754605	0.00938464	0.000701873	0.000759642	6.46107e-06	0.000597315	0.000343593	0.00251094	0.00259223	0.00184412	0.000998563	0.464498	0.10739	0.0322947	0.0052856	0.000475106	7.46071e-05	5.92254e-05		0.221888	0.00125921	0.000116179	0.000699356	5.00187e-07	9.12441e-05
HEB_01_077	0.000395034	0.00172763	0.000128799	0.000143126	0.0272837	0.00682922	0.000103312	0.000458061	6.30981e-05	0.0020698	7.69102e-05	0.0174574	0.00809883	0.00210822	0.000481815			0.00339682	4.30512e-05	2.78484e-05	0.00782852	0.000688692	6.19247e-05	0.0898989	0.0712633	0.000187346	0.00137223	0.000124772		0.000223424	0.000316527	0.00327206	0.00266729	0.00041786	0.423463	0.112819	0.0763972	0.018551	0.00319122	0.000993007	5.24337e-05		0.154656	0.00158993	8.00162e-05	0.00114289	5.36741e-05	7.88066e-05	4.46817e-06
HEB_01_079	0.000278294	0.00109709	9.51704e-05	0.000194829	0.0270765	0.00459611	0.000137459	0.000511248	0.000352748	0.00121797	5.8399e-05	0.0172418	0.0163273	0.000901721	0.00029723	0.000613729	5.49275e-06	0.000221848		3.65457e-05	0.00498215	0.000765128	0.000107095	0.0816868	0.0629425	0.000302579	0.00108016		0.000638632	0.000147525	0.00019731	0.00277942	0.00146045	0.00109166	0.118234	0.0796729	0.116036	0.0221812	0.00326933	0.00178109	5.21374e-05	2.05867e-05	0.0890469	0.00110341	1.99694e-05	0.000747828	0.000145075	3.53139e-05	2.38994e-05
HEB_01_080	0.000803855	0.00140004	0.000155069	0.000106163	0.0295989	0.00594534	0.00018206	0.00122847	4.71165e-05	0.00140914	7.28909e-05	0.0214905	0.000526534	0.00246677	0.00065396	3.44545e-05	1.89913e-05	0.00157005	3.08151e-05	1.92932e-05	0.00635171	0.000557845	0.000144644	0.0417067	0.0339887	0.000605436	0.000755611		0.00056391	7.74461e-05	0.000362127	0.00198795	0.00176221	0.0012272	0.451467	0.104501	0.0548542	0.0121878	0.00614139	0.000946008	7.22884e-05		0.113024	0.000965049	0.00119814	0.00112662	5.43194e-05	0.00058126	2.41456e-05
HEB_01_082	0.000669674	0.00190173	0.000231847	0.00018334	0.0349283	0.0100472	0.000304577	0.000943253	0.000292449	0.00177388	8.81079e-05	0.0356123	0.00123929	0.00261737	0.000355191	0.00061782		0.00533428	2.91898e-05	3.50563e-05	0.00836823	0.000993073	3.59847e-05	0.0245049	0.0189915	0.000900083	0.00098244	0.000183994	0.000754708	0.000214927	0.000679192	0.00485766	0.00273931	0.000319852	0.520187	0.108107	0.112748	0.0203735	0.0181172	0.00188621	7.9431e-05	0.000147344	0.211147	0.00259672	0.00169561	0.000683461		0.000822687	1.07885e-05
HEB_01_085	0.000401076	0.0010655	0.00010272	0.000198313	0.0311792	0.0107903	0.000120154	0.000767746	0.00010651	0.000892572	4.46342e-05	0.0316819	0.02255	0.00119941	0.00031283	0.0056919		0.00035799	6.37557e-05	5.3409e-05	0.00709692	0.00111251	0.000100218	0.0595455	0.045791	0.00067942	0.00121458		0.000865198	0.000120052	0.000204325	0.00428992	0.00185347	0.000714321	0.148912	0.0917055	0.162246	0.00957231	0.00537093	0.00216225	7.27891e-05	1.16306e-06	0.0851912	0.000863173	0.000234944	0.000918518	0.000230899	0.000194733	2.40751e-05
HEB_01_086	0.000505567	0.00435794	0.000211367	0.000250063	0.0605823	0.0160704	0.000225537	0.000726826	9.24683e-05	0.00139579	4.27292e-05	0.0146606	0.0104623	0.00326458	0.00111931	0.017073		0.00341849	2.59359e-05	2.69818e-05	0.00925554	0.00164249	7.95341e-05	0.0369997	0.0312255	0.00127448	0.00142901		0.00132199	0.000739635	0.00164671	0.00400639	0.0041794	0.00186313	0.76558	0.153524	0.117375	0.0213314	0.00307852	0.000800689	0.000119656	7.07258e-06	0.409257	0.00162438	0.000460196	0.00149756	9.20125e-06	0.000130452	2.36703e-05
HEB_01_087	0.000566274	0.00116092	0.000103076	0.000149624	0.0485457	0.0120636	0.000171437	7.66389e-05	0.000111075	0.000869708		0.0154599	0.00195914	0.00102806	0.000231865	0.00230417	6.22607e-06	0.00133387		8.93964e-07	0.0031478	0.000707458	2.61602e-05	0.0212757	0.0162146	0.000261335	0.00141339		0.000895958	0.000796607	0.00253072	0.00216563	0.0020237	0.00123569	0.514942	0.123107	0.0231033	0.0059515	0.00156522	2.42361e-05	7.0074e-05		0.323324	0.000967067	0.000121823	0.00158461		0.000110103	9.32564e-06
HEB_01_090	0.000316033	0.000661341	0.00014383	9.23209e-05	0.0240138	0.0055352	0.000211513	0.00047195	0.000288864	0.00131662	7.69156e-05	0.0287671	0.00482975	0.00141382	0.000115319	0.00481043	1.8146e-06	0.00151943	1.65233e-05	7.62225e-05	0.00513157	0.000810633	7.92048e-05	0.0554134	0.0423263	0.00060548	0.00108431		0.000757071	0.000202456	0.000471245	0.00243165	0.00200156	0.000471902	0.122794	0.0862235	0.113354	0.0193035	0.00316291	0.00152196	4.91732e-05	5.37829e-05	0.124165	0.00194167	8.03857e-05	0.000678934	5.0442e-05	4.27e-05	1.65385e-06
HEB_01_091	0.000913004	0.00288271	0.000306099	0.000162402	0.0323031	0.00996007	0.000352736	0.000578683	0.00021195	0.00244547	0.00016713	0.0160741	0.00027936	0.00145502	0.000592762	0.000629467	1.29451e-05	0.000714197			0.00341364	0.000228804	0.000140083	0.030086	0.0237781	0.000908883	0.00101712		0.000655075	0.000466691	0.00276238	0.00350891	0.00175517	0.000949944	0.748601	0.154822	0.0108201	0.00766297	0.006524		9.30119e-05		0.270172		0.000293629	0.00204857	6.47124e-05	0.000220416	2.24632e-05
HEB_01_092	0.000470171	0.00146489	0.000231027	0.000250998	0.0392989	0.00759081	0.00023113	0.00101303	0.000305288	0.00135329	7.41456e-05	0.0162535	0.0280331	0.00156443	0.000312669	0.000329688		0.000563991	6.96776e-05	7.90794e-05	0.00525077	0.000955072	8.55137e-05	0.0569175	0.0445941	0.000351426	0.00238032		0.000955329	0.000225054		0.00413091	0.00245006	0.00156763	0.363694	0.115507	0.235046	0.0190897	0.0104332		8.77186e-05	4.96447e-05	0.181258		0.000393337	0.00173874	5.18795e-05	0.000257052	4.91359e-05
HEB_01_093	0.000318649	0.00347951	0.000235462	0.000218842	0.0433432	0.0130483	0.000427515	0.00561736	0.000163761	0.0014046		0.034823	0.0116608	0.00202411	0.000138595	0.000388902	2.46804e-05	0.000456398	5.25986e-05	2.58037e-05	0.0118425	0.00185153	0.000148627	0.0317783	0.0261993	0.000101739	0.0013543		0.000786344	0.000260406		0.00306368	0.00156469	0.000381274	0.28097	0.0527927	0.191941	0.0266863	0.00375348		0.000179175	0.000986315	0.157354	0.000561131	0.000466192	0.000749832	0.000678231	0.000284354
HEB_01_096	0.000483918	0.00190822	7.82435e-05	0.000204951	0.0197287	0.00433612	0.000116896	0.000443986	0.000203078	0.00194605	5.27439e-05	0.00638877	0.00110215	0.00149614	6.91291e-05	0.000488638		0.000139659	7.8047e-05	3.17436e-05	0.00622033	0.000731077	0.000156444	0.0563635	0.042903	0.000640201	0.00152473	2.46308e-05	0.000906641	6.44599e-05	0.000178142	0.00632482	0.00198674	0.000373512	0.410367	0.0948166	0.0627757	0.0169991	0.00588709	0.000727946	7.22257e-05		0.0717079	1.65931e-05	0.00012435	0.001345	5.81592e-05	5.81208e-05	6.45498e-06
HEB_01_097	0.000475683	0.000598352	0.000112079	0.000269881	0.0388203	0.0112949	0.000178336	0.000683108	0.000184959	0.00161078	7.98722e-05	0.0386518	0.000374831	0.0068615	0.000240385	0.000356918	4.81501e-06	0.00284348	3.21755e-05	5.04689e-05	0.00470416	0.000689993	0.000122749	0.0720468	0.0549759	0.000206632	0.00119513		0.000848248	0.000574081	0.000622472	0.00251835	0.00277663	0.00145208	0.0726522	0.118823	0.0194108	0.0194116	0.0031984	0.0013861	6.3888e-05	8.17874e-07	0.174231	0.00219845	9.65661e-05	0.00102213	3.38921e-05	0.00010555	4.5442e-05
HEB_01_099	0.000215494	0.000840726	4.76336e-05	0.000322721	0.0239097	0.00271767	6.36052e-05	0.000193957	6.73396e-05	0.00088155		0.00715819	0.00892416	0.000352848	0.000117629	5.72616e-05		0.000280265	5.13106e-05	4.83864e-06	0.00348567	0.00058216	6.78817e-05	0.119285	0.082837	0.000161431	0.00159591	0.000136563	0.00118927	0.000103345		0.00776037	0.00190637	0.000139886	0.45595	0.12624	0.0613287	0.0146805	0.0004903	2.15645e-05	5.48319e-05		0.166238	0.000386608	4.03809e-05	0.00121491		2.02522e-05	1.52867e-05
HEB_01_101	0.000247196	0.000969754	0.000182446	0.00021307	0.0723103	0.0175263	0.00021987	0.000833701	0.000166551	0.00131687	6.44418e-05	0.0233234	0.0195706		0.000395473	0.00054968		0.000509291	3.5848e-05	2.13383e-06	0.00712276	0.000959279	6.57698e-05	0.0248516	0.0186444	0.0001993	0.000969798		0.000870331	0.00048649	0.00302092	0.00277453	0.0031951	0.000820798	0.35801	0.0850664	0.165819	0.00896018	0.00248986	0.000449626	7.8939e-05		0.403061	0.00357732	0.000405904	0.0010843		0.0002367
HEB_01_103	0.000173384	0.00159488	5.80892e-05	0.000279899	0.0514048	0.0035176	0.000182145	9.34773e-05	7.00101e-05	0.000784577		0.0109737	0.000758346	0.000921861	0.000248818	6.63111e-05	5.47487e-06	0.00032186	4.07949e-05	3.79222e-06	0.00735024	0.000947965	8.38963e-05	0.0328049	0.0321289	0.00123093	0.0014611	4.46632e-05	0.00138658	0.000196209	0.000374494	0.00204241	0.000856753	0.000192013	0.430357	0.0869708	0.0429555	0.0120189	0.00122637	0.000137474	8.20929e-05	9.32283e-06	0.569405	0.00314628	0.000571285	0.00210976	1.46866e-06	0.000291178	1.64566e-05
HEB_01_104	0.000172191	0.000627643	0.000102975	0.000148906	0.0104007	0.0026171	3.97457e-05	6.33419e-07	0.000246739	0.00197209	5.92847e-05	0.0164454	0.000193016	0.00393023	5.10303e-05	0.00769869		0.000936176	5.44732e-05	5.55987e-05	0.0106523	0.00141358	4.50134e-05	0.0268199	0.0221359	0.000536152	0.00110664		0.000576357	0.000187269	0.000679093	0.00462976	0.00118307	0.000307879	0.262182	0.0648511	1.87397e-05	0.0180071	0.00122945	0.0028847	0.000120954	0.000218307	0.129771	0.00135597	4.06095e-05	0.000953295	0.000355376	5.75909e-05	2.44926e-06
HEB_01_106	0.000258152	0.00155088	0.000109692	0.000187387	0.0398794	0.0108158	0.000151122	0.000881678		0.00179713	7.48214e-05	0.0198856	0.0380059	0.00112114	7.96925e-05	3.23333e-05		0.00114314	3.58982e-05		0.00932623	0.000723091	0.000305249	0.113527	0.0826404	0.000530497	0.00143042		0.0013943	0.000131535		0.00303233	0.00192475	0.000429326	0.45197	0.116642	0.211095	0.0221454	0.00635075	0.000845006	7.57982e-05	9.5347e-06	0.20318		0.000323012			0.000180265	6.33634e-06
HEB_01_109	0.000159651	0.00062199	0.000159127	0.000140965	0.0256266	0.00671184	0.000176989	0.00193985	0.000495717	0.0011823	5.35279e-06	0.0152139	0.0426665	0.00168499	9.43217e-05	1.01374e-05	2.30681e-05	0.000287749	2.26522e-05	5.25979e-05	0.005882	0.00147106	6.23089e-05	0.0835722	0.0727317	8.68655e-05	0.000984364	2.2334e-05	0.000571841	0.000397594	0.000777716	0.00273427	0.00284477	0.000186801	0.175726	0.0731012	0.12959	0.0136255	0.00258726	0.00168128	8.67251e-05	2.21604e-05	0.110714	0.000298662	0.000123546	0.00111647	0.000392321	9.67985e-05	1.48601e-05
HEB_01_112	0.000195436	0.00190199	1.21318e-05	0.000128078	0.0135664	0.00305832	0.000171627	0.000137807	0.000221682	0.00186156	7.80721e-05	0.0056512	0.000209099	0.00122366	0.000175872	4.17869e-05		0.000191665	4.24226e-05	1.37193e-05	0.00785645	0.000707045	1.83561e-05	0.0441885	0.0333433	0.000457612	0.00102757	0.000274054		4.67591e-05	0.000579396	0.00440854	0.0017031	0.000115234	0.241472	0.0544659	0.0248159	0.0112436	0.00456377	0.000389106	6.17581e-05		0.0736073		2.638e-05	0.000667236	4.54142e-05	4.36396e-05	3.96633e-06
HEB_01_121	0.00100223	0.00308799	0.000298131	0.000130486	0.0259168	0.00668023	0.000417969	0.00107862	0.00045191	0.00256601	0.000140601	0.0124765	0.00115918	0.00117051	8.14184e-05	0.00067399		0.00153652	4.2806e-05	3.91785e-05	0.00913266	0.000777713	5.40487e-05	0.0239593	0.0183895	0.00120085	0.00140962		0.000461299	0.000434663	0.00379695	0.00345428	0.00155429	0.00231531	0.495901	0.129309	0.0280884	0.0131917	0.00119813	0.000954645	8.74837e-05	4.69557e-06	0.282466	0.00280547	0.000475442	0.00152785	2.20915e-05	0.000403912	7.21788e-06
HEB_01_122	0.000196433	0.00054428	6.71168e-05	0.000216934	0.0252627	0.00386809	9.15237e-05	0.000125347	5.92495e-05	0.000700412	4.23464e-05	0.0264032	0.0254664	0.0021853	0.000331157	0.000107418		0.00117101	2.8421e-05	3.87186e-06	0.00321143	0.000629026	0.000105694	0.0698327	0.0609761	0.000803761	0.000636745	5.7546e-05	0.00106178	0.00032363	0.000287565	0.00232488	0.00268402	0.00097059	0.493428	0.123791	0.143316	0.0173877	0.00170213	8.76785e-05	6.07789e-05		0.186105	1.77603e-05	0.000818757	0.000617863		0.000235239	8.67238e-06
HEB_01_123	0.00018083	0.000720786	6.27976e-05	0.000210429	0.0208027	0.00161531	5.79703e-05	1.02123e-06	6.43905e-05	0.000565179		0.0152659	0.00102664	0.000596829	9.81314e-05	0.000196844	6.15762e-06	0.000196203	1.55155e-05	9.9678e-07	0.00338124	0.000579658	6.21461e-05	0.0189924	0.0200103	0.000172212	0.000923988	5.89078e-05	0.000866507	3.69948e-05	0.000512842	0.0020746	0.000537286	7.99652e-05	0.285073	0.0595377	0.0213796	0.00938449	0.000994344	1.35683e-05	6.15528e-05	1.8574e-06	0.241357	0.000635366	6.16951e-05	0.000946027		3.58641e-05	2.2504e-05
HEB_01_124	0.000477528	0.00371541	0.00046799	0.00018677	0.0425906	0.0115973	0.000330535	0.000545976	0.00110161	0.00136882	0.000133986	0.0265765	0.000780921	0.00541659	0.000600957	0.000502473	1.3494e-05	0.00324302	5.396e-05	1.52893e-05	0.00868365	0.000800213	4.94406e-05	0.0185113	0.0149933	0.00173172	0.00108457			0.000446697	0.00164204	0.00253463	0.00236336	0.00131362	0.348681	0.0717528	0.117074	0.0154299	0.0106432	0.00272747	8.1577e-05		0.272969	0.00322638	0.000273693	0.00090133	5.37387e-05	0.00013392	5.5175e-06
HEB_01_126	0.000943772	0.00306891	0.000247038	9.26153e-05	0.0277462	0.00845477	0.000430576	0.00226278	0.000173024	0.000851901	9.36745e-06	0.0307665	0.00655151	0.00286107	8.38392e-05	6.17366e-05	3.80156e-05	0.00126451	4.31342e-05	5.99896e-05	0.00927939	0.00164869	0.000157392	0.0302232	0.0248421	6.49858e-05	0.00143903		0.000597395	0.000588176	0.00072599	0.00119927	0.00177931	0.000897538	0.329235	0.0656382	0.112948	0.0231447	0.00528725		0.000183879	0.000577052	0.167077	0.000403334	0.000167527	0.00101721	0.000501835	0.000147822	1.07307e-05
HEB_01_127	0.00027278	0.00137127	9.25846e-05	0.00020368	0.0111244	0.00270446	8.41707e-05	0.000136542	2.15521e-05	0.00070832		0.00623077	0.0108943	0.00062502	0.000686466	0.000236543	1.05813e-05	0.000151331	2.37647e-05	1.05736e-06	0.00558957	0.00083093	0.00010225	0.0602996	0.0606935	0.000481718	0.00101965		0.00104437	0.000174207	0.00123023	0.00754378	0.00254761	0.00404037	0.6072	0.130518	0.0342395	0.0113641	0.00130992	0.000103679	5.26602e-05		0.187896	0.0017872	0.000193017	0.0012894	1.00091e-06	6.32042e-05	1.98588e-05
HEB_01_128	0.000568991	0.00136087	0.00019507	0.000332811	0.0547278	0.0156033	0.000100969	6.7905e-05	5.14124e-05	0.000868364		0.0263097	0.00228436	0.000920594	7.20503e-05	5.80956e-05	5.16494e-06	0.000283881	3.12576e-05	7.53453e-07	0.00400322	0.000720711	2.16157e-05	0.0269406	0.0201175	0.00062071	0.000788221		0.001209	0.000635977	0.00172331	0.00335789	0.0027144	0.00271646	0.471383	0.102313	0.0399378	0.00989453	0.000559544	6.26058e-05	6.78457e-05		0.347253	0.00184179	6.37108e-05	0.000550144		2.33327e-05
HEB_01_130	0.000275801	0.00168265	0.000108289	0.000441143	0.0322349	0.00566861	9.50178e-07	0.00030849	6.21085e-05	0.000364544	1.11938e-05	0.0414464	0.0169578	0.00107548	0.000145811	7.09097e-05	4.87004e-06	0.00319686		1.58304e-06	0.00374765	0.000714613	6.4666e-05	0.0572057	0.049537	0.000237474	0.00091673	3.9296e-05	0.00138156	0.000577594	0.00034394	0.00122884	0.00308875	0.00205963	0.469989	0.109056	0.174941	0.0128993	0.00115096	0.000174982	9.52521e-05		0.311277		0.000511771	0.00115263		0.00022507	4.69316e-06
HEB_01_131	0.000225726	0.00120292	0.000177143	0.00016359	0.0311954	0.00787855	6.64617e-06	0.0043396	0.00022277	0.00185871	5.54959e-05	0.0350495	0.000168954	0.0163996	0.000483732	0.0068877		0.00237562	2.39761e-05	2.56198e-05	0.0203101	0.00137367	0.000183408	0.0803396	0.0613662	0.000118128	0.0012396	3.28692e-05	0.000594879	7.20548e-05	0.00064649	0.00423483	0.00223608	0.000292675	0.958962	0.148658		0.0225833	0.00449364	0.00216496	0.000118684		0.21229	0.00249566	0.000300282	0.00158093	9.67699e-06	0.000129753
HEB_01_132	0.000634197	0.00099141	0.000230871		0.0281506	0.00703908	0.000367665	0.000907356	0.00049881	0.00205838	0.000103563	0.0316211	0.000368762	0.00306322	0.000383404	8.18933e-05		0.00177403		6.8274e-06	0.00593071	0.000553937	7.08826e-05	0.052812	0.0418921	8.839e-05	0.00127412		0.000546821	0.000385404	0.000294027	0.00144826	0.00277956	0.000441986	0.580685	0.140143	0.1073	0.0145136	0.00858078	0.000607724	6.09632e-05		0.189798	0.00115389	0.000543804	0.000888159	2.7157e-05	0.000232321	6.33106e-06
HEB_01_133	0.000152046	0.00244535	0.000203589		0.0272053	0.00672165	0.00032117	0.000516633	0.000225764	0.00193812	8.58309e-05	0.00511607	0.000513189	0.00175148		5.67044e-05	6.29237e-06	0.00124117		7.61607e-05	0.0092306	0.00102079	6.79668e-05	0.0679901	0.0515042	0.000591492	0.0014166	0.000113482		0.000208861	0.000549608	0.00337381	0.00167344	0.000129686	0.326991	0.0760618	0.057532	0.0118367	0.000855166	0.00123401	7.72364e-05	8.71406e-06	0.18842	0.0019578	4.96495e-05	0.00130195	0.000101235	3.70009e-05	4.75218e-06
HEB_01_134	0.00222388	0.00228601	0.000590606	0.000156203	0.0419117	0.0109021	0.000290975	0.000339537	0.000186515	0.00133243	0.000106584	0.0486284	0.000827579	0.00170811	0.000365542	0.000382275		0.000632958		1.5735e-05	0.0128658	0.00125269	9.77944e-05	0.0332003	0.0268693	0.000659634	0.00186754	4.50665e-05	0.000764093	0.000596541	0.000740077	0.00148127	0.00255889	0.000999597	0.63939	0.140613	0.00612815	0.0106278	0.00860207	0.000508597	0.000133446	5.68003e-06	0.213416	0.0012981	0.000812877		0.000120878	0.000461148
HEB_01_137	0.000472144	0.00153014	0.000298182	0.000377512	0.050232	0.0108285	4.91186e-05	5.15721e-07	2.22287e-05	0.00070898		0.0279722	0.00146834	0.00142967	0.000270513	0.000461433		0.000873422		3.65516e-06	0.00513496	0.000894144	9.33038e-05	0.0124728	0.00905076	0.000382674	0.00121916	7.69253e-06	0.000951912	0.000183603	0.00202733	0.00187614		0.000519512	0.360916	0.0760251	0.0424969	0.00743661	0.000681035	4.53933e-05	6.9538e-05	6.65061e-05	0.612037	0.000834174	0.000157192	0.00144016		0.000114117
HEB_01_140	0.000430297	0.00259807	6.10206e-05	8.69006e-05	0.0282391	0.00590853	0.000199482	0.000438886	1.37038e-05	0.00102021	5.43089e-05	0.0120181	0.000539213	0.000753414	0.000654321	0.000120164	6.00391e-06	0.000512702		1.25391e-05	0.00614141	0.000579772	0.000105781	0.0408101	0.0306269	0.000518023	0.00320459		0.000687593	0.000175637	0.000287495	0.00185995	0.0023886	0.000245042	0.306707	0.0643589	0.078982	0.0141212	0.00584483	0.00128775	6.33388e-05		0.209066	0.00147343	0.000150513	0.00235782	2.22594e-05	0.000116528	1.1458e-05
HEB_01_328	0.000690721	0.000480652	8.95143e-05	0.000329747	0.0251663	0.00343195	7.35823e-05	0.000209362	2.17435e-05	0.00072921		0.00739108	0.00409006	0.000406115	0.000206447	0.00359502		0.000213801	1.56541e-05	5.90441e-06	0.00441012	0.000898542	2.10258e-05	0.00724893	0.00493161	0.000409128	0.000582784	1.10063e-05	0.000557495	0.000231026	0.000157475	0.000855402		0.00021212	0.454324	0.097146	0.0297513	0.00352589	0.000574522	2.61913e-05	5.77457e-05	2.44469e-06	0.440088	0.00110124	0.000548966	0.00104372		0.000400938
HEB_02_003	0.000320958	1.79846e-05	0.000279679	5.05564e-05	0.0362261	0.00986562	0.000270081	0.00111559	0.000622972	0.00148636	7.96547e-05	0.00767138	0.00161559	0.00161288	0.000302927	0.00488844		0.000694831	2.24534e-05	7.71588e-05	0.0105779	0.00153975	6.07097e-05	0.0171936	0.0144372	0.000473581	0.00100369		0.000804634	0.000527562	0.00138991	0.00157812	0.00121026	0.000571435	0.21824	0.051824	0.13472	0.014032	0.00500504	0.00233212	8.43267e-05	5.60881e-05	0.259374	0.00510752	0.000414692	0.0012049	0.000103992	0.000228529	2.42752e-05
HEB_02_006	0.000414534	0.00234007	0.000131985	0.000228102	0.0252198	0.00692333	0.000231784	0.000365497	0.000346456	0.00232863	2.90301e-05	0.00972503	0.0148616	0.00150403	0.000589581	0.00478298	1.20592e-05	0.000895834	4.51827e-05	1.64768e-05	0.006076	0.000609519	0.00020543	0.14145	0.115501	0.00180824	0.00159346	6.31498e-05	0.000954618	5.66684e-05	0.000151222	0.00407891	0.00188826	0.000311744	0.643364	0.163189	0.104416	0.0184195	0.00340763	0.000957486	7.22641e-05	4.16346e-06	0.086524		0.000210486	0.000928753	1.3995e-05	0.000151049	4.93424e-05
HEB_02_008	0.00021168	0.000778484	0.00027479	6.49528e-05	0.0391459	0.0133029	0.000311462	0.000663035	0.000676924	0.00163315	8.02821e-05	0.0107907	0.0122312	0.00565141	9.66933e-05	0.000152049		0.00469625		3.28916e-05	0.00826581	0.000935481	0.000112145	0.0469569	0.0359328	0.000314575	0.00110543		0.000708995	0.000337951		0.00352258	0.00225752	0.0023697	0.221213	0.0659652	0.114959	0.0208471	0.00390815	0.00190628	5.32429e-05		0.184202	6.96935e-05	0.000121154	0.000851059	3.66443e-05	9.00014e-05	1.50493e-05
HEB_02_009	0.000216217	0.00119401	0.000118626	0.000259321	0.0394031	0.00919429	0.000185897	4.84392e-05	0.000176232	0.00124132		0.00789632	0.00040515		0.000614966	0.000649116		0.000437393		1.14451e-06	0.00468773	0.000866537	4.89544e-05	0.0304947	0.0235305	0.00124192	0.000935054		0.000830238	0.000220761	0.00308293	0.00308928	0.00274502	0.000929301	0.656721	0.146905	0.0215883	0.00582869	0.0025924	0.000132573	8.06917e-05		0.474102	0.00236408	0.000286461	0.00125157		0.000174667	4.35514e-06
HEB_02_012	0.000222717	0.00214802	0.000161906	0.000363647	0.0209291	0.00427331	3.86468e-05	0.000325802	2.0385e-05	0.0010785		0.00549685	0.0146509	0.00129224	0.000828997	0.00481839		0.000764218		7.35786e-06	0.0125978	0.00178806	0.000179874	0.0966671	0.113732	0.000678563	0.00342638	6.08013e-05	0.00318913	5.40691e-05	0.00047139	0.00375768	0.00235424		0.830453	0.144145	0.0491639	0.0249729	0.00169855	0.000153959	2.78217e-06		0.494986	0.00194752	0.000197163	0.00340503		7.08093e-05	1.78361e-05
HEB_02_016	0.00044996	0.00310546	0.000173016	0.000161937	0.03288	0.0102774	0.000296226	0.00100913	0.000543301	0.00235535	0.000127338	0.0279218	0.000371312	0.00101796	0.000222576	0.000355455	3.46374e-05	0.0014386		3.02875e-05	0.00709499	0.000671143	9.37734e-05	0.0227847	0.0184186	0.00123045	0.000890512	2.20196e-05	0.000792843	0.000199415	0.00205577	0.00399431	0.00153907	0.000642895	0.351074	0.0695055	0.0867234	0.0143568	0.00556955	0.00161511	7.99083e-05	7.99462e-06	0.259458	0.00944301	0.000319778	0.000902064	4.40797e-05	0.000141306
HEB_02_017	0.000442657	0.00204016	9.82535e-05	0.000170595	0.0295678	0.00812433	0.000207462	0.00045547	0.0008994	0.00221853	9.35058e-05	0.0070294	0.000301895	0.00141424	0.000131429	0.00478386		0.000752496	8.18535e-05	7.29857e-06	0.0123853	0.00142212	4.7132e-05	0.125353	0.096926	0.000798333	0.00401072		0.00147043	0.000159653	0.000280357	0.00386781	0.0027723	0.000469805	0.509798	0.115516	0.0487883	0.0223238	0.0021905	0.0011599	0.000139335			0.000592573	0.000113802	0.00393629	3.6354e-05	0.000126961	4.12419e-06
HEB_02_018	0.000397171	0.00383677	0.00024784	0.000184241	0.0318347	0.00948992	0.000391818	0.000843429	0.000861645	0.003248	0.000100208	0.0142853	0.000403562	0.00230163	0.000316465	0.000488153	3.78048e-06	0.00193377		1.02814e-05	0.00509332	0.000426875	8.35695e-05	0.0356777	0.0276871	0.00116208	0.00164409		0.00051152	0.000139253	0.000353807	0.00334463	0.00207823	0.00845078	0.557978	0.170696	0.0575469	0.0177943	0.00417243	0.00160455	7.09867e-05	8.29838e-06	0.195972	0.00132497	0.000928496	0.00152391	7.6461e-05	0.000341188	4.44812e-06
HEB_02_020	0.000452318	0.00264832	0.000294739		0.0376491	0.0097406	0.000314381	0.000426925	0.000192764	0.00185403	0.000119582	0.017134	0.018274	0.0010847	0.00034497	0.000844504	3.70349e-06	0.000901479	4.94079e-05	3.02312e-05	0.00638812	0.000711924	9.01018e-05	0.0612358	0.0479506	0.0011992	0.00266972	7.26889e-05	0.00132089	7.90025e-05		0.00295208	0.00207658	0.000900761	0.349003	0.0778692	0.125991	0.0212055	0.00278713		5.23919e-05	2.14374e-06	0.189212	0.00409201	0.000234229	0.00177191	1.38129e-05	0.000122904	1.41023e-05
HEB_02_021	0.000598718	0.000301164	0.000153542	0.000220594	0.0380205	0.00773536	3.74634e-05	0.00292632	0.000360978	0.00219942	0.000109215	0.0195938		0.00775827	0.000201763	0.000406341		0.00109358	3.09915e-06	1.99416e-05	0.0130469	0.00137195	0.000131156	0.0429109	0.0331542	7.4544e-05	0.00235209	1.05982e-06		4.4512e-05	0.000214497	0.0067559	0.0017487	0.000413757	1.02463	0.170703		0.0266085	0.0062613	0.00213751	0.000159639	1.07806e-05	0.189724	0.00213415	0.00128609	0.00213257	0.000531668	0.000316616
HEB_02_022	0.000130764	0.00124408	4.08988e-05	0.000231138	0.0567703	0.0135489	9.17851e-05	0.00017865	6.74107e-05	0.000544927	1.13761e-05	0.0106108	0.00817403	0.00112643	0.000139065	0.000111381	2.04074e-06	0.000626072	2.39541e-05	2.21837e-06	0.00296211	0.000634084	7.29009e-05	0.0614792	0.0437873	0.000560163	0.00113918		0.00114021	0.000985486	0.000609978	0.00152359	0.00374545	0.000357432	0.269731	0.0639133	0.146408	0.0226653	0.00110407	7.34219e-05	3.78798e-05	1.60434e-06	0.197921	1.81539e-05	0.000390582	0.00102274	9.76098e-07	9.81658e-05	6.29138e-06
HEB_02_032	0.00133765	0.000839246	0.000314578		0.0332066	0.00980547	0.000478204	0.000691161	0.000559974	0.00162354	8.9585e-05	0.00760601	0.000309787	0.00131925	0.000257511	0.000365512		0.00406511	1.64314e-05	5.15324e-05	0.00353195	0.000536685	5.34362e-05	0.0215076	0.0164183	0.000262481	0.00172499	0.000173269	0.00069525	0.000526161	0.00136061	0.00327002	0.00104863	0.00319093	0.076293	0.0863957	0.124712	0.0142302	0.00618976		4.29819e-05	6.261e-05	0.171477	0.00212362	0.000248741	0.00159955	5.68067e-05	0.000121232	4.28902e-05
HEB_02_033	0.000312259	0.00132472	0.00019405	8.95989e-05	0.0323708	0.00933154	0.00021505	0.00161281	0.000149628	0.002033	7.7102e-05	0.0195508	0.00757974	0.00134145	0.000645815	0.000405668	9.80766e-06	0.000513129	4.17585e-05	7.61677e-05	0.00883541	0.00147186	0.000158605	0.0607055	0.050147	0.00147356	0.000781094	4.14172e-05	0.000779467	0.000285982	0.000460903	0.0043674	0.00164521	0.000247495	0.424174	0.105017	0.188209	0.0217468	0.00137977	0.00181063	0.000102434	6.91364e-05	0.179824	0.000838711	0.00264393	0.000728588	5.6107e-05	0.000694752	1.36648e-05
HEB_02_036	0.000412438	0.000794727	0.000236458	7.84324e-05	0.0329294	0.00875162	0.000226376	0.000516211	4.18666e-06	0.00207769	9.41537e-05	0.00986956	0.00546421	0.00062808	9.63404e-06	0.000237789		0.000337576	2.377e-05	1.22992e-05	0.00808634	0.00112099	5.81094e-05	0.0447765	0.0327316	0.000604314	0.00113404			0.000102485	0.002064	0.00452675	0.00201059	0.00110487	0.334188	0.0955386	0.0601192	5.63937e-06	0.00375238	0.00122608	6.05918e-05		0.177887	0.00269447	0.00017636	0.00082418	1.43971e-06	0.000116904	1.76916e-05
HEB_02_038	0.000286173	0.00363849	0.000335172	0.000401505	0.0408193	0.0086151	0.000482827	0.00452509	9.65846e-05	0.00191476	0.000129939	0.0227892	0.00722036	0.000771328	0.000196458	0.00327245	0.000171198	0.000482727	3.76162e-05	8.03685e-05	0.0234314	0.00372521	0.000290759	0.0649351	0.0517993	0.000113239	0.00165607		0.00103058	0.000435343		0.00677969	0.00250118	0.000342317	0.266909	0.0570302	0.0783403	0.0115783	0.0082169		0.000277527	0.0018425	0.126515	0.000637144	0.000403787	0.00116869	0.00061817	0.000133947	2.1685e-05
HEB_02_040	0.0002934	0.000762226	0.000243918	0.000212463	0.0207383	0.00390464	1.0358e-05	0.00511339	3.93533e-05	0.00135763	6.96587e-05	0.00687297	0.000129731	0.0106973	0.00119415	0.000547737		0.000387306	3.61088e-05	6.86075e-05	0.0178626	0.00186923	0.000309301	0.0551376	0.0418733	0.00012298	2.32457e-06	3.31759e-05	0.000520812	4.45779e-06	0.0007622	0.00424304	0.00123377	0.000172729	0.861828	0.135036		0.0230507	0.00379739	0.00211887	6.25287e-05		0.200159	0.00297465	0.000208985	0.00372237	0.000807947	0.00010231	5.9318e-05
HEB_02_041	0.000204438	0.00204578	7.42851e-05	0.000348906	0.0400622	0.00460925	5.34536e-05	2.92829e-05	5.32875e-05	0.000692398		0.0246538	0.0221345	0.000665223	0.000664739	0.00757062	1.09246e-05	0.000413092	3.24847e-05	3.33581e-06	0.00479831	0.000798927	0.000180306	0.0912899	0.0846624	0.000344543	0.00122515		0.0024774	0.000165105	0.00061683	0.00327752	0.00326643	0.00144231	0.406318	0.0781175	0.064889	0.010202	0.00344425	7.93286e-05	1.9799e-05	3.12229e-06	0.429074		0.000332224	0.00105299		0.00020033	2.52013e-06
HEB_02_054	0.000233437	0.000941688	0.000212236	0.000160721	0.032211	0.00655346	0.000252648	0.00115146	0.000147542	0.00165175		0.00973998	0.0138746	0.00157803	0.000295084	0.0183389	6.46026e-06	0.000667302	2.03418e-05	0.000102764	0.00759659	0.00133235	0.000109007	0.0172578	0.014345	0.000470049	0.0016937	1.75628e-06	0.00079592	0.000291162	0.00137765	0.0021935	0.00121829	0.000259715	0.388717	0.101871	0.133754	0.0157087	0.00108833	0.00123787	7.79998e-05	1.1887e-06	0.387617	0.00470858	0.000270693	0.00159899	5.10716e-05	0.000275402	5.33958e-06
HEB_02_058	0.00012347	0.000493236	1.39942e-06	8.71321e-05	0.0236018	0.00444567	0.0001151	0.000283761	1.79838e-06	0.000715361	2.33042e-05	0.00554847	0.00216875	0.000309821	0.000228129	7.12977e-05		0.000167799			0.0038233	0.000837908	4.12794e-05	0.0284611	0.0234825	0.000284199	0.00157296		0.00055801	4.17483e-05	0.000442885	0.00301785	0.0019427	0.000181699	0.292555	0.0658641	0.0274752	0.0063524	0.0015142	0.00067241	6.14019e-05		0.249888		0.000120733	0.000805885	3.9996e-06	5.86383e-05	3.76906e-06
HEB_02_063	9.21093e-05	0.000847321	0.000165292	0.000170413	0.0591512	0.0134899	0.000161418	2.7764e-05	8.98061e-05	0.000569103		0.0108089	0.0170554	0.000465325	0.000155494	1.13989e-05		0.000283827	3.51806e-05	1.75182e-06	0.00479901	0.000763844	1.71628e-05	0.050044	0.0386045	0.00146062	0.000941167		0.00166298	0.000114029	0.000552761	0.00181115	0.0015477	4.78034e-05	0.214602	0.0443513	0.120793	0.007837	0.00312174	3.43321e-05	4.78659e-05	9.81271e-06	0.432707	0.00202342	0.000192911	0.000728434	3.93727e-06	0.000121358	9.08262e-06
HEB_02_064	0.000569661	0.000681169	0.000266	0.000108834	0.0310729	0.0073983	0.000319203	0.000397959	3.42909e-06	0.00148445	0.00017472	0.0139001	0.00613806	0.0027379	6.17731e-05	0.0131478	3.1701e-05	0.00051593		3.53668e-05	0.00872817	0.000959125	4.75251e-06	0.0305932	0.0244287	0.00196762	0.00163282	7.52256e-05	0.000592931	0.000156697	0.00105815	0.0026439	0.00250195	0.000859735	0.669825	0.156138	0.0820434	0.00820139	0.000816652	0.00121893	8.7801e-05		0.212377	0.00441368	0.000315448	0.000981144	6.43284e-06	0.000159237
HEB_02_067	0.000246069	0.00384157	0.000331092	0.000136504	0.0587374	0.0142329	0.000394845	0.000608068	0.000294678	0.00180115	9.73496e-05	0.0184619	0.000872206	0.00310813	0.000914858	0.000809322	4.84704e-06	0.00192202	2.41668e-05	4.60327e-05	0.00981281	0.00100854	4.94508e-05	0.00973676	0.00810872	0.0018102	0.00075451		0.000774813	0.000466968	0.00713659	0.00164249		0.00208464	0.115228	0.0191792	0.0077286	0.0117238	0.00242531	0.0017024	0.000108313		0.349264		0.000374671	0.000757061	6.73607e-05	0.000249464
HEB_02_069	0.000201523	0.00119224	0.00024761	0.00013753	0.0200957	0.00743439	0.000143668	0.00020654	0.000263897	0.000767489	4.36705e-05	0.00987454	0.000105071	0.000958364	0.000837001	0.000904386		0.000480255		2.87475e-05	0.00242413	0.000615453	8.25125e-05	0.00822632	0.00672012	0.000407506	0.001255	1.52519e-05	0.000914355	0.000443073	0.00444837	0.00404028	0.00241592	0.000666804	0.180404	0.0377233	0.024169	0.006433	0.00238481	0.000590166	4.93371e-05	9.10058e-06	0.219315		9.36238e-05	0.00113655	2.08167e-05	4.25575e-05	4.82493e-06
HEB_02_071	0.000498987	0.000605593	0.000193799	0.000116745	0.012089	0.00373266	9.96281e-05	0.00189713	0.00056353	0.00107615	5.0394e-05	0.00544983	0.00684224	0.00220117	7.63448e-05	0.00438406	4.82722e-06	0.000188441	1.51444e-05	3.98936e-05	0.00884444	0.00127625	5.00529e-05	0.0210043	0.0162767	0.000402755	0.00134285		0.000376387	6.76771e-05	0.00062211	0.00242691	0.00101142	0.00020013	0.249287	0.0595187	0.0907325	0.0113362	0.0116981		9.44696e-05	3.00054e-06	0.146366	0.00198699	0.000449641	0.000999252	0.00019074	0.000362333	1.43836e-05
HEB_02_078	0.000928148	0.00163534	0.000102906	0.000700525	0.0318871	0.00562797	9.90091e-05	0.000407173	0.000570191	0.00144354	9.4722e-05	0.00458534	0.000745988	0.00124468	0.000749074	0.000927364	0.000138292	0.000139794	3.4145e-05	3.02893e-06	0.0122081	0.00398394	0.000228241	0.073399	0.073277	0.000894637	0.00932104	0.00185772	0.00171512	0.000117912		0.003333	0.00225122	0.000100749	0.619479	0.110034	4.28614e-05	0.0682154	0.0218941	0.000151071	0.000241844	8.05972e-06	0.377642		0.000161524	0.00704378	7.09126e-07	0.000113853	8.05628e-05
HEB_02_083	0.000350261	0.000900868	9.54127e-05	0.000197216	0.0369575	0.00485017	0.000160248	0.00141873	0.000134982	0.000949539	0.00015783	0.0111071		0.00190918	0.00117666	0.000111935	6.80098e-06	0.000761898	4.71758e-05	9.24958e-05	0.00891045	0.00133077	0.000148944	0.0183061	0.013546	0.000338124	0.00391411	0.000181292	0.00153989	8.39996e-05	0.000137491	0.00161995	0.00265046	0.000443195	0.143711	0.0183765	0.144171	0.0130705	0.00210744	0.00248445	9.75616e-05		0.273674	0.000859313	0.000120449	0.00324188	5.58396e-05	0.000100103	4.73973e-05
HEB_02_084	0.000467495	0.00107462	0.000228391	0.000224385	0.02221	0.00467384	0.000153039	1.03409e-05	0.000159561	0.00109074	4.90274e-05	0.00241606	0.00030445	0.000941994	0.000142743	0.000471057		0.00101428		9.58391e-07	0.00491466	0.00095005	2.42694e-05	0.0229337	0.0197514	0.00180442	0.00096524		0.000758306	0.000874857	0.00176423	0.00338138	0.00304348	0.00199299	0.596219	0.125752	0.00953281	0.00790161	0.0017468	8.30774e-05	9.57786e-05		0.468341	7.17561e-05	0.000167607		2.31537e-07	5.86085e-05	1.31416e-06
HEB_02_085	0.00106968	0.000970511	0.000382516	0.00013059	0.0101487	0.00369333	0.000199726	0.000428504	0.000428124	0.00145564	6.60356e-05	0.00376757	0.00130808	0.000632162		0.00511939		0.000328677			0.0065153	0.000984039	6.33991e-05	0.0210089	0.0155736	0.000634294	0.00117379		0.000305301	0.000580405	0.00110335	0.00243082	0.00123764	0.000774633	0.131998	0.0834064	0.0526081	0.00455264	0.00371013	0.00233152	6.73896e-05	4.60005e-05	0.158565	0.00240984	0.000166962	0.000897031	0.00014118	0.000193492	4.73941e-06
HEB_02_086	0.000338665	0.00329568	0.000114432	0.000202373	0.0456801	0.0117289	9.79811e-05	0.000136271	3.88077e-05	0.000693536		0.0146551	0.000963568	0.00130071	0.000897255	0.00192777	4.23173e-06	0.000843176		2.63893e-06	0.0038191	0.000751168	7.64702e-05	0.0500845	0.0375938	0.00036186	0.000677358		0.00083132	0.000854056	0.000403457	0.00214632	0.0022665	0.00164392	0.377681	0.089433	0.0532592	0.0119368	0.000620471	0.000251492	1.00006e-05		0.263161		0.000135916	0.000702097	5.63925e-07	7.62763e-05	3.6273e-06
HEB_02_088	0.000126696	5.06527e-05	8.46018e-06	0.00018842	0.00305971	0.000615615	4.48685e-06	0.000676169	2.21069e-06	0.000302185	3.5016e-05	0.00935519	0.013976	0.000278954	7.51346e-06	0.000115524	6.16206e-06	0.00037689	5.60957e-06	3.58036e-06	0.00150315	0.000192936	2.60778e-06	0.0339854	0.0417143	3.38009e-05	0.000817163	3.2979e-06	0.000293356	9.7462e-06		0.00175745	0.000224225	5.32897e-06	0.35733	0.068084	0.0311272	0.00396559	0.00137491	0.000879502	1.01604e-05	2.94799e-06	0.0731722	0.000835395	3.61199e-06	0.000771001	2.27609e-06	7.31087e-06	2.02577e-06
HEB_02_093	0.000953851	0.00121819	0.000143658	0.000254448	0.056786	0.0122527	0.000168105	0.000133916	0.000236256	0.000634305		0.0310886	0.00158928	0.00213842	0.000314961	0.000127615	1.59375e-05	0.000918896		2.19084e-06	0.00487814	0.0010332	7.1728e-05	0.0463413	0.0360217	0.000204214	0.000963592	3.57635e-05	0.00107608	0.000619012		0.00135499	0.0029693	0.000463777	0.649437	0.153486	0.108389	0.00991242	0.00572192	3.33177e-05	9.48057e-05		0.477161	0.00312989	0.00109517	0.00112784	1.33146e-06	0.000804888	1.912e-06
HEB_02_094	0.000688203	0.00226085	0.000588232	0.000377989	0.0701096	0.0103431	0.000429605	0.000885232	0.000186958	0.00134383	5.64937e-05	0.00462158	0.0179788	0.000785951	0.00238959	7.97981e-05	1.15271e-05	0.000822248	2.14261e-05	5.15923e-05	0.0126493	0.00183241	2.33968e-05	0.0459187	0.0362383	0.00205342	0.00443553	0.000432784	0.00232234	0.000129352	0.000416167	0.00309358	0.0030503	0.000144207	0.499294	0.100547	0.194907	0.028187	0.00900469	0.000554482	0.000132362	6.59472e-06	0.607438		0.000410959	0.00314971	1.53793e-06	0.000278362
HEB_02_096	0.000429887	0.00330224	0.000985344		0.0388071	0.0107173	0.000258315	0.000364828	0.000303298	0.00272989	9.44348e-05	0.0133064	0.00567199	0.00160198	7.03139e-05	3.37045e-05		0.000597507	6.05162e-05	6.18798e-06	0.00779034	0.000915204	8.79385e-05	0.0711206	0.0552758	0.000527568	0.0034366	5.55024e-05	0.000730518	0.000199453	0.000439429	0.00585608	0.00297737	0.000333202	0.510069	0.110134	0.0805199	0.0207611	0.00332925	0.000844833	5.23746e-05		0.180748	0.00144114	0.000221835	0.0023347	5.54604e-05	0.000106134
HEB_02_101	0.000131829	0.00101641	7.14216e-05	0.000266151	0.0299019	0.00313395	8.60866e-05	3.04624e-05	0.000142922	0.000949095		0.00659516	0.00838796	0.00110064	2.48003e-05	0.000250556		0.00480321		9.1999e-07	0.0045971	0.000644744	9.41375e-05	0.164512	0.114863	0.000230166	0.000897522	0.000110522	0.00106413	0.000247417	0.000313715	0.00359425	0.00312508	0.00026216	0.491389	0.125437	0.0784776	0.0183223	0.00360656	0.00012368	5.52659e-05		0.23034	3.65341e-05	0.000117575	0.00102492	6.72695e-07	6.18541e-05	5.67899e-05
HEB_02_106	0.000283237	0.00108527	0.000140821	0.000131532	0.0331411	0.00673429	0.000165119	0.000799398	0.000136763	0.00167339		0.0110057		0.00239095	0.000756597	8.62596e-05		0.00110662	2.92814e-05	6.63917e-05	0.00711266	0.00115487	9.25132e-05	0.0680543	0.0528505	0.00039324	0.00259456	9.35109e-06	0.000952763	0.000119438	0.000701226	0.00462967	0.00157769	0.000277948	0.306142	0.0776562	0.0993002	0.0141245	0.00100288	0.00223241	8.04464e-05		0.221214	0.00244111	6.71232e-05	0.0018843	0.000212189	4.83373e-05
HEB_02_112	0.000453182	7.98298e-05	0.000158289	0.000133647	0.010955	0.00173294	5.68224e-06	0.00129194	0.000250897	0.00142224	3.42795e-05	0.0106853	0.000116769	0.00590379	0.000129505	0.0011528	6.28666e-06	0.000229268	2.49915e-05	3.35669e-05	0.0104291	0.00139916	5.68116e-05	0.0298952	0.0238381	6.45933e-05	0.00217218	0.000129522	0.000369287		9.74435e-05	0.0026056	0.00090975	0.000287155	0.296467	0.0804601		0.0203663	0.01846	0.00123634	8.68896e-05	0.000106965	0.108227	0.00149901	0.000266758	0.00122459	0.000212942	0.000106385	6.50931e-06
HEB_02_114	0.00047906	0.000839318	0.000188196	8.27677e-05	0.0161671	0.00588836	0.000210406	0.000247234	7.16624e-06	0.00127303	2.25533e-05	0.00514887	0.00754972	0.00023298	0.0011254	7.54011e-05	5.83054e-06	0.000307736		1.87464e-06	0.00558792	0.000803224	1.18197e-05	0.0541888	0.0479234	0.000930649	0.00159987	4.8147e-05	0.000733236	9.34494e-05	0.000816569	0.00560854	0.00106633	0.00033408	0.400134	0.0900659	0.0285625	0.0100092	0.000633745	0.00016623	9.59555e-05		0.239359	0.00302931	6.93242e-05	0.000980335	8.38802e-07	8.521e-05
HEB_02_115	0.000304071	0.00174832	0.000103144	0.000258081	0.04809	0.0113403	0.000136521	0.000115173	5.66947e-06	0.000892449	1.61438e-05	0.0121214	0.00322627	0.000431216	9.44974e-05	0.000458322	4.1155e-06	0.000532153	6.10096e-06	1.47009e-06	0.00204262	0.000403008	0.000136637	0.0221821	0.0163434	0.000370445	0.000904819	1.15721e-05	0.000788234	0.000383403	0.00164104	0.001988	0.00263293	0.000339603	0.24161	0.0555485	0.0561491	0.00988546	0.000340758	4.6629e-05	1.65011e-05		0.395823	3.19459e-05	0.000174014	0.000707619		9.50444e-05	1.9408e-06
HEB_02_117	0.000574659	0.000420993	3.05888e-05	0.000190378	0.00744979	0.000990167	1.56291e-05	9.91446e-05	0.000168537	0.000678475	2.50299e-05	0.00266323	0.000333923	0.000422211	0.000156311	0.00165001	1.52145e-05	0.000126065	3.35901e-05	4.52992e-07	0.00329088	0.000583613	5.13485e-05	0.0196175	0.0186605	0.000401377	0.00150685	0.000275146	0.000873716	5.11234e-05		0.00126286	0.000772469	0.00014106	0.372276	0.0779213	0.0154381	0.00558539	0.0015565	3.0867e-05	3.51974e-05		0.22751	0.000698582	7.56591e-05	0.00153363	1.01074e-06	3.75795e-05	3.28193e-05
HEB_02_120	0.000300914	1.754e-06	0.000130393	0.000124228	0.0376953	0.00477964	0.000140923		3.69402e-07	0.00120191	8.24657e-05	0.00837826	0.00571734		0.000291701	0.000307675		0.000575524		1.08156e-06	0.00402073	0.000718979	6.68904e-05	0.0674873	0.0539502	0.000738548	0.000899431		0.000704428	0.000110424	0.000509609	0.00439369	0.00218142	0.000197373	0.465137	0.114614	0.0442795	0.0116479	0.00143767	2.49211e-05	6.76212e-05		0.296896	0.00226616	0.000121149	0.000955362	1.15298e-06	6.36477e-05
HEB_02_122	0.000295418	0.00170187	0.000355386	0.000185646	0.0314125	0.00832863	0.00024587	0.000453871	0.000298432	0.00130923	0.000195968	0.0341253	0.000665151	0.00299672			1.35789e-05	0.000998413		6.18684e-05	0.00991476	0.000530466	0.000114383	0.0366273	0.030526	0.000281681	0.000945363		0.000823954	0.000601446	0.000701103	0.00152173	0.00311617	0.000214703	0.413023	0.0859956	0.051335	0.0153992	0.00843498	0.00196139	9.10926e-05		0.308887	0.00302382	0.000166582	0.00149596	4.12421e-05	0.000119384	2.64423e-06
HEB_02_125	0.000258801	0.000582989	0.000115943	0.000333584	0.00716186	0.00250377	9.52299e-05	0.000592511	0.000237362	0.000584181	9.06399e-06	0.00315745	0.0105793	3.78809e-05	1.61549e-05	0.000169225		0.00012091	1.79957e-05	8.02117e-06	0.00159042	0.000849861	1.08508e-05	0.0159495	0.0154404	0.00131666	0.00119487	5.74433e-06	0.000602022	4.86463e-05	0.000676634	0.00241247	0.000355596	1.46761e-05	0.34402	0.0608388	0.0563998	0.00888022	0.0026571		6.56152e-05	2.36225e-06	0.0917954	0.00104074	0.000113414	0.00217202	2.45937e-05	5.46675e-05	2.17397e-06
HEB_02_127	0.00012333	0.00130961	6.14693e-05	0.000387509	0.0267159	0.00494012	8.55035e-05	0.000858587	0.000144593	0.00134787		0.0116523	0.0271897	0.0011257	0.00229771	7.52825e-05		0.000700815	5.49453e-05	1.82399e-05	0.00692916	0.000569077	0.000325475	0.0926287	0.0677352	0.000117494	0.00088969	7.76952e-05	0.00127307	0.00021428		0.00430962	0.00301965	0.000231352	0.413429	0.105762	0.165733	0.0135586	0.000652888	0.000289722	5.46042e-05	6.31991e-06	0.141679		0.000147267	0.000578027	2.34824e-06	7.19605e-05	2.1138e-05
HEB_02_130	0.000405139	0.00491728	0.000283152	0.000203531	0.0345937	0.0102393	0.000330581	0.000613613	0.000582076	0.00224775	0.000161035	0.0357274	0.000570113	0.0022915	0.000229197	0.000121898		0.00232501	4.74346e-05	2.32353e-05	0.00654646	0.000717619	0.000104545	0.0386957	0.0311051	0.00107089	0.00159676			0.000490522	0.00105104	0.00279951	0.00275502	0.00047673	0.479045	0.100852	0.0935814	0.0230892	0.00811611	0.00127649	8.05065e-05		0.23885	0.00118294	0.000593224	0.00137609	4.83964e-05	0.000225659	1.6052e-05
HEB_02_135	0.000583213	0.00246486	0.000133082	1.80916e-05	0.0340559	0.00883864	0.000402173	0.000467052	0.000387057	0.00218782	8.16098e-05	0.0115645	0.000572096	0.000953948	0.00031765	0.000300623		0.00286361		2.01952e-05	0.00855144	0.000982063	2.38168e-05	0.0145841	0.0109302	0.00128888	0.00119169		0.000507781	0.000354531	0.000747293	0.00288531	0.00202892	0.00145714	0.522873	0.118746	0.00534265	0.012165	0.006583	0.000879322	9.23819e-05		0.232326	0.00286815	0.000436606	0.000581053	1.07405e-05	0.000159732
HEB_02_136	0.000307678	0.00101012	0.000122292		0.0269628	0.00399925	0.000161251	0.000367615	4.77175e-06	0.00112106	2.86746e-06	0.0059806	0.0118072	0.000585714	0.001017	6.67506e-05		0.000404412	3.82399e-05	1.68533e-05	0.00326739	0.000656107	4.7179e-05	0.0929841	0.0658126	0.000526244	0.00151018		0.000913788	0.000220485	0.000629357	0.00483239	0.00207305	0.000323533	0.392368	0.117761	0.0898967	0.0121141	0.00216251	0.000364373	4.25725e-05	2.09431e-06	0.198066	0.000936683	3.77174e-05	0.00106298	8.63828e-07	3.9318e-05
HEB_02_138	0.000542655	0.000672122	5.11503e-05	0.000167918	0.0198061	0.00347154	0.000133336	0.000553572	0.00038914	0.000779167	0.000139513	0.00867194	0.000278393	0.00128204	0.00011605	5.4076e-05	7.79139e-06	0.000314761	5.82646e-05	5.21777e-05	0.00475683	0.000763981	5.04953e-05	0.0475828	0.0364221	0.000115453	0.00205108	0.000768529	0.00075922	5.34443e-05	7.94931e-05	0.00208847	0.00137033	0.000176041	0.180875	0.0473095	0.0804723	0.0171521	0.0399577	0.00200096	5.3384e-05	6.14696e-05	0.0874647		0.000183659	0.00166038	3.2481e-05	0.000130727	5.47656e-05
HEB_02_146	0.00034909	0.000939237	0.000481631	8.2266e-05	0.0371098	0.00825093	0.00025366	0.00170468	0.000261642	0.00158676	0.000124866	0.0033022	0.000278888	0.000555183	0.00040898	0.00237883	4.65493e-06	0.000172836	2.75362e-05	5.9863e-05	0.00535227	0.000820271	7.07013e-05	0.0372938	0.0296352	0.000421296	0.00217508	6.96073e-05	0.0013006	0.000144603		0.00740606	0.0014402	0.000127211	0.277464	0.0802966	0.123019	0.0121645	0.00162409	0.00132346	6.50664e-05	2.26638e-05	0.20073	0.00377189	0.000241386	0.00211254	3.65573e-05	0.00021342	3.87098e-05
HEB_02_152	0.000423861	0.000483663	0.000171131	0.000105909	0.0119048	0.00227892	5.88816e-05	0.00242586	0.000559531	0.00137017	4.32423e-05	0.0102525	6.24136e-05	0.00449575	8.06684e-05	0.00586606	4.27318e-06	0.00022911	2.76607e-05	3.00676e-05	0.00947394	0.00106546	5.68879e-05	0.03426	0.0281089	0.0002281	0.00159338		0.000519435	3.55809e-05	0.000448629	0.00320661	0.000851792	0.000300605	0.267607	0.0675491		0.0144622	0.00151998	0.00111955	5.44869e-05	0.00014189	0.154636	0.00147874	0.000212174	0.000979183	0.000242021	4.00451e-05
HEB_02_153	0.000637936	0.00182558	0.000256823	0.000206837	0.037104	0.00813301	0.000265935	0.000707437	0.00035961	0.00135152	1.89024e-05	0.0234971	0.0128864	0.00391875	0.00066719	0.00214496		0.000950528	4.01488e-05	8.32916e-05	0.00647005	0.00126052	9.49949e-05	0.0376041	0.0338495	0.00052052	0.00160908		0.00119322	0.000431597	0.00154747	0.00303234	0.00121155	0.000370435	0.285561	0.066447	0.172446	0.0117787	0.00524846		7.99307e-05	0.000124962	0.308201	0.0052245	0.000776357	0.0011128	8.38975e-05	0.000332523	6.8899e-06
HEB_02_154	0.000363688	0.00586278	0.000857953	9.81455e-05	0.0470394	0.0128309	0.000506378	0.00126453	0.000435376	0.00120659	2.7892e-05	0.0252021	0.0106931	0.00230965	0.000335156	6.39661e-05		0.00357223	5.79765e-05	0.000103756	0.0132815	0.00135362	8.25077e-05	0.0218972	0.0176856	0.00428395	0.00217507		0.00230544	0.00104379	0.00299865	0.0025191	0.00481277	0.000313256	0.157707	0.0265679	0.159424	0.0167805	0.00456825	0.00241864	0.000120494		0.348755		0.000356389	0.00288089	2.47132e-05	0.00021629
HEB_02_155	0.000347625	0.00283703	0.000148606	0.000159701	0.0363721	0.0110483	0.000283668	0.00193616	0.000490742	0.00118245	8.4936e-05	0.0662961	0.0333299	0.00220822	0.000972732	0.000286502		0.000396274	7.86241e-05	5.8071e-05	0.0143127	0.00163044	0.0001716	0.0803568	0.063693	0.000234668	0.00144765			0.000439329	0.000504587	0.00184654	0.00327797	0.00181177	0.281328	0.0725903	0.196047	0.0281165	0.00942836	0.00172686	1.6917e-06	2.50102e-06	0.162063	0.00146768	0.000315989	0.000975212	0.000107384	0.000208166	9.54422e-06
HEB_02_156	0.000352825	0.000925727	0.000112743	0.000161417	0.0434333	0.00590138	0.00022361	0.00110136	9.55831e-05	0.000861681	0.000119292	0.0302417	0.0441591	0.00062737	0.000362816			0.000698681	5.68389e-05	8.44312e-05	0.00547251	0.0011073	0.000135812	0.063701	0.0527137	0.000716444	0.00178692		0.00101086	8.08772e-05	0.000271214	0.00393459	0.00156261	0.000470441	0.324481	0.084325	0.209555	0.0124435	0.00128776		9.15119e-05		0.271766	1.98227e-05	0.000166182	0.00117102	0.000194948	0.00011441	1.81218e-05
HEB_02_157	0.00052493	0.00350687	0.000288817		0.0622207	0.0166865	0.000243478	0.000514671	7.4993e-05	0.00215592	8.71894e-05	0.0257101	0.00060713	0.00227202	0.000371232	0.000236075		0.00603248		3.88889e-05	0.0193096	0.00145056	0.00018678	0.0870394	0.0718857	0.000493219	0.00228464		0.00119823	0.000302474	0.000624448	0.00359916		0.000321501	0.637053	0.130842	0.0237984	0.0234947	0.00142046	0.00150975	0.000151639		0.278778		0.000216568	0.00147946	0.000360253	0.000133071
HEB_02_158	0.000526483	0.00268536	0.000141848	0.000163407	0.032021	0.00885343	0.000235127	0.000312485	0.00023593	0.00158911	9.03722e-05	0.0212068	0.00409608	0.00105541	0.000227102	0.000142399		0.00249034	6.43165e-05	1.75466e-05	0.0116202	0.0012192	0.000160634	0.0689637	0.0578873	0.00105395	0.00186666		0.000583527	0.000232189	0.000250555	0.00301269	0.00247152	0.00065595	0.516361	0.107031	0.0517995	0.0159652	0.00477878	0.00147611	0.000125998		0.252453		0.000383346	0.00178334	6.31111e-05	0.000167112	2.40805e-06
HEB_02_160	0.000260062	0.000152425	0.0001289	0.000162795	0.0168098	0.00284667	3.03537e-05	0.00613999	0.000412275	0.00185452	6.84357e-05	0.0109201	0.000109906	0.0124205	6.6443e-05	0.000145327	3.63543e-06	0.00132207	2.68917e-05	2.05441e-05	0.00811008	0.000940289	7.36721e-05	0.032305	0.0248217	0.000141851	0.0024131	0.000276143		1.49677e-05	0.000131377	0.00298211	0.00141144	0.000352381	0.452169	0.0759333		0.0263108	0.00436013	0.001478	3.21081e-05	1.09819e-06	0.184369	0.000212441	9.81573e-05	0.00256382	0.000689937	5.0122e-05
HEB_03_006	0.000445385	0.00104338	0.000291644	0.000195691	0.0129469	0.0146493	9.75403e-05	0.0040113	0.000856164	0.000564132		0.019021	0.0263886	0.000374043	6.45167e-05	0.0014327		0.000193936	7.6308e-05	8.61565e-06	0.00419204	0.00273076	4.35271e-05	0.0462142	0.0425344	0.000397399	0.00281246	4.74811e-06	0.00128893	0.000186091	0.00348854	0.0059329	0.00177944		0.539338	0.0933625	0.0614057	0.0143059	0.00973565	0.00303941	0.000197439	0.000167014	0.0893772	0.000539254	0.00110804	0.00290838	0.000401823	0.000402277
HEB_03_007	0.000350707	0.00255866	0.000106588	0.000317207	0.0577398	0.0117731	0.000126435	0.000243453	1.14596e-05	0.000890379	3.97411e-05	0.029456	0.00684751	0.000579126	0.000385821	0.000173238	2.58242e-05	0.000435755		7.40621e-06	0.00514161	0.000875137	0.000117482	0.0957211	0.0730844	0.000670718	0.000971405		0.00121874	0.00017467	0.000323119	0.00257925	0.00158923	0.00060388	0.541073	0.131232	0.135764	0.00973024	0.00134591		4.81744e-06	1.92981e-06	0.228263		0.000598908	0.000837981	1.48671e-06	0.000299057	1.70711e-05
HEB_03_012	0.000372293	0.00073143	1.57998e-05	0.000356626	0.0242702	0.00560547	6.36119e-06	0.00262191	0.000138504	0.00110552		0.0126878	0.000149027	0.0467023	0.000489241	0.00484331	1.04111e-05	0.00201544	0.000126887	2.15676e-05	0.0366652	0.00341854	0.000138291	0.101791	0.0769298	0.000391538	2.9731e-06	5.90529e-06	0.00140372	4.51479e-06	0.000110832	0.00381446	0.00308546		0.71827	0.108266		0.0352865	0.0116937	0.00225316	0.000162603	7.44538e-06	0.214002	0.00230973	0.000228747	0.00215919	0.000890569	0.000126202	2.93574e-06
HEB_03_013	0.000186985	0.00450207	0.000105042	0.000318595	0.0927125	0.0169353	0.000140034	1.48521e-06	7.09495e-05	0.000943929		0.0291005	0.00255158	0.000587854	5.95864e-05	0.00132729	5.07135e-06	0.000374243		1.40953e-06	0.00400667	0.000784813	6.73046e-05	0.0223662	0.0203171	0.000864687	0.000778089		0.00125243	0.000111406	0.00150457	0.00275058	0.000989874	8.52515e-05	0.31701	0.0611267	0.100225	0.00783571	0.00122153	1.0797e-05	8.00203e-05		0.488126		0.000403413	0.00068911	1.95978e-06	0.000119567	1.11482e-05
HEB_03_014	0.000297966	0.00217413	0.000342691	0.000222849	0.0632857	0.0163764	0.000211449	0.001474	0.000109679	0.00132915		0.0273674	0.0298725	0.00283727	0.000644226	0.00166601		0.000666007	5.16739e-05	6.9529e-05	0.00814422	0.00150784	0.000128513	0.0730087	0.0585513	0.000890279	0.00098454		0.00142509	0.000261258	0.00118304	0.00282237	0.00190345	0.00034508	0.410988	0.104152	0.269467	0.0299285	0.00151605	0.00190992	9.04957e-05	0.000120115	0.263586		0.000675669	0.000806412	5.50109e-05	0.000302514	1.29196e-05
HEB_03_015	0.000171978	0.000969827	0.000244423	0.000344549	0.0543331	0.00880126	5.96324e-05	9.52511e-05	0.000112357	0.00121911		0.0198231	0.0218178	0.000933653	0.000194945	2.46944e-05	2.10383e-05	0.00340185	2.40116e-05		0.00915252	0.000694843	9.39415e-05	0.105446	0.0768739	0.000143613	0.00114398	1.68806e-06	0.00120111	0.00043785	0.000778743	0.00483244	0.00327892	0.0176161	0.587659	0.151643	0.0947902	0.0207618	0.00229027	3.18776e-05	3.87321e-05		0.310108	0.00108298	0.000135659	0.00149554		8.95197e-05	3.85386e-05
HEB_03_017	0.000426717	0.00433952	0.000218462	0.000112946	0.0518033	0.0158288	0.000280521	0.000968876	0.000301359	0.00165497	8.87044e-05	0.0555558	0.000968631	0.00153872	0.000175057	0.000116252		0.00220938	4.31606e-05	3.60446e-05	0.00648291	0.000588914	3.69084e-05	0.0250183	0.0199624	0.00101294	0.00125415		0.000612731	0.000184305	0.000579656	0.00133369	0.00254197	0.000496901	0.481923	0.104271	0.219938	0.0280996	0.0132371	0.000756398	4.76057e-05		0.279155	0.000760126	0.0028395	0.000758245	3.60545e-05	0.00128674
HEB_03_018	0.000239649	0.00267719	2.42153e-05	0.000560679	0.0211982	0.00336616	0.000109449	0.000191208	6.42003e-05	0.00107919	4.52859e-05	0.00882156	0.0104577	0.000900587	4.22424e-05	0.000767829		0.000884093		3.3119e-06	0.00675424	0.00111989	4.75419e-05	0.0687477	0.0720328	0.000216876	0.00258412	4.68155e-05	0.00204645	7.83843e-05	0.000842172	0.00604462	0.00123684		0.395674	0.0732932	0.0283938	0.0156663	0.00317047		0.000102088	4.84533e-06	0.311394		0.000170932	0.00235016	2.37564e-07	0.000119489	2.98005e-05
HEB_03_019	0.000132431	0.000618409	9.78604e-05	0.000217167	0.0318987	0.00350728	6.14814e-05	5.78702e-05	4.61374e-06	0.000476732	3.12015e-05	0.012196	0.000201224	0.000682815	9.36417e-05	0.000202882	3.27127e-06	0.000179749	1.70863e-06	2.53931e-06	0.00268651	0.000536565	2.68769e-05	0.00595374	0.00377164	6.81105e-05	0.00132396		0.000568101	8.75942e-05	0.00106868	0.000658914	0.000459283	0.000305416	0.273847	0.0627045	0.0164028	0.00340044	0.00405848	1.63088e-05	9.53454e-06		0.297553	1.30081e-05	0.000302886	0.00106013		0.000167066	6.36378e-06
HEB_03_021	0.000839728	0.00115624	0.000109086	0.00025804	0.0333314	0.00725639	0.000110047	0.000126932	3.16452e-06	0.000626713		0.0133138	0.000139852	0.000415591	8.24815e-05	0.0002571		0.000339812		6.56524e-07	0.00347018	0.000564508	4.87173e-05	0.0291161	0.0213453	0.00012328	0.00115023	6.94895e-05	0.000574771	0.000194506	0.000713657	0.00296255		0.00146284	0.433631	0.110618	0.00857714	0.00555296	0.000731896	4.256e-05	6.77785e-05	1.08029e-06	0.309463	0.000737195	8.69378e-05	0.00108335	6.81405e-07	6.70571e-05	1.6752e-06
HEB_03_025	0.000888827	0.00201597	0.000281876	0.000249864	0.0546834	0.0124632	0.000180431	0.00020279	0.000130691	0.00169641	8.49388e-05	0.0285689	0.00162951	0.000932802	0.000484833	0.0018828		0.00100044		1.11213e-06	0.00987033	1.58069e-06	5.08775e-05	0.0288102	0.0217242	0.000501805	0.00144071		0.00088978	0.000360721	0.00428719	0.00284636	0.00180487	0.000550822	0.581745	0.142796	0.0558705	0.00626648	0.00301844	0.000278876	7.8984e-05	4.45435e-06	0.39142	0.000660288	0.000318417	0.0107474	3.55424e-06	0.000157599
HEB_03_027	0.000339009	0.00148852	0.000215906	0.000195997	0.05076	0.0130471	0.000290458	0.000707021	0.000299959	0.00238626	9.46706e-05	0.0309633	0.00059003	0.00225068	0.000170469	0.000679258		0.00213072	1.2942e-05	5.0543e-05	0.00554468	0.000569102	7.73626e-05	0.0248984	0.0189367	0.00102593	0.000328554	2.0108e-05	0.000588498	0.000245097	0.00141327	0.00294749	0.00231478	0.000635314	0.401715	0.0866412	0.102212	0.0120659	0.00567696	0.000790183	5.51863e-05		0.177685	0.00139981	0.00108035	0.000754609	4.48687e-05	0.000560233
HEB_03_029	0.000308906	0.00104114	0.000128522	0.00017137	0.0719254	0.0168556	0.000157611	0.000331318	0.000161144	0.00122628	4.10335e-05	0.0250601	0.0142353	0.00107748	3.02682e-05	0.00246251	8.57163e-06	0.000585835	2.12608e-05	1.45338e-06	0.00432808	0.000594981	3.41856e-05	0.0339104	0.0265085	0.0015393	0.00128458		0.000903898	0.000169754		0.00313529	0.00148418	0.00989944	0.376144	0.0994358	0.209477	0.0104554	0.00987947	0.000311949	5.32977e-05	2.02301e-05	0.30544	0.0041685	0.000966271	0.000946523		0.000466293	1.90155e-05
HEB_03_032	0.000262575	0.000926004	5.4569e-05	0.000397206	0.0611691	0.0130748	0.000108746	0.00015406	5.44423e-05	0.00121711	1.73644e-05	0.0197055	0.0394415	0.00141064		9.31907e-05		0.00100369		2.73514e-06	0.00445896	0.000509796	0.000105903	0.116545	0.081237	0.000457669	0.00170347		0.00118716	0.000103757		0.00560508	0.00110287	0.000538316	0.461782	0.11249	0.132633	0.0218148	0.000279921	2.5376e-05	1.5058e-06	8.39909e-06	0.275854	0.000788269	6.57225e-05	0.00112643		4.49973e-05
HEB_03_035	0.00027845	0.000177949	0.000190447	9.00934e-05	0.00445931	0.00083055	2.02875e-05	0.00181432	0.0004607	0.00151924	5.05924e-05	0.00414699	0.000133675	0.00292123	0.000403079	0.00194154	1.01415e-05	0.000124481	2.18002e-05	5.87145e-05	0.0155004	0.00197356	3.09524e-05	0.0507822	0.0411311	0.000123104	0.00479122	0.000313054	0.000613999	6.38128e-06	0.000269382	0.00347935	0.00047567	5.36336e-05	0.227054	0.0613607		0.0135833	0.0034882	0.00242247	0.000144381	1.96377e-05	0.105741	0.0020328	8.31786e-06	0.00169005	0.000290948	1.31673e-05	7.78165e-06
HEB_03_036	0.000820631	0.00141234	0.000507389	0.00012083	0.0380366	0.00929085	0.000289141		0.00026621	0.00207875	0.000150985	0.0122405	0.00014609	0.002096	0.000332506	0.000365161	6.63163e-06	0.00113533		1.53558e-05	0.00920061	0.000859511	0.000168869	0.0267522	0.0210349	0.00115817	0.00142631			0.000245306	0.00249502	0.00393248	0.000531645	0.00101213	0.823359	0.189459	0.0144908	0.00973876	0.00439981	0.000920632	8.06994e-05		0.233593	0.00107327	0.00178176	0.00186822		0.000783472	2.32258e-05
HEB_03_037	0.000618161	0.0122028	0.000600821	0.00029612	0.0910991	0.026256	0.000528866	0.000957496	0.00033331	0.00280026	0.00028367	0.0456825	0.000762555	0.00966048	0.000595877	0.000391149	3.71936e-05	0.00396729	0.000138362	1.4169e-05	0.0174712	0.00169108	5.85475e-05	0.0795628	0.0640488	0.00247381	0.00316828		0.002939	0.00067032	0.000945527	0.00572598	0.00710723	0.00162824	0.580137	0.122136	0.222219	0.0313725	0.0143074	0.000967219	0.000151428	7.26799e-06	0.44169		0.0017585	0.00233147	0.000122916	0.00061852	1.68494e-05
HEB_03_039	0.000233736	0.00159556	0.000123846		0.0320722	0.00336637	5.43237e-05	1.24275e-06	2.76154e-05	0.000564813	3.72484e-05	0.0126952	0.00553462		8.54745e-05	0.000182532	8.77153e-06	0.00110281	3.41337e-05	1.66953e-06	0.00280383	0.000528659	7.53766e-05	0.10402	0.0777506	0.000205049	0.000977585		0.0010317	9.44582e-05	0.000587483	0.00670833		0.000965764	0.458114	0.114057	0.0392176	0.00651538	0.00129488	0.000134929	3.21801e-05	1.43649e-06	0.202723		0.000178636	0.000813371	6.9094e-07	0.00011669	9.11238e-06
HEB_03_040	0.000286486	0.0025826	0.000263066	6.96702e-05	0.0358686	0.0094249	0.000340636	0.000436125	0.000329238	0.00231117	9.0264e-05	0.00863549	0.00510076	0.000912653	5.95248e-05	0.000425367		0.000298625	5.46826e-06	5.78647e-05	0.0116901	0.0014769	4.57931e-05	0.0528717	0.038934	0.00138711	0.00245727	0.000135793	0.000575637	0.000213704	0.000538177	0.00262755	0.00109208	0.000679696	0.336722	0.092002	0.0815318	0.0123302	0.00332137	0.00138409	9.57256e-05		0.181269	0.00294049	0.000106821	0.00265608		9.04033e-05
HEB_03_045	0.000439419	0.00096045	0.000415303	0.000173212	0.0353813	0.00941265	0.000254099	0.000917259	0.000326319	0.0024393	9.86907e-05	0.00417831	0.0132748	0.00188453	5.00983e-05	0.000541057	3.49001e-05	0.000385146	1.29471e-05	6.03567e-05	0.00818171	0.00207786	8.10432e-05	0.0438974	0.0372269	0.000190319	0.00170687	4.79289e-06	0.000599341	0.000389128	0.0023236	0.00498467	0.000941933	0.000573122	0.221663	0.0839625	0.113791	0.0159629	0.00446728	0.00264028	0.000140082	0.000327434	0.164859	0.00524236	0.000196045	0.00182138	0.000274464	0.000107374
HEB_03_048	0.000289043	0.000626669	5.55756e-05	0.000222606	0.0290203	0.00341554	4.50612e-05	0.000511286	0.000114393	0.000662762	3.46039e-05	0.00980945	0.000517834	0.00047206	0.000325599	2.09935e-05		6.88597e-05	2.42797e-05	3.38784e-06	0.00280478	0.000611453	6.00067e-05	0.0594986	0.0505563	0.000242313	0.00125092	0.000120185	0.000850879	3.66702e-05	0.000201266	0.0024687	0.00156664	0.000177161	0.402167	0.103051	0.0476859	0.0106404	0.00963272	2.50341e-05	4.20097e-05		0.180351	0.000761447	0.000827639	0.00100921		0.000405275	1.67969e-05
HEB_03_052	0.000137933	0.00048555	1.00784e-05	0.000198546	0.0258626	0.00277453	7.10281e-05	0.000211012	0.000126485	0.000180379		0.0118444	0.0272851	0.000731674	0.000470261	7.33887e-05	5.94039e-06	0.000899549	2.4911e-06	7.17431e-06	0.00221001	0.000632225	3.17865e-05	0.0537543	0.0603759	7.68395e-06	0.000777003	6.64679e-06	0.000961086	6.89089e-06		0.00317426	0.000679545	6.86514e-05	0.525892	0.0975992	0.0408446	0.00833934	0.00201289	0.000750767	2.83888e-05		0.271653	0.000609216	9.50959e-06	0.000884609		1.57271e-05	1.38701e-05
HEB_03_053	0.000388105	0.0023575	0.000289798	0.000148358	0.0440961	0.0116007	0.000232057	0.000518421	0.000160293	0.00158231	9.96849e-06	0.0172732	0.000739455	0.00126684	0.00102345	0.00124063		0.00362993		4.3305e-05	0.0118203	0.00104712	5.01361e-05	0.0201251	0.0154643	0.00121029	0.000813794		0.000479428	0.000161636	0.00172448	0.00131	0.00243872		0.471353	0.0908795	8.55049e-06	0.00840566	0.00476705	0.00121911	8.54271e-05		0.388283	0.00506481	0.00156784	0.00071148	4.22535e-05	0.00118927
HEB_03_055	0.00144986	0.00166899	0.0004132	0.000128302	0.0361929	0.00907869	0.00029965	0.000538967	0.000256184	0.00182602	0.000116999	0.0160386	0.000444661	0.00261838	0.000233351	0.000430804	1.01372e-05	0.001472	2.38755e-05	4.27532e-05	0.00719063	0.000700824	0.000101316	0.0288347	0.0225177	0.000657136	0.00128414			0.000209693	0.001971	0.00234405	0.00180098	0.000995135	0.545151	0.13955	0.0373802	0.00767506	0.00641923	0.00213639	7.98572e-05	1.14617e-05	0.199303	0.00105209	0.000986907	0.00120133	4.10813e-05	0.000403456	1.28072e-05
HEB_03_057	0.000211907	0.000352482	0.000122919	0.00020733	0.0164625	0.00297314	4.88757e-05	0.00174842	0.000454509	0.000975548		0.00298595	0.0389162	0.000261043	1.09011e-05	0.000397648	1.45135e-05	0.0012042	1.66575e-05	4.26132e-05	0.00548525	0.000957412	0.000108874	0.081278	0.0595469	0.000255027	0.00104223	1.57164e-05	0.000587489	5.76246e-05		0.00341336	0.000569211		0.356445	0.0669726	0.104025	5.46918e-06	0.00298523	0.00224732	8.39497e-06	5.61393e-05	0.0769616	0.001033	0.000117905	0.00145992	5.89674e-06	3.99236e-05
HEB_03_062	0.00039357	5.92632e-05	0.000207091	0.000222269	0.0159563	0.0025698	1.91979e-06	0.00168545	0.00033141	0.0018363	1.16706e-05	0.0178023		0.00515684	5.0716e-05	1.55452e-05		0.000840048		8.18394e-06	0.0139355	0.00137871	0.000165935	0.0149399	0.0118558	0.000337642	0.000423192	3.35175e-05	0.000556376		0.00040886	0.0026812	0.000694379	0.000335789	0.543897	0.0839068		0.01542	0.00457678	0.0011735	5.57914e-05		0.338489	0.00147918	0.000235747	0.00187989	0.000521223	0.000127637	5.23859e-06
HEB_03_064	0.000460998	0.00101741	0.000440719	0.000107243	0.0353057	0.0104042	0.000411501	0.00367621	6.84474e-05	0.00177872	2.1818e-05	0.0219531	0.00304706	0.000969778	5.86079e-05	4.98317e-05	6.5313e-05	0.0020248	2.02778e-05	0.000149654	0.0120307	0.00193934	0.000136055	0.0219126	0.0165707	9.78306e-05	0.0010934	6.67416e-05	0.000354652	0.000359605	0.00133464	0.00226833	0.00157389	0.000924463	0.292465	0.0555388	0.0649255	0.0255249	0.00343858		0.000191025	0.000765358	0.233768	0.00768453	0.000969995	0.000618306	0.000300098	0.000629527
HEB_03_065	0.000587353	0.00144971	0.000126785	0.000240627	0.047544	0.0109502	0.000213892	0.000419047	2.96232e-06	0.00169156	6.61439e-05	0.0137413	0.00441443	0.00107214	3.34764e-05	0.00112251	7.47675e-06	0.000469329		2.26701e-06	0.00682789	0.00104455	6.05615e-05	0.0245429	0.018785	0.000287634	0.000983228		0.000822501	0.000570644		0.00245144	0.00206885	0.00272955	0.48329	0.127767	0.0670483	0.009706	0.00353209	0.000387518	5.94732e-05	9.5208e-05	0.428582	0.00238259	0.000397538	0.000852638	2.49567e-06	0.000152462
HEB_03_071	0.00028718	0.000809792	0.000162837	0.000142414	0.0435648	0.00822326	9.58895e-05	0.000167675	7.92536e-05	0.00118727		0.0104401	0.00464624	0.000417035	0.000403579	0.000125787	6.88468e-06	0.000230515		1.31305e-06	0.00339161	0.000662525	4.67475e-05	0.0173989	0.0141575	0.000445916	0.000781039		0.000827228	0.000167421	0.00122101	0.00364506	0.00147705	0.000657074	0.509799	0.11099	0.0376766	0.00735812	0.000700095		8.20644e-05		0.430044	1.58973e-05	0.00023768	0.000598316	3.03047e-05	0.000172855
HEB_03_072	0.000211226	0.00114614	0.00022618	0.000136806	0.043952	0.00941251	0.000190636	0.000636538	0.000268642	0.00137223	3.93344e-05	0.00819536	0.000126827	0.00069141	0.000437844	0.00056655		0.000590689		4.54633e-06	0.00534271	0.000869236	4.15312e-05	0.0233506	0.0177563	0.00226068	0.000758732		0.000785394	0.000105721	0.00765141	0.00316812	0.00160161	0.000225207	0.233303	0.0453207	0.0109047	0.00841249	0.00232089	0.00149533	9.06233e-05		0.39036	0.00323034	0.000640502			0.000350688	3.37004e-06
HEB_03_073	0.000525068	0.000779625	0.000150265	0.000371789	0.0364459	0.00327262	8.04696e-05	1.82493e-06	4.50516e-05	0.000636799	2.7022e-05	0.0121111	0.0013211	0.00114616	0.000197778	0.00030684		0.000345384	2.00671e-05	3.12062e-06	0.00316615	0.000781214	8.78159e-05	0.0175408	0.0169719	0.000113292	0.00245665	4.21929e-06	0.000849585	7.33652e-05	0.000393305	0.00255325	0.000643478	0.000152953	0.428903	0.0871513	0.0144666	0.00647024	0.00228105	0.000130253	6.71367e-05		0.36929	0.000986941	0.00018054	0.00238856	2.05945e-06	4.82865e-05	2.45943e-05
HEB_03_076	0.000260269	0.0028289	0.00033515	0.000104708	0.0304794	0.00827159	0.000274463	0.000406333	0.000192018	0.00183378	0.000107329	0.013945	0.00521007	0.00133377	4.90374e-05	4.71291e-05		0.00190357	4.82205e-05	1.33371e-05	0.00790549	0.000990603	8.54182e-05	0.0745296	0.0572099	0.000724094	0.00180698	7.49094e-05		0.00041629	0.000256659	0.0035148	0.00221944	0.000441509	0.524555	0.12406	0.0804938	0.0155048	0.0026003	0.00102479	9.09433e-05		0.233118	0.00403528	0.000125058	0.00127265	0.000116742	5.65976e-05
HEB_03_077		0.00162852	0.000241532	0.00017391	0.0283379	0.00741714	0.000182552	0.0004767	0.000161565	0.00128114	3.35893e-05	0.0122135	0.00558919	0.000279181	0.000280013	0.000150609		0.000192656		6.24109e-05	0.00968651	0.00137973	2.83747e-05	0.0544536	0.0395112	0.000884249	0.00213909		0.000542321	0.000155792	0.000413334	0.00284461	0.00204941	0.000153875	0.274656	0.0709789	0.075111	0.0121586	0.00438006	0.000956616	8.60744e-05	8.69993e-07	0.206938	0.00322697	0.000126531	0.00130775	1.5736e-05	7.84826e-05
HEB_03_080	6.0765e-05	0.0017042	0.000127388	0.000156269	0.0349543	0.00616745	8.3768e-05	0.00144583	0.000136692	0.000729197	1.76686e-05	0.00672995	2.64823e-05	0.000468097	5.52116e-06	3.14352e-05		0.00236977	1.90284e-05		0.0105631	0.000812624	7.70127e-05	0.154352	0.112168	0.000156547	2.00378e-06	7.86555e-05	0.00195477	0.000404277		0.00227227	0.00295222	0.000718222	0.702643	0.14385	0.151279	0.0113602	0.00172277	0.00186981	2.00987e-05	0.000200153	0.133122	0.00154715	7.30797e-05	0.00059292	0.00024707	1.5266e-06	1.34443e-05
HEB_03_085	0.000212879	0.000907524	0.00020037	0.000266149	0.0227099	0.00537151	3.26741e-05	3.37946e-07	0.00026463	0.0012206	5.03245e-05	0.0155933	0.00013429	0.00566909	3.5289e-05	0.00239948	2.74291e-06	0.000247894	4.4951e-05	4.03897e-05	0.011399	0.0013945	8.07476e-05	0.0699332	0.065583	0.00023627	0.00145656	5.77717e-05	0.000619329	2.44821e-05	0.000296163	0.00263393	0.00132106	8.05702e-05	0.414392	0.10009	5.95924e-06	0.0186005	0.00566974	0.0013755	0.000107832	4.34913e-05	0.106028	0.00256893	0.000299581	0.000910761	0.00021181	0.000135447	1.72465e-05
HEB_03_089	0.000139822	0.000622124	0.00057952	0.000199395	0.011576	0.00169356	1.10903e-05	0.00550907	0.000488807	0.000964719	6.60792e-05	0.0024635	0.000126227	0.00348565	0.000269845	0.00017788		0.000358621	8.07501e-06	9.65269e-06	0.0127785	0.00110048	0.000131863	0.072324	0.0533303	0.000235683	0.00277741	0.000289543			8.24e-05	0.004374	0.000529251		0.715892	0.118263		0.0131695	0.00828191	0.00132852	3.0396e-06		0.129726	3.96838e-05	0.000126662	0.00254808	0.000841996	2.96606e-05	4.95345e-06
HEB_03_106	0.000263482	0.00178476	0.000372138	6.51634e-05	0.0448828	0.0127641	0.000543473	0.00536369	8.90799e-05	0.00111941	5.78561e-05	0.0245007	0.00773382	0.00150447	0.000115633	0.00010804	1.18883e-05	0.00255448	2.95888e-05	1.50583e-05	0.0138156	0.00208807	0.000157668	0.0146368	0.0112903	0.000211799	0.00114266	1.77638e-05	0.00072363	0.000535107	0.00108077	0.00173499	0.00242607	0.000423698	0.115593	0.0239983	0.114299	0.0193171	0.00205127	0.00151172	0.000171023	0.000882205	0.165209	0.000765769	0.000619435	0.000698735	0.000437948	0.000417815
HEB_03_107	0.000396062	0.000317413	0.000119159	0.000149269	0.0147085	0.00317606	3.16994e-05	0.00209119	0.000283591	0.00134221	7.41075e-05	0.0104718		0.0106189	0.00027197	0.0030971		0.00152171		1.0578e-05	0.0183917	0.00178391	4.25399e-05	0.0185008	0.0141571	0.000131591	0.00218423	0.000258719		4.86029e-06	0.000274996	0.0017087	0.00125026	0.000364689	0.566004	0.0885482		0.013633	0.0213196	0.00170688	6.52498e-05		0.364724	0.000865054	0.000435361	0.00247111	0.000265654	0.000196786	4.89043e-06
HEB_03_108	0.000587003	0.00484936	8.588e-05	0.000177753	0.0669449	0.0173647	0.000359119	0.000574432	9.4712e-06	0.00264387	0.000223404	0.0225872	8.32189e-05	0.00197447	0.00045833	0.00104579	6.90361e-06	0.00408417	2.92822e-05	1.67814e-05	0.0103328	0.0011846	0.000128114	0.0137138	0.01097	0.00260989	0.00189883	2.04909e-05	0.000960164	0.000400801	0.00161172	0.00340516	0.00276627	0.000858647	0.395958	0.0746841	0.0924493	0.0230812	0.0040421	0.00188315	0.000118524		0.302674	0.00244617	0.000379552	0.00195011	2.93313e-05	0.0001639
HEB_03_111	0.000424396	0.000825327	0.000206956	0.00023611	0.0326864	0.00595305	1.46816e-05	0.0022851	6.63245e-05	0.00188309	5.68066e-05	0.0198329	7.27112e-05	0.00409281	0.000377293	0.00564317	5.40465e-06	0.00450298	9.4813e-06	2.34325e-05	0.0153563	0.00161849	0.000103351	0.019829	0.0150815	0.000206905	0.00122764		0.000593711		0.000791966	0.00358879	0.00125155	0.000258946	0.697711	0.108842		0.0160144	0.00320587	0.0040442	0.0001626		0.423828	0.000957838	0.000308263	0.00409512	0.000919576	0.000118105	3.17418e-06
HEB_03_129	0.000564535	0.000482914	0.000136336	0.000126035	0.0144463	0.00282928	3.11039e-05	0.000503416	0.000228507	0.00142353	7.2054e-05	0.010639	6.39708e-05	0.00440203	0.00029112	0.00659224	2.96087e-05	0.00107737	1.24595e-05	4.7031e-05	0.0130339	0.00147794	4.41129e-05	0.0196299	0.0156665	0.00017826	0.00127516	3.09108e-05	0.000570018	4.42828e-05	0.0012489	0.00189124	0.000412025	0.000217331	0.240405	0.059359		0.00806839	0.00422036	0.00357062	0.000109231	2.47336e-05	0.196975	0.00136063	0.000111887	0.00149829	0.000216523	6.83996e-05
HEB_03_138	0.000615146	0.00106145	0.000121519	0.00015614	0.034275	0.00764978	0.000183351	0.000305687	0.000363602	0.000796159	5.32879e-05	0.0115465	0.000827517	0.000819632	4.97758e-05	0.00101296	4.76814e-07	0.000498472		1.90659e-06	0.00485433	0.000647254	3.71129e-05	0.0248421	0.0194039	0.000915025	0.00113681	1.99049e-05	0.000589576	0.000247736		0.00110349	0.00115172	0.000321287	0.276802	0.0628291	0.126269	0.00642999	0.00329651	0.000502197	6.15479e-05	1.38799e-06	0.35836	0.00306922	0.000252931	0.00115935	6.68289e-07	0.000245982	1.15847e-05
HEB_03_139	0.000224319	0.000960069	0.000122828	0.000215249	0.0657819	0.00855701	0.0001407	6.29797e-07	0.000121698	0.00137414	4.60552e-05	0.0118376	0.005312	0.000761003	4.18069e-05	6.93832e-05	5.95585e-06	0.000462595		1.68702e-06	0.00359878	0.000735452	4.10143e-05	0.0844494	0.0709235	0.000474742	0.00106009	1.21923e-05	0.00147213	0.000528109	0.000706107	0.00758672	0.00285789	0.00154982	0.661656	0.148395	0.0173006	0.00693091	0.000289587		2.58617e-06		0.431766	0.00139258	7.58216e-05	0.000650291	5.16917e-07	4.03188e-05	1.87153e-06
HEB_03_140	0.000340862	0.000524236	0.000170277	0.000452401	0.0647099	0.0114673	0.000117257	3.91645e-06	0.000686162	0.00063135		0.0255553	0.00184844	0.00767515	3.54932e-05	0.000494937	5.05028e-06	0.0014093		1.80153e-06	0.00260572	0.00079589	8.167e-05	0.0268266	0.0234478	0.000410669	0.00073995		0.000908182	0.000197143	0.00290598	0.00382829	0.00205036	0.00071071	0.525698	0.114602	0.0628793	0.0132786	0.00077235	1.90725e-05	6.71191e-05	3.43225e-06	0.355147	0.000671721	0.000244909	0.000861302		0.000134728	3.04183e-06
HEB_03_141	0.000364246	0.00528438	0.000263107	0.000365803	0.0646358	0.00990203	0.000338284	0.000629036	0.000632422	0.00244261		0.0145781	0.000524567	0.00151764	0.000805736	0.0317676	2.09004e-05	0.000958387		3.13345e-06	0.0107821	0.00189489	0.000145705	0.0181287	0.0132529	0.00684413	0.00233574		0.00588322	0.00101065	0.0069879	0.00227046	0.00550469	0.00227132	0.378059	0.0352005	2.2688e-05	0.0331606	0.00901552		0.000141664		0.993112	0.00163635	0.00053907	0.00510539	8.18293e-06	0.000506149
HEB_03_142	0.000324253	0.00353033	0.00180422	0.000506966	0.099573	0.0311647	0.000533013	0.00643281	0.000256826	0.00312659		0.0103841	0.065676		0.00246362	0.000912241		0.00419161	0.000129325	0.000204709	0.0267155	0.00450995	0.000258408	0.107679	0.0927049	0.00175643	0.00395416		0.00362014	0.00121624		0.00544158	0.0061449	0.00558265	0.936746	0.18254	0.470857	0.0952769	0.00700365	0.00296694	0.000290013	0.00124923	0.794251	0.00486987	0.000961329	0.00249075	0.000393178	0.000817852	4.9802e-05
HEB_03_144	0.000209447	0.0013796	0.000133643	0.000209633	0.0343421	0.00581593	0.000174318	0.000779456	0.000139953	0.00205123	2.75462e-05	0.00994066		0.0011614	0.000203086	2.41906e-05		0.000274496	2.4901e-05	7.97087e-05	0.00743381	0.00121982	7.54238e-05	0.0859129	0.0632322	0.00054277	0.00223803	5.62098e-05	0.000828395	7.67951e-05	0.000512119	0.00563011	0.00162516	9.04325e-05	0.265097	0.0650089	0.0776327	0.0214085	0.00152293	0.00128702	9.73511e-05		0.290088	0.00275238	3.62802e-05	0.00215072	4.33943e-05	6.3678e-05	1.55079e-05
HEB_03_145	0.000185628	0.000193676	4.04503e-06		0.00437731	0.00122075	6.84606e-06	0.00204924	1.35978e-06	0.000325282		0.0167724	0.00246612	0.000128299	1.3224e-05	0.000158483		0.000284311	2.45075e-06	2.64371e-05	0.00126501	0.00046129	4.62391e-06	0.00601755	0.0048097	8.45102e-05	0.000526865	1.9369e-06		1.95048e-06		0.00155157	0.00140718	0.000899053	0.506274	0.101616	0.0228388	0.00214505	0.0134471		2.75966e-05	1.09507e-06	0.0449535	0.000423096	0.00014312	0.000817919	6.98914e-05	5.27025e-06	1.78966e-05
HEB_03_147	0.000273302	0.00185765	8.2503e-05	0.000245858	0.029137	0.00535234	0.000191647	0.000489049	1.46062e-05	0.00095083		0.0158067	0.00159128	0.000558201		4.20007e-05		0.000299237		3.03002e-07	0.00550521	0.000760956	6.52143e-05	0.0601054	0.0450684	0.000441085	0.0015199		0.000782209	0.00013155	0.00041292	0.00234298	0.00192176	0.000142811	0.408685	0.103374	0.0748807	0.014894	0.0174777	0.000336349	4.64618e-05	9.1609e-07	0.225047	0.000541417	0.000308015	0.00107319		0.000127846	1.10195e-05
HEB_03_149	0.000282192	0.00192801	0.000377392	0.000161771	0.0728243	0.0113881	0.000225219		0.000141717	0.00194031	9.59744e-05	0.0112612	0.0026229	0.00258749		5.29628e-05	4.61088e-06	0.000934482		6.134e-07	0.00597024	0.000894559	8.51361e-06	0.013263	0.0106625	0.00171618	0.000779123	6.82078e-05	0.00141289	0.000201349	0.00286	0.00283419	0.00163323	0.000302258	0.357585	0.0755291	0.0473749	0.0133936	0.00203616		1.68881e-05	5.65554e-06	0.506909	0.00372131	0.000220156	0.000507512	5.77754e-07	0.00014892
HEB_03_153	0.000778566	0.00248633	0.000100255	0.000170295	0.030419	0.00757151	0.000190186	0.0011037	1.93773e-05	0.00216137	0.000156155	0.0170371	0.000550876	0.000868408	0.00157541	4.84916e-05		0.00276017		8.51018e-06	0.0107937	0.000969481	0.000113758	0.0246242	0.0188288	0.00127021	0.00263835	7.46281e-05	0.000566984	0.000100653	0.000321138	0.00236501	0.00149308	0.000350425	0.482729	0.109483	0.0391882	0.017706	0.0117698	0.00219036	0.000103869		0.196984		0.00205181	0.00193339	3.48196e-05	0.000798942	5.79134e-06
HEB_03_156	0.000275221	0.000377039	0.000164726	0.000168035	0.013567	0.00242073	5.68872e-06	0.00220287	0.000250789	0.00118248	6.0271e-05	0.0147683	6.51566e-05	0.00263083	1.92274e-05	0.00310953	3.33126e-06	0.000218521	2.54301e-05	5.07329e-05	0.0146521	0.00169509	5.64107e-05	0.0247633	0.0202438	0.000162529	0.00201348	3.15295e-06	0.000573422	2.27896e-07	0.000318941	0.00216733	0.000406504	3.05304e-05	0.090366	0.0239335		0.0179912	0.00262517	0.00142156	0.000113094	2.81713e-05	0.16733	0.00127666	9.63409e-05	0.00125644	0.000199841	4.16176e-05
HEB_03_162	0.000186528	0.00079776	4.68819e-05	0.000127179	0.0243393	0.0101082	0.000126608	0.00149037	9.55436e-05	0.00076257	8.05994e-05	0.0148107	0.0222522	0.00174029	0.000456509	0.00242697		0.000211685	2.57074e-05	4.87755e-05	0.00572696	0.000893978	6.61775e-05	0.0496281	0.0349418	0.00186313	0.000597902		0.000612484	2.59905e-05	0.000272816	0.00248399	0.00125432	0.00026488	0.1764	0.0547789	0.145294	0.013503	0.00395723	0.00120848	5.24953e-05	9.49146e-06	0.0469686	2.90719e-05	0.000149604	0.000454281	0.000110809	0.000166206	9.97659e-06
HEB_03_163	2.21195e-06	0.00130389	2.02382e-05		0.0168264	0.00308954	7.11779e-05	0.00013256	1.28614e-06	2.1804e-05	2.28953e-05	0.0116761	5.29439e-05		7.89218e-06	7.63937e-05	4.29899e-06	0.00134339	5.13764e-06	5.26992e-06	0.00270769	0.000564973		0.0104811	0.0125962	4.01751e-05	0.000182137	1.50418e-06	0.00098261	0.000342719	0.00472072	0.577669	0.000852261	8.89659e-06	0.577425	0.114513	0.0164737	0.00141945	0.000105147		1.74979e-05		0.188917	0.000260716	1.00496e-05	0.000240291	7.24028e-06	2.35226e-05	1.61071e-05
HEB_03_166	0.000404557	0.00339424	0.000275958	7.07889e-05	0.0555299	0.0136421	0.000572907	0.00429013	9.54397e-05	0.00173886	7.60075e-05	0.0532983	0.0072167	0.00203216	0.00113764		5.18582e-05	0.00202459		0.000118642	0.0193786	0.00283109	0.000286608	0.0178708	0.0137091	0.000118552	0.00158562	2.50349e-05	0.000866871	0.000706863	0.000649143	0.00267843	0.00282307	0.000353163	0.194197	0.0401819	0.0984073	0.0187651	0.0059327		0.000291803		0.177766	0.00535151	0.000732477	0.00117671	0.000670911	0.000415433
HEB_03_170	7.08887e-05	0.00072847	9.33629e-05	0.000194421	0.0128485	0.00169998	7.87626e-05	3.13731e-05	9.23457e-07	0.000408208		0.00813202	0.00988668	0.000286862	7.49105e-05	0.000117166		0.000505742	2.81284e-05	1.71097e-06	0.00334144	0.000685943	4.75856e-05	0.0653529	0.0645425	0.000171911	0.002183	8.17371e-05	0.00106106	2.76281e-05	0.000379651	0.00240084	0.00069775		0.304517	0.0625451	0.024579	0.0096617	0.000435307	3.74236e-05	4.41501e-05	1.91864e-06	0.235603	0.000532774	1.7637e-05	0.00171987	6.65968e-07	2.89596e-05	2.64567e-06
HEB_03_172	0.000688954	0.000907984	0.00011884	0.000191857	0.0245017	0.0068921	0.000239463	0.000323549	0.000208246	0.00119742	7.48312e-05	0.0121462	0.000862013	0.000541036	0.000293021	0.0017644	6.54112e-06	0.000314106	1.76967e-05	7.43326e-05	0.00507899	0.00056016	4.92419e-05	0.0258801	0.0192691	0.000190503	0.00157148	4.38179e-05	0.000485935	0.000192377	0.000736276	0.00242324	0.000662193	0.00131766	0.325416	0.107283	0.0345009	0.00571717	0.00180123	0.00183193	7.55337e-05	3.2876e-05	0.211797	0.00160482	4.82081e-05	0.00183565	3.05099e-05	4.10799e-05	8.33753e-06
HEB_04_001	0.000395103	0.000894138	0.000297549	0.000114083	0.0152434	0.00373882	0.000450396	0.000243735	0.000282411	0.00145096	8.2173e-05	0.0107397	0.000161775	0.00271336		2.38786e-05		0.0014943	1.54861e-05	1.44323e-05	0.00566035	0.000843267	5.66637e-05	0.0467482	0.0351372	0.00111366	0.000963391		0.000609639	0.000172722	0.000955116	0.00333943	0.00178589	0.000910823	0.131132	0.0848281	1.16454e-05	0.0120667	0.00546217	0.00194338	6.44778e-05	2.25526e-06	0.153916	0.00266973	0.000228455	0.000733414	0.000177711	0.000120477	2.85987e-06
HEB_04_002	0.000382873	0.00295602	0.000321384	0.000201044	0.0314583	0.00855385	0.000220037	0.000517548	0.000263725	0.00128878	8.2834e-05	0.0199208	0.0228506	0.00114815	0.000507602	0.000453153	9.17674e-06	0.000542483	4.67896e-05	2.69199e-06	0.00638814	0.000745936	0.000129189	0.098284	0.0757978	0.000815247	0.00123026	3.96034e-05	0.00177194	0.000199093	0.000596919	0.00330993	0.00329874	0.000973298	0.524395	0.118665	0.134309	0.014819	0.00454287	0.000332066	6.91915e-05		0.17632	0.00396047	0.000888617	0.00082338	1.73569e-06	0.000315628	3.96314e-06
HEB_04_004	0.000655258	0.00219963	0.000268495	0.000206566	0.0318774	0.00845804	0.000235183	0.000748315	0.000348779	0.000890424	0.000162705	0.0378794	0.0193171	0.00271228	0.00035944	0.000421991	7.31565e-06	0.000520413	4.2349e-05	6.1152e-05	0.00947946	0.00130689	1.26865e-05	0.037124	0.0305067	0.000391776	0.0028985		0.00114024	0.000176329	0.000560992	0.00201819	0.00192128	0.00029166	0.227902	0.0639416	0.187646	0.0185411	0.00412109	0.00224878	8.54038e-05		0.203598	0.00897665	4.4076e-05	0.00255621		8.06329e-05	1.71765e-05
HEB_04_005	0.000429494	0.00245772	0.0001425		0.0426073	0.00791406	0.000186203	0.000277723	0.00044889	0.000782389		0.0364201	0.00907281		3.77581e-05	0.000732992		0.000645023	1.77094e-05	5.74179e-07	0.00302822	0.00061053	5.44839e-05	0.0213439	0.0172542	0.000418661	0.00109412		0.00139625	0.000524512	0.00132926	0.002922	0.00273536	0.00105022	0.338387	0.0705647	0.139719	0.00768002	0.0053487	6.96218e-05	4.17536e-05		0.405647	0.00577481	0.000910898	0.0010427	1.34009e-06	0.000285818
HEB_04_006	0.00045281	0.00040494	0.000166305	0.000120453	0.0131116	0.00273572	3.32551e-05	2.76902e-07	0.000135387	0.00172396	6.05599e-05	0.0163025	0.000130055	0.00773654	0.000255704	0.0055987	1.41635e-05	0.000384154	2.22702e-05	4.97773e-05	0.0126248	0.00146083	8.18135e-05	0.0376429	0.0316113	8.49917e-05	0.00140399		0.000624035	3.05634e-05	0.000589848	0.00357993	0.00124013	0.000801832	0.369392	0.0770911		0.0147422	0.000886915	0.00102987	0.000101408	6.28086e-05	0.158475	0.00381378	0.000174858	0.00106337	0.000210354	0.000109222
HEB_04_008	0.000521533	0.00133186	9.20731e-05	0.000111518	0.036076	0.00913447	0.000333508	0.000571451	0.000273776	0.00163386	7.98373e-05	0.0410592	0.00016913	0.00217204	0.000295188	7.45402e-05	5.02753e-06	0.0017762		5.96642e-05	0.00585566	0.000749469	0.000215911	0.0199297	0.0158851	0.000376963	0.000838509	5.55421e-05	0.000510661	0.00020727	0.00131239	0.00235219	0.0022002	0.000412407	0.485921	0.116401	0.000297576	0.00720689	0.00226684	0.00134169	4.93688e-05		0.255165	0.0020221	0.000325715		4.13848e-05	0.000227578	3.73634e-06
HEB_04_009	0.000733285	0.0013484	0.000450008	0.000211049	0.0489732	0.0192709	0.000340712	0.000364193	0.000159812	0.0026901		0.0137424	0.00710813	0.000584068	4.78092e-05	0.000363775	3.84718e-06	0.000708232	1.88383e-05	9.55242e-07	0.00704687	0.000993124	4.30469e-05	0.0304454	0.0230712	0.00088953	0.00113059		0.0009415	0.000233145	0.0021418	0.00916296	0.00222247	0.00337109	0.57507	0.144557	0.0571996	0.00746513	0.00151246	0.000770254	5.86009e-05		0.322588	0.00409658	0.000223622	0.000790489	6.81393e-06	0.000209238
HEB_04_013	0.00118161	0.00392044	0.000240334	0.000220747	0.0629998	0.0174638	0.000268166	0.000328585	0.000162591	0.00133957	9.40007e-05	0.0332648	0.0101138	0.00316696	4.79207e-05	0.000318482		0.00249912		2.41316e-06	0.00703613	0.000724586	5.43033e-05	0.0287741	0.0215207	0.000229952	0.001467		0.00135955	0.000282208		0.00430857	0.00261626	0.0054092	0.512139	0.151016	0.139437	0.0179098	0.0041194	5.15685e-05	6.79884e-05	3.60411e-06	0.22966	0.00085214	0.000140287	0.00094656	8.26034e-07	7.22687e-05
HEB_04_016	0.00014715	0.000370523	3.80727e-05	0.000108135	0.013553	0.00367819	7.34464e-05		0.000167064	0.000935968	6.60506e-05	0.0123	8.42691e-05		0.00021135	8.14589e-05		0.000151542		1.02729e-06	0.00330404	0.000693807	4.19942e-05	0.0304173	0.0278339	0.00102792	0.000823133		0.00060224	8.31649e-06	0.00041001	0.00524375	0.00177668	0.000177195	0.41689	0.0970325	2.01687e-06	0.00569399	0.00911662		9.89693e-07		0.0952926	0.00102429	0.00049572			0.00018312	1.97191e-05
HEB_04_017	0.000160079	0.000715265	3.81417e-05	0.000237491	0.00736762	0.00149194	2.41558e-05	4.7535e-07	3.40989e-05	0.000511686		0.0114694	0.00248707	0.000329248	0.000262384	7.11721e-05	8.54217e-06	0.000221052		1.16167e-06	0.00441869	0.000904266	0.000113974	0.075942	0.0766682	0.000186388	0.00141147	4.34561e-05	0.00142917	6.0993e-05		0.00322916	0.000806173	9.80298e-05	0.412726	0.0845369	0.0165531	0.0123513	0.000516968	4.7848e-06	8.90345e-05		0.220022		7.51226e-05	0.001335	2.32482e-07	5.93401e-05	4.82737e-06
HEB_04_019	0.000254514	0.00134052	0.000159668		0.0281827	0.00806332	0.000296652	0.000729325	0.000229561	0.002343	8.96773e-05	0.00578325	0.0156122	0.000665317	0.000887434	0.00797985	1.25576e-05	0.000665644		1.32082e-05	0.00842102	0.001059	0.000123694	0.100576	0.0793519	0.00183975	0.00221834		0.000744268	0.000217468	0.000510344	0.00519211	0.00268211	0.000678551	0.677729	0.167717	0.0927952	0.0201006	0.00297601	0.000754607	6.83718e-05	3.72839e-06	0.123129	0.00281649	0.000191745	0.00171902	2.66378e-05	8.95704e-05	3.58128e-05
HEB_04_062	0.000528889	0.00303868	0.000125794	0.000180675	0.0291833	0.00759953	0.000378331	0.000593403	0.000283286	0.00165056	0.00010083	0.0107423	0.00399495	0.00470512	0.000320971	0.000262024	1.20973e-05	0.00327486	4.8222e-05	3.183e-05	0.00671475	0.000685127	0.000213323	0.120557	0.0896199	0.000639087	0.00251423	0.000224496		0.000150477		0.00406819	0.00168573	0.00141679	0.522153	0.125703	0.069256	0.031772	0.0116357	0.00120603	5.36963e-05	4.27411e-06	0.182865	0.00164322	0.000144615	0.00180624	5.5581e-05	0.000108513
HEB_04_063	0.000410875	0.00126456	6.23234e-05	0.000263952	0.0608632	0.0148316	0.000155049	0.000324613	9.48424e-05	0.000575508	2.46379e-05	0.0184934	0.00594742	0.000189101	0.000104006	0.000392331		0.00031223		1.8332e-06	0.00354895	0.000575549	4.06415e-05	0.0385067	0.0288065	0.000889329	0.000996477		0.00120597	0.00026614	0.0013678	0.0037408	0.00265415	0.00145856	0.411879	0.0872465	0.0605851	0.00762784	0.000375399	0.000113669	3.71448e-05		0.345801	0.000759095	0.000194387	0.000765636	1.61906e-06	0.00010872
HEB_04_067	0.000594873	0.00174545	9.85937e-05	0.000334282	0.0722788	0.0168759	0.000249014	0.000215969	9.73902e-05	0.0013473		0.0306878	0.0100346	0.000554925	0.000157684	0.0002662		0.000987611		4.56505e-06	0.00417005	0.000845554	6.51708e-05	0.0326102	0.0246001	0.000641552	0.000873843		0.000903681	0.000252811	0.00182413	0.00413432	0.00247459	0.00113744	0.479597	0.103505	0.158579	0.0120507	0.00091761	0.00013012	7.40131e-05	3.46768e-06	0.496363	0.00497439	0.000561546	0.000865802	1.21977e-06	0.000302797	8.80058e-06
HEB_04_068	0.00037001	0.0012927	0.000112603	0.000125885	0.0289864	0.00795111	0.000347663	0.000594112	0.000169103	0.00144741	8.2934e-05	0.0140683	0.00500358	0.00122261	0.00030375	0.000496879		0.000758743	1.87182e-05	7.83291e-05	0.00680707	0.00103086	9.53806e-05	0.0616199	0.0449994	0.000292207	0.00215409		0.00058431	0.00017009	0.000334101	0.00417375	0.00111862	0.00206452	0.242071	0.0890115	0.0692887	0.0146462	0.00585106	0.00176733	6.38653e-05		0.125494	0.00163833	0.000195491	0.00175786	6.9852e-05	0.000110984	2.49102e-05
HEB_04_069	0.000385313	0.0012997	0.000252743	0.000148198	0.0438673	0.0119702	0.000236434	0.000625926	2.90899e-05	0.0014099	8.16486e-05	0.00961212	0.00245437	0.00189908	4.58143e-05	0.000284756		0.00219407	2.45786e-05	6.54414e-05	0.0096259	0.00166333	5.08072e-05	0.0317612	0.0236722	0.000511647	0.00173772		0.000540815	0.000247612	0.000981724	0.0022201	0.00214743	0.00136208	0.205687	0.0509605	0.0911752	0.0191393	0.0104509	0.00194202	5.50908e-05	5.13897e-05	0.21558	0.00115655	0.000597108	0.00137912	1.81896e-05	0.000299236	3.03014e-06
HEB_04_070	0.00048501	0.00174503	0.000259867	0.000271695	0.0521662	0.0126659	0.000236737	0.000641581	0.000312044	0.00151128	7.07617e-05	0.0150891	0.00623103	0.00103023	5.01849e-05		1.05709e-05	0.00107889		1.67541e-05	0.00699831	0.00107333	9.06368e-05	0.0410915	0.0325793	0.000445275	0.00128471		0.00106526	0.000213703	0.00104218	0.00456455	0.00226303	0.00235139	0.3917	0.0934073	0.129157	0.012523	0.00347016	0.000378822	7.14292e-05	6.58891e-06	0.311142	0.00195819	0.000561147	0.00132804		0.000557985
HEB_04_071	5.98326e-05	0.000438982	8.49761e-05	0.000124488	0.0185199	0.00433025	0.000102226		1.53891e-06	0.000739674	1.95746e-06	0.00203668	0.000827013	0.000462566	5.90551e-05	0.00013619	1.76573e-06	0.00227406	1.67443e-05	2.58383e-06	0.00511526	0.000136218	6.98493e-05	0.0834637	0.0559839	0.00018426	0.0004466	2.55627e-06		0.000251024	0.000771282	0.00337383	0.0013216	0.000184932		0.0855642	0.060335	0.0073694	7.38539e-07	0.000286868	2.85541e-06	2.1483e-06	0.0781428	0.000311222	1.28318e-06	0.000434681	1.68248e-05	1.70416e-05
HEB_04_072	0.000384793	0.000379513	0.000264925	0.000177861	0.0166703	0.00310174	0.000142092	0.000229722	4.41702e-05	0.00130582		0.00288305	0.00965752	0.000770778	0.000596507	0.00320429		0.00012121	1.45679e-05	2.75802e-06	0.00476301	0.00070352	0.000331183	0.0337359	0.032707	0.00170233	0.00209669	2.61838e-05	0.00129082	0.000191908	0.000298245	0.0062551	0.00102988	0.000763973	0.501161	0.111189	0.0290271	0.008289	0.00046486	6.47308e-05	7.10668e-05		0.229325	0.000495714	0.000386567		7.05558e-07	0.000217554	5.82378e-05
HEB_04_073	0.000395422	0.00137919	0.000132036	0.000203966	0.0254496	0.00456847	0.000183383	0.000365029	0.000464714	0.000762316	5.47952e-05	0.00841423	0.00496726	0.000276758	2.78915e-05	0.000298773		0.000708422	4.0844e-05	7.41198e-06	0.00435525	0.000884102	3.73416e-05	0.049058	0.0437884	0.00178954	0.00125085	3.25385e-05	0.000924565	7.66805e-05	0.00177886	0.00332701	0.00195417	0.00299355	0.35493	0.0871558	0.0952776	0.00941058	0.019005		6.42438e-05	2.13453e-06	0.206439	0.000757635	0.00197543	0.000697558	2.65698e-07	0.000961289	2.56292e-05
HEB_04_074	0.000111897	0.000416813	8.60973e-05	0.000298532	0.0494868	0.00975771	3.95607e-05	0.000229011	3.81501e-05	0.000233802		0.0193954	2.38442e-05	0.000285936	2.84069e-05	0.000145333	1.22853e-05	0.000330342	1.13481e-05	1.31389e-06	0.00124894	9.34457e-05	4.62286e-06	0.0786916	0.0778638	8.52596e-05	6.87801e-06	8.82111e-06	0.000897838	0.00017343	0.0191594	0.00588689		0.00168452	0.43165	0.0756453	0.207399	0.00362177	3.64806e-06	0.000101328	8.69622e-06		0.174902	0.000895493	4.79466e-05	0.000218994	1.05516e-05	2.25646e-05	4.08175e-06
HEB_04_075	0.000493944	0.000980154	0.000179441	0.00014256	0.0189376	0.00359859	0.000120091	0.0012859	0.000284736	0.00189625	5.55144e-05	0.0294027	0.000127238	0.00533046	2.2035e-05	0.00520775	2.44357e-05	0.00254317	2.98945e-05	2.97017e-05	0.00759052	0.000973121	5.91327e-05	0.0424354	0.0422149	5.71522e-05	0.000968024		0.000649584	5.24342e-05	0.000908177	0.00541774	0.000768783	0.000655484	0.315722	0.0683286	3.33205e-06	0.0242086	0.00251735	0.00142304	5.89747e-05	3.70234e-05	0.148569	0.000661378	0.000277646	0.00107644	0.000191916	0.00012623
HEB_04_078	0.00081358	0.00217696	0.000323196	0.000321689	0.0488202	0.012498	0.00041236	0.00165649	0.000307204	0.00195841	0.000139654	0.0185137	0.0352025	0.00172229	0.00107189	6.89466e-05	3.02677e-05	0.000698202	1.07489e-05	4.61863e-06	0.0101162	0.00111695	0.000158777	0.0726335	0.0610814	0.00320098	0.00228772		0.00208472	0.00048051	0.00185571	0.00653107	0.00251438	0.00155648	0.474247	0.0954323	0.166866	0.0197486	0.00217026		8.67462e-05		0.219094	0.00130332	0.000576931	0.00166675	4.08525e-05	0.000352741	4.02428e-05
HEB_04_080	0.000362974	0.000698861	0.000227303	0.000320822	0.042933	0.0124819	0.000157723	0.00182504	0.000187122	0.00184044	1.66797e-05	0.0377516	0.0311618	0.00543635	7.40856e-05	0.000322583		0.00210969	3.89024e-05	5.52393e-05	0.009045	0.00120051	0.000266314	0.103902	0.0781697	0.000289894	0.0010439		0.000868566	0.000129366	0.000980701	0.00603042	0.00336464	0.000391583	0.289998	0.0848238	0.196564	0.0227493	0.00485493	0.00195402	6.47831e-05	8.59109e-06	0.134068	0.00152279	0.000261619	0.00094561		0.00018358	1.72234e-05
HEB_04_083	0.000483946	0.00063831	0.000179623	0.000252251	0.00796891	0.00202337	9.23108e-05	0.000119791	8.96834e-06	0.000660988	5.27499e-05	0.00269606	0.00162545		0.000143706	0.00488674	7.73017e-06	8.94714e-05	5.79901e-06	1.00899e-06	0.00360381	0.000766425	3.08444e-05	0.00767998	0.00579077	0.000818787	0.000764305		0.000529076	1.57455e-05	0.000241218	0.00102623	0.000354144		0.486826	0.0998713	0.0145366	0.00419235	0.000504892	3.13937e-05	2.4702e-05		0.289069	0.00105428	0.000249678	0.0011368	1.24116e-06	0.000180314	1.05851e-05
HEB_04_087	0.000381472	0.00188949	0.000153327	0.000316636	0.0654105	0.0164087	1.6922e-06	0.000182135	0.000130781	0.000880043		0.0295594	0.00401534		0.000481347	0.000700719		0.00153093			0.00749749	0.00119748	0.000112152	0.100892	0.0764705	0.000499535	0.00172675		0.00170653	0.000182111	0.00171024	0.00477792	0.00217363	0.000613433	0.494096	0.0995332	0.0443082	0.0144567	0.00572576		8.56809e-05		0.309149		0.000178064	0.00157703	1.43451e-06	0.000104789
HEB_04_088	0.000761857	0.00177725	0.000190544	0.000242848	0.0494768	0.0106651	0.000203481	0.016399	0.00114927	0.00134836	0.000168152	0.0132982	0.0674865	0.00151587	3.19874e-05	0.00044291	8.85261e-06	0.000626363	2.00945e-05	3.54923e-05	0.00628065	0.000488038	6.84664e-05	0.0457447	0.0425174	0.000271955	0.00295602	1.74226e-05	0.000957962	0.00017044		0.00325504	0.00185277	0.000724544	0.411287	0.0607843	0.173199	0.0290785	0.00511116	0.00303234	0.000303946		0.373308	0.00319392	0.000470268	0.000967544	0.000903426	0.000104565	0.000116907
HEB_04_092	0.00068538	0.000764099	0.000160679	0.000133584	0.0307693	0.0113524	0.000230066	6.5214e-05	0.000179386	0.00125447	8.87191e-05	0.00730759	0.000478301	0.00076982	3.6019e-05	0.000275582		0.00052651		1.44129e-05	0.00496461	0.000765498	3.2245e-05	0.0385354	0.0272487	0.0003417	0.00122999		0.000625055	0.000170974	0.000799087	0.00394525	0.00176089	0.00224225	0.580207	0.171066	0.014731	0.00446334	0.0014265	0.000375709	6.10497e-05	8.48782e-07	0.241979	0.00328373	5.64496e-05	0.00124366	4.75139e-06	6.24396e-05
HEB_04_093	0.000194393	0.000575326	0.000260016	0.000112168	0.0301762	0.00684738	0.000178651	0.000661287	0.000185034	0.00135005	6.83956e-05	0.00665422		0.0004887	7.39823e-05	3.92705e-05	1.35593e-05	0.000145586	3.60913e-06	7.37197e-05	0.00546596	0.000756495	8.95987e-05	0.0405363	0.0301862	0.00056044	0.00199992		0.000692014	4.91753e-05	0.000209656	0.00467423		0.00045945	0.240461	0.0694679	0.072196	0.0109324	0.000837089	0.0009888	5.27466e-05	9.33656e-05	0.118657	0.00183931	0.000140702	0.0014612	6.62429e-05	7.45529e-05	4.55126e-05
HEB_04_096	0.000458393	0.00284089	0.000477552	0.000180788	0.0330674	0.00894714	0.000329394	0.000942535	0.000285695	0.00265818	8.85432e-05	0.00352695	0.0114826	0.000658683	0.00142869	0.000967323		0.000279568		3.25643e-05	0.0152481	0.00187885	7.90488e-05	0.0563669	0.0500179	0.003412	0.00399531	2.24471e-05	0.00122777	0.000588638	0.00357538	0.00882349	0.00432795	0.000608116	0.478096	0.0876808	0.0654355	0.0190978	0.0023395	0.000778255	0.000145398		0.181974	0.00159312	0.000332338	0.00275676	1.36199e-05	0.000141786	6.19767e-06
HEB_04_098	0.000204036	0.000725271	6.09701e-05	0.00025118	0.0262566	0.00676761	0.000120478	0.000141095	6.30133e-05	0.000602162		0.0194272	0.00177408	0.000371638	1.98174e-05	0.000125094	1.03411e-05	0.000159658	1.07287e-05	3.04294e-06	0.00324196	0.000712334	0.000184787	0.0780837	0.0611463	0.000612283	0.000772649		0.000747056	4.44201e-05	0.000550192	0.00269209	0.00209001	0.000327337	0.385922	0.103166	0.0470409	0.00916233	0.000677349	1.57209e-05	5.76354e-05	2.54756e-06	0.111488	0.000203407	0.000216541	0.000939007	1.12469e-06	0.000109322	1.6029e-05
HEB_04_099	0.000513772	0.00183751	9.99697e-05	9.96022e-05	0.0214073	0.00568142	0.000571006	0.000348444	0.000613473	0.00193063	0.000168508	0.0163465		0.00112829	0.00120778	0.000192053		0.00153799		2.50123e-05	0.00871927	0.000955595	0.000127179	0.0414411	0.0314257	0.000540587	0.00166585		0.00058123	1.7061e-05	0.000214238	0.00458009	0.00260483	0.000369334	0.561624	0.122102	0.0189877	0.00978868	0.0132379	0.00214135	6.03942e-05		0.100855	0.00143933	0.000310279	0.00131867	2.73622e-05	0.00012423	3.04972e-06
HEB_04_101	0.000675825	0.00221976	0.000149248	8.40509e-05	0.0315202	0.00782491	0.000267978	0.00038944	0.000111987	0.00158352	7.35038e-05	0.0114545	0.000439984	0.00157768		0.000363085		0.00205235		1.1387e-05	0.00767986	0.000640587	4.56459e-05	0.0249589	0.0191491	0.000722172	0.00128009	7.00641e-05		0.000163849	0.000614081	0.00163981	0.00160243	0.000898049	0.293522	0.0692696	0.0469181	0.00962042	0.00481337	0.000778972	6.64026e-05		0.220918	0.00387342	0.000333	0.0011813	5.11087e-05	0.000156693
HEB_04_102	3.7271e-06	6.62358e-05	1.5645e-05	8.48576e-05	0.00201084	0.000416869	2.40436e-05	0.000137056	8.18551e-06	0.000150705	5.3301e-06	0.00104985	2.77224e-06		3.04275e-06	0.000507303	4.29214e-06	8.06104e-06			0.00109175	8.58348e-05	4.17373e-06	0.0364722	0.045871	1.73384e-05	0.000223999	3.4454e-06	0.000432711	5.73201e-06		0.00225161	0.000214208	3.47058e-05	0.233208	0.0454546		0.000642344	5.07834e-06				0.0605194	0.000193617		0.000128722		7.16515e-06
HEB_04_103	0.000475323	0.00189842	0.000130109	0.000199194	0.0635032	0.0175468	0.000220483	0.00134589	9.59228e-05	0.00122899		0.0135494	0.02592	0.00129471	0.000564198	0.000821072		0.00105932	5.40046e-05	0.000113487	0.00747413	0.00135085	0.000168446	0.104471	0.0794146	0.000945814	0.00223815		0.00114206	0.000180338		0.00415155	0.00219301	0.000375321	0.388678	0.0969236	0.231602	0.020398	0.0048417		0.000127092	0.000321095	0.212713	0.000914444	0.00045677	0.00144212	8.60515e-05	0.000339627	5.84142e-05
HEB_04_104	9.69451e-05	0.000662048	7.86187e-05	0.000336754	0.0256422	0.00175352	2.95955e-05	9.60447e-05	9.84726e-05	0.000556984	3.52227e-06	0.0116767	0.0099718	0.000393442	0.000153487	0.00506137		0.000569806	2.55158e-05	1.36896e-06	0.00319065	0.000548715	0.000114949	0.0707208	0.0653386	0.00024716	0.00172926	5.01047e-06	0.00116481	9.50074e-05	0.000218219	0.0029147	0.00282132	0.000554397	0.374004	0.0806335	0.0889308	0.0150303	0.00325237	0.000112428	4.6714e-05		0.313674	0.000438577	0.00014623	0.0013346	6.76266e-07	9.62316e-05	3.68893e-05
HEB_04_105	0.000599919	0.000258096	0.000292791	0.000177248	0.016324	0.00345862	1.37303e-05	0.00290482	0.000327314	0.00203306	3.12964e-05	0.0145446	9.32787e-05	0.00641016	0.000128316	0.000155488	8.69011e-06	0.00116273		2.82023e-05	0.0172579	0.00154424	6.98739e-05	0.0170155	0.0127416	0.000414678	2.81033e-06		0.000416161	5.91629e-05	0.000869868	0.0025609	0.000817994	0.000410264	1.15651	0.197868		0.0158049	0.0139911	0.00188721	8.75043e-05		0.338746	0.00139263	0.000211927	0.00199915	0.000172217	0.000123918	2.83304e-06
HEB_04_106	0.000296573	0.0025008	0.000312631	0.000168314	0.0473865	0.0249221	0.000246586	0.000491771	0.000193951	0.000828099	8.14853e-05	0.0171108	0.000466853	0.00372336	0.000377981	1.97414e-05	5.84976e-06	0.00079595		5.82201e-05	0.00496355	0.000739294	7.75995e-05	0.0361246	0.0245337	0.00163499	0.00106166		0.00127679	0.000252593	0.00178247	0.00262052	0.00271597	0.00144285	0.30179	0.0843295	0.186761	0.0143398	0.00700573	0.00144469	6.87584e-05	0.000280819	0.113272	0.000495925	9.06723e-05	0.000866172	0.000107082	4.52917e-05	6.16098e-06
HEB_04_107	0.000592529	0.00161878	0.000340332	0.000156598	0.0274386	0.0107837	0.000265261	0.000993586	0.000156209	0.00216118	0.000110974	0.0102813	0.00890745	0.00077294		0.000614715		0.000509551	2.87646e-05	1.56804e-05	0.0135228	0.00201926	8.56571e-05	0.0222148	0.0176504	0.000407867	0.00332021		0.00080722	0.000510378	0.00257906	0.00233499	0.00196415	0.00136845	0.388575	0.102895	0.0725195	0.00840187	0.000852368	0.00291404	0.000119667		0.231796	0.00443762	8.92631e-05	0.0026492	0.000157818	0.000125569	5.98409e-05
HEB_04_108	0.000317293	0.0013424	0.000401332	9.62955e-06	0.0257435	0.0067088	0.000190841	0.000400678	9.92851e-05	0.00260237	9.62552e-05	0.00506655	0.0024658	0.00297333	0.000584072	0.000517122		0.000790125	2.81221e-05	1.05077e-05	0.0108458	0.000928441	5.29632e-05	0.0544684	0.0415461	0.00128989	0.00187728	0.000125706		0.000101788	0.00184873	0.00547942	0.00199088	0.000154866	0.416261	0.0899073	0.019351	0.0155843	0.00110579	0.000994478	0.000100491			0.00188969	7.31419e-05	0.00132133	3.59777e-05	5.02673e-05
HEB_04_109	0.000100468	0.0014986	0.00029317	9.04509e-05	0.00901402	0.00466819	0.00013786	0.001095	8.54796e-06	0.00135197		0.00871975	0.0172875	0.000371476	5.61541e-05	0.000538796		0.000335879	8.78578e-07	2.05135e-06	0.00624035	0.00144751	0.000116361	0.0256291	0.0211063	0.000614177	0.000417196	3.85173e-06	0.000947228	0.000393762	0.00209691	0.00272385	0.00132176	0.000300641	0.408909	0.0785349	0.104683	0.00286021	0.0027498	0.000586035	6.6679e-06		0.202025	0.00330287	0.000104078	0.000136536		9.18323e-06
HEB_04_110	0.000204051	0.000215953	9.21787e-05	0.000117866	0.00737316	0.00130003	2.23958e-05	3.67096e-07	0.000936811	0.00133152	5.8998e-05	0.0157979	0.000137455	0.00307555	0.000232929	0.00383297	1.31752e-05	0.000837501	7.03212e-06	2.50272e-05	0.0129139	0.00156657	6.70505e-05	0.0128717	0.0107544	0.000150375	0.000922742	3.30738e-05	0.000389267	1.22283e-05	0.000897033	0.00277886	0.000979561	6.62184e-05	0.200816	0.0514292		0.0121556	0.00736471	0.00337653	8.89599e-05	0.0001123	0.166344	0.00190743	0.000670274	0.000731713	0.000191822	0.000326987
HEB_04_112	0.000305834	0.000888495	4.94437e-05	0.000165517	0.0262059	0.00360009	8.69784e-05	0.000375925	0.000388781	0.000837478	2.04692e-05	0.0136666	0.0261441	0.000631969	4.22921e-05	0.000127707		0.000474141	3.68207e-05	1.04238e-06	0.00531189	0.000445479	0.000125496	0.0891827	0.0630116	0.000420401	0.00087869		0.000823857	5.10997e-05	0.000111229	0.00262842	0.00245084	0.00117748	0.405084	0.113347	0.172272	0.0219078	0.005252	7.34377e-05	3.45985e-05	1.51725e-06	0.108284	0.00010095	0.000655192	0.000537197	3.69379e-07	0.000289147	1.46812e-05
HEB_04_122	0.000205237	2.44925e-05	2.13695e-05	0.000364334	0.00784277	0.00104003	6.30281e-06	0.00471948	3.12502e-05	0.00222611	7.89556e-05	0.0191003	8.6317e-05	0.00833015	0.00026717	1.91536e-05		0.000447418		3.91843e-05	0.0254965	0.00274061	0.000368262	0.0794406	0.0637623	0.000272079	0.00273545	0.00046978		1.27915e-05	4.07986e-05	0.00771275	0.000934154	0.000191111	0.619361	0.104288		0.00637508	0.00521464	0.00265127	0.000136288		0.0885297	2.67484e-05	9.30901e-05	0.00323432	0.00108347	0.000104299	9.13193e-06
HEB_04_123	0.000456756	0.000399903	0.000269127	0.000305374	0.0292456	0.00548844	1.92649e-05	0.00294758	0.000105339	0.00199789	0.000109125	0.0202747	7.50069e-05	0.0146699	0.000581056	0.00483414		0.000488786		3.85273e-05	0.0204474	0.00213091	0.000202827	0.0211632	0.015939	0.000332326	0.0016663	4.79442e-05	0.000726579		0.000458279	0.00503932	0.00155858	0.00010021	0.606112	0.0905557		0.0433001	0.0026956	0.00149491	0.000113694		0.343531	9.27381e-05	0.000196722	0.00309664	0.00121355	9.87277e-05	2.92837e-06
HEB_04_125	0.00047933	0.00176359	0.000108058	0.000242518	0.0520087	0.0109477	8.68544e-05	0.000180833	0.000166332			0.0355354	0.0181831		0.00025465	0.000336246		0.000715019		1.94759e-06	0.00425817	0.000852483	0.000203571	0.0747374	0.0585308	0.00038706	0.00181993		0.00129805	0.000163144	0.000568437	0.00407391	0.00178344	0.000199715	0.48541	0.106754	0.199523	0.00671416	0.0100599		4.8816e-06		0.252388		0.000436346		8.48083e-07	2.18387e-06	3.88768e-05
HEB_04_126	0.000154378	7.66549e-06	0.000115909	0.000169966	0.0119221	0.00228522	1.96515e-06	0.00397449	0.000531838	0.00108339	4.06097e-05	0.0389681	0.000212065	0.00422347	0.000183696	0.00438003	4.35394e-06	0.000341581	1.06991e-05	4.64784e-05	0.0119898	0.00133718	0.000182904	0.0185179	0.0152317	0.00029815	0.000805168	7.44488e-05	0.000387218		0.000514629	0.00220763	0.000622911		0.321539	0.0518666		0.0101252	0.0137789	0.00165837	5.11215e-05	3.79458e-06	0.0950571	0.00077921	0.0023202	0.00313912	0.00117181	0.000635811	5.08163e-06
HEB_04_127	0.000800465	0.00264994	0.000314604	0.000376805	0.061922	0.0129693	0.000327178	0.00156932	0.000142225	0.00112832		0.0144487	0.000625011	0.00703145	0.00149251	8.14156e-05	5.84771e-06	0.00307733	5.9835e-05	0.000168492	0.0121693	0.00186355	0.000218671	0.0440978	0.0324589	0.00121342	0.00277604	8.3851e-05	0.00285867	0.000142095	0.000596384	0.00129203		0.000267087	0.362502	0.0634968	0.277863	0.0312824	0.0124871	0.00347903	0.000177177	7.03771e-05	0.438682	0.00327423	0.0013696	0.00247398	8.52956e-05	0.000625447	5.09885e-05
HEB_04_135	0.000114168	0.000275646	0.000135202	0.000300936	0.0311098	0.00305243	9.43494e-06	0.00052535	2.37505e-05	0.00063529		0.00349081	0.0485459	0.000290065		0.000200877	1.564e-05	0.00124452	4.60971e-06	3.789e-06	0.0028158	0.000265268	0.000105876	0.102703	0.0900134	0.000102825	0.00012721	3.80343e-05		0.00018078	0.000440727	0.00703847	0.00249223	0.00187372	0.451939	0.0821816	0.112945	0.00333627	0.000822018	0.0005186	2.3532e-05		0.177546	0.00177628	4.89965e-05	0.000429708	2.05512e-05	2.91887e-05
HEB_04_136	0.0022779	0.00164429	0.00033216	0.000103591	0.0255502	0.00680235	0.000331579	0.000477552	0.000221717	0.0020022	0.000144526	0.00806642	0.00198882	0.00112722	0.00078371	0.000970674		0.00064321	1.55114e-05	6.11821e-05	0.00800503	0.000958592	8.56928e-05	0.0222522	0.0180679	0.00141461	0.00174854	3.3743e-05	0.000555625	0.000105047	0.00313899	0.00257848	0.00173282	0.00100227	0.666243	0.167137	0.0554531	0.00537599	0.00598338	0.00120939	9.01047e-05	4.75053e-06	0.154735	0.00944475	0.000492398	0.0013356	2.48436e-05	0.000231316	7.83647e-06
HEB_04_149	0.000251041	0.000555974	6.47911e-05		0.0102576	0.00257478	6.07037e-05	0.000105936	0.00012559	0.00108024	2.83446e-05	0.00335944	0.00913544	0.000837032	0.000260644	0.00466077	5.99027e-06	0.000195239	3.98139e-05	6.3694e-07	0.00434603	0.000462415	6.78953e-05	0.120665	0.08153	0.000613709	0.00114091	1.69572e-05	0.000982856	0.000135047	0.00088895	0.0099177	0.00232515	0.00210994	0.542265	0.1412	0.0291386	0.0117175	0.00070036	1.26541e-05	3.54275e-05		0.14133	0.000375829	5.619e-05	0.00110493	1.42831e-06	2.05478e-05	1.97469e-05
HEB_05_011	0.000222157	0.0009796	7.35332e-05	0.000250882	0.022888	0.00441269	5.3066e-05	0.00470983	0.000171777	0.00148515	6.19248e-05	0.0622758	0.000201763	0.0157064	0.000286465	0.000312832		0.00130135	2.39044e-06	2.81533e-05	0.0102869	0.0011807	0.000176714	0.0469266	0.0390948	0.000178642	0.000734362	2.11268e-05	0.000602107	2.48091e-05	0.000500317	0.00132831	0.00148201	0.000751615	0.451443	0.0667887		0.0251051	0.00241931	0.00165054	5.03317e-05		0.171679	0.00184888	0.000243969	0.00135469	0.000830327	0.000137058
HEB_05_013	0.000160991	0.00098034	0.000154806	0.000101952	0.00807839	0.00538022	0.000256843	0.00014027	0.00023239	0.00173769	0.000133282	0.00212874	0.00247313	0.000729036	0.000564297	7.77454e-05	1.63595e-06	0.000233503	3.07612e-05	4.37788e-05	0.00758647	0.00097027	4.85554e-05	0.0453724	0.032948	0.000650375	0.00111487		0.000743213	0.000152014	0.00126611	0.00579324	0.00142266	0.000486963	0.232014	0.080055	0.0310931	0.011335	0.00117026	0.00224033	5.86943e-05	1.01366e-06	0.100237	0.00348024	1.33255e-05	0.000735497	0.00013016	7.78964e-07	2.43825e-06
HEB_05_014	0.000712784	0.00219092	0.000139588	0.000154417	0.0320843	0.00847645	0.000297764	0.000800671	1.03341e-05	0.00262524	0.000125165	0.0218135	0.000555308	0.00268135	4.94093e-05	0.000852631		0.00137393	1.9329e-05	5.31611e-06	0.00755315	0.000772579	4.72474e-05	0.030749	0.0240377	0.000206094	0.00147297	0.00010666	0.000408949	0.000187504	0.000425367	0.00400055	0.000304318	0.00447382	0.44914	0.119049	0.0834471	0.0157281	0.00418139	0.000677125	4.44328e-05		0.252541	0.00128823	0.000324863		5.89132e-06	0.000216358	3.81019e-06
HEB_05_019	3.31247e-06	0.000512562	1.57091e-05		0.0530663	0.0096538	3.14158e-05		5.20241e-06	0.000365293		0.0100378	0.0675777		4.30918e-05	6.53547e-05		0.000131123	1.89874e-05	6.67805e-06	6.05974e-06	0.000256583	5.06398e-05	0.0428896	0.0474194	3.13896e-06	0.000324344	2.34638e-06		8.68394e-05		0.0065008	0.00126837	0.000339691	0.363277	0.0601865	0.194222	0.00439751	0.000283987		6.64369e-06		0.283145	0.000902809	1.64842e-05	0.000305955	4.16634e-05	4.94868e-05
HEB_05_020	0.000424721	0.00059898	0.000183523	0.000127717	0.0261866	0.00595169	0.00028898	0.000755264	0.000466998	0.00166935	4.37838e-05	0.00884441	0.000224359	0.000594713	0.000164149	7.64289e-05		0.000792081	1.61101e-05	5.47271e-05	0.00345998	0.000446171	5.24488e-05	0.0136149	0.0102049	0.000332543	0.00115063	2.93371e-05	0.000520032	9.6261e-05	0.00127536	0.00379426	0.00145833	0.00208637	0.195574	0.0585484	0.0773634	0.0101528	0.000777661	0.00131068	3.78806e-05	3.48602e-06	0.191592		0.000123594	0.00108755	2.57192e-05	7.05845e-05	1.12881e-05
HEB_05_030	1.26699e-05	4.14948e-05	4.16493e-05	1.41364e-05	0.00447078	0.00106417	6.78684e-05		9.43911e-05	4.86905e-05	8.16536e-06	0.00477204	1.30143e-05	0.000163309	1.7242e-06	0.00341458	1.7741e-06	1.45916e-06		1.49493e-06	0.00109447	0.000113647	2.9054e-06	0.0155533	0.0170586	1.25909e-05	4.56477e-05		0.000289749	1.37744e-05		0.00173052	0.000556745	1.1196e-05	0.294952	0.0536312	0.00378351	0.000341646	0.000680394	4.22494e-05	1.03953e-06		0.0355853	0.000140993	1.85834e-06		4.04487e-06	2.21328e-05	4.08962e-06
HEB_05_032	0.000186381	0.000783546	5.15686e-05	0.000171537	0.0534129	0.00975129	0.000124091	0.000173014	8.24443e-05	0.00101472	4.21751e-06	0.020462	0.000250718	0.000318869	0.000168712	0.00044079		0.000253455	2.27054e-06	1.099e-05	0.00232346	0.000541613	6.99629e-06	0.0275202	0.0266464	0.000544421	0.000369492		0.000900829	0.00014627	0.001901	0.00307451	0.00258912	0.001424	0.526452	0.123648	0.0462617	0.00651298	0.000735228	1.29945e-05	4.51822e-05	5.39576e-06	0.27451		0.000434721	0.000328092		0.000180191	2.63866e-06
HEB_05_033	0.000216774	0.00127879	7.93119e-05	2.77488e-05	0.0185935	0.00453066	0.000230017	0.000297981	0.000765312	0.00210206	9.05987e-05	0.00740555	0.000492126		0.000200153	7.163e-05		0.000422766	4.30635e-05	1.62557e-05	0.00652612	0.000789421	5.82019e-05	0.0210937	0.0161472	0.000334406	0.00155807	0.000317582	0.000381586	2.33698e-05		0.00435263	0.00186599	0.000325949	0.336563	0.0720754	0.000865665	0.0106291	0.00573104	0.000785919	0.000101006		0.131499		8.91339e-05	0.00111364		7.89482e-05	1.56502e-05
HEB_05_035	0.000716354	0.000250065	9.90179e-05	4.15813e-05	0.0118054	0.0035051	0.000121046	0.000507557	0.00033273	0.00101866	2.95054e-05	0.00215785	4.58834e-05	0.000135032	9.03201e-05	0.000275087	2.96896e-06	0.000120102	1.16225e-05	7.61979e-05	0.0050877	0.000768346	4.32191e-05	0.0175043	0.0124471	0.000834963	0.000938503		0.000201329	2.69685e-05	9.00145e-05	0.00116753	0.000487164	0.000382161	0.0938442	0.0618618		0.00670733	0.00434417	0.00116544	3.75855e-05	0.000103229	0.0957893	0.000902757	0.000128939	0.000801429	7.66402e-05	7.16796e-05	9.00729e-06
HEB_05_036	0.000179088	1.35552e-05	5.52211e-05	0.000113935	0.00810155	0.000970114	7.94835e-06	0.00127552	0.000169837	0.00116254	6.75185e-05	0.0109123		0.00105621	4.11479e-05	2.52796e-05		1.8556e-05		1.72784e-06	0.0199204	0.00220633	0.000283657	0.0174604	0.0132524	0.000116585	0.00268417	0.00079295			9.96627e-06	0.00456115	0.000680564	4.08797e-05	0.382096	0.0628752		0.00722237	0.00261898	0.000571962	5.68272e-05	3.38358e-06	0.040534	0.000812958	2.45541e-05	0.00457768	0.000995478	2.98141e-05	5.50212e-06
HEB_05_037	0.000372992	0.00192344	0.000153037	0.000166367	0.025747	0.00960076	0.000286607	0.000781991	0.000555223	0.000773367	9.30201e-05	0.026151	0.0186002	0.00242548	0.000978551	7.84799e-05		0.000645427	2.62052e-05	5.95493e-05	0.00824737	0.00115603	0.000102865	0.047108	0.0366594	0.000299825	0.00133781		0.000997273	0.000320837	0.0013427	0.00279011	0.00226352	0.000524227	0.192554	0.0527847	0.137864	0.014945	0.00547069	0.00210504	6.61638e-05	0.000291406	0.162691	0.00371954	0.000245814	0.00102364	0.000124378	0.000169596	5.86965e-06
HEB_05_038	0.000504028	0.000533271	0.000223355	0.000161166	0.037894	0.00685335	0.000137717	0.0010033	0.000201441	0.000927726	3.17015e-05	0.0256756	0.0352815		0.000739176	0.000833527		0.000707842	4.79996e-05	3.81967e-06	0.00495764	0.00090478	7.24089e-05	0.0531611	0.0476171	0.00122571	0.000958103	8.98123e-05	0.00110289	6.21041e-05	0.000274199	0.00205564	0.00280143	0.00123524	0.421303	0.102814	0.206343	0.0173997	0.01009	0.000449944	5.72275e-05	9.96018e-07	0.255718	4.86956e-05	0.00344803	0.000418751	9.91567e-06	0.001493	1.70826e-05
HEB_05_039	0.00126837	0.000260092	2.77078e-05	0.000208725	0.0046928	0.00158464	7.15892e-05	0.000214175	0.000106544	0.000395311	4.6906e-05	0.00460333	0.000241287	0.000155839	0.000289923	4.69492e-05	1.00576e-05	0.000319032	1.44714e-05	4.42695e-06	0.00347855	0.000908977	3.23748e-05	0.00490213	0.00344268	0.000658757	0.00128675	0.000403865		8.54999e-06	0.000160752	0.000977092	0.000826375	0.000202886	0.563215	0.129647	1.91639e-06	0.00381995	0.0115869	3.96173e-05	5.55751e-05	1.41582e-05	0.136472	0.000417594	0.000430821	0.00150478		0.000309889	2.12574e-05
HEB_05_040	0.00064425	0.000596058	0.000171553	8.73722e-05	0.0163907	0.00387014	8.86529e-05	0.000971272	0.000510442	0.0015866	4.99268e-05	0.0164825	9.78901e-05	0.00192461	6.37508e-05	0.00463922	3.66433e-06	0.000241101	4.26011e-05	4.4562e-05	0.0118708	0.00110008	2.59024e-05	0.0528353	0.042355	0.000189769	0.0012687	8.05838e-05	0.000430008	0.00010656	0.000402017	0.00457423	0.00132466	0.000871051	0.397584	0.101453		0.0149109	0.00226793	0.00118081	0.000103464	6.68159e-05	0.108044	0.00219511	7.89095e-05	0.000754503	0.000195268	4.51922e-05
HEB_05_041	0.000276538	0.000913349	9.37064e-05	0.00013537	0.0308231	0.00761918	6.81728e-05	0.00238363	0.000204121	0.0013183	0.00010851	0.0297794	0.000129149	0.00787932	8.21212e-05	0.00558033		0.00179468	4.58528e-05	1.82374e-06	0.0193708	0.00194648	0.000107687	0.0672911	0.0523383	0.000423239	0.000968087		0.000751417	6.24135e-05	0.000478001	0.00321677	0.00237073	0.000109315	0.673506	0.105999		0.0222641	0.00950993	0.0025063	0.000117199	1.31826e-05	0.11454	0.00264637	0.000229585	0.00122174	0.000659883	0.000119062
HEB_05_043	0.000465955	0.00157364	0.000110386	0.000361912	0.0382911	0.0107258	0.000172708	0.000549224	0.000128862	0.00161803	5.67626e-05	0.0503544	0.0295132	0.00235014	0.000451318	0.000557636	9.19293e-06	0.000692557	3.24941e-05	3.12341e-06	0.00860287	0.00135025	0.000157608	0.086277	0.0679659	0.000169497	0.00214646		0.00116314	0.000282783	0.000795524	0.0026311	0.00245617	0.000733585	0.271956	0.0880671	0.18734	0.0230596	0.00583721	0.00254397	7.8534e-05	0.00023627	0.193611	0.00118216	8.4335e-05	0.00150426	0.000302947	6.35594e-05	2.17652e-05
HEB_05_044	0.000858034	0.00295558	0.000262086	0.000178781	0.0399668	0.00988088	0.000366511	0.000871869	0.000283038	0.00241649	0.000146135	0.0153206	0.000596564	0.0015239	0.000323505	0.000697418		0.00203789	1.83835e-05	7.08038e-05	0.00961023	0.00104899	0.000158551	0.0249589	0.0187285	0.00115568	0.00226521	4.92006e-05		0.00031038	0.00042923	0.00127636	0.0020804	0.00121441	0.511988	0.109638	0.0987553	0.0248493	0.00595524	0.00118651	5.52352e-05		0.346178		0.000914178	0.00199676	9.53975e-05	0.000356274	5.711e-06
HEB_05_045	0.000746926	0.00317105	0.000264196	0.00017713	0.0503169	0.0117298	0.000307577	0.000149402	0.000111422	0.00238271	0.000160061	0.0222248	0.000153666	0.00196918	0.000522648	0.00057107	1.89639e-05	0.00136635		0.000100793	0.0105468	0.00134015	0.000238169	0.0258311	0.0205751	0.000729095	0.00212955			0.000485603	0.00144854	0.00224688	0.00217714	0.0022246	0.67768	0.139086	0.0389491	0.0156901	0.00360208	0.00207153	0.000105213	3.83828e-05	0.295196	0.00438897	9.746e-05	0.00182877	5.99958e-05	6.21197e-05	1.43923e-05
HEB_05_046	0.000260337	0.000672604	9.74828e-05	0.000232477	0.0306846	0.00815459	0.000118943	0.000102432	0.000145264	0.000350483	2.2031e-05	0.0316874	0.00103949	0.00223435	0.000101748	8.62567e-05	2.06948e-06	0.00111821	2.96977e-05	1.64346e-06	0.00617253	0.000435202	3.75495e-05	0.0562186	0.0424658	6.7479e-05	0.000585821	3.92971e-05	0.000832201	0.000284105		0.000440168	0.00215243	0.00115323	0.400389	0.103511	0.0496263	0.0190352	0.00126572	3.66437e-05	2.93361e-05		0.208606	0.000851156	0.000197756	0.000862089		7.8236e-05
HEB_05_047	0.000421246	0.00273632	9.83691e-05	9.64451e-05	0.0461146	0.0129234	0.00033135	0.000946702	0.000262746	0.00201521	8.13056e-05	0.0354951	0.00697799	0.00185163	5.97908e-05	0.000281093		0.00319463	3.65994e-05	4.46061e-05	0.00824751	0.000930396	0.000158098	0.040226	0.0312359	0.000989781	0.00145696		0.000812217	0.000630485	0.000337726	0.00339129	0.00357998	0.00238879	0.475055	0.0970292	0.171333	0.0139051	0.00285489	0.00103779	0.000112536		0.25952		0.000566146	0.0011851	4.85583e-05	0.000256613
HEB_05_048	0.00020333	0.00257011	0.000144997	0.000198033	0.0220842	0.00601556	0.000217827	0.000423378	0.000385193	0.0012219	0.000108405	0.00800467	0.000357236	0.000831717	0.00165636	0.000194322		0.00081791	4.7522e-05	1.36303e-05	0.00992114	0.000918211	0.000147192	0.0490515	0.0376966	0.000858296	0.00128519	9.4211e-05	0.000832544	1.84022e-05	0.000441985	0.00392151	0.00271881	0.000260799	0.352179	0.0697212	0.0481017	0.0121584	0.00621226	0.00159299	0.000105488		0.199801		0.0003102	0.00125615	3.21668e-05	0.000179517	4.89185e-06
HEB_05_050	0.000332879	0.000105544	5.64701e-05	0.00017599	0.0188428	0.00278005	7.74076e-05	0.000576386	0.000196577	0.000747041	3.39836e-05	0.0151485	0.0226884	0.00183668	2.40596e-05	6.98323e-05	4.22053e-05	0.000133817	2.32644e-05	4.04738e-05	0.00586844	0.00127337	0.000436274	0.0529386	0.0418908	6.4116e-05	0.00246031	0.000225308	0.000290729	2.96927e-05	7.34097e-05	0.00137475	0.00124938	0.000130163	0.172373	0.0662757	0.0921563	0.0147245	0.00777008		6.71315e-05	5.68397e-05	0.0550092	0.000875439	9.11987e-05	0.00310263	0.00172718	4.18573e-05	5.1448e-05
HEB_05_051	0.00068981	0.0015392	0.000130953	0.000211195	0.0632394	0.0135966	0.000159919	0.000146405	0.000186643	0.000783175		0.0205507	0.00288609	0.00055476	0.000154096	0.00146882		0.000416967	3.27046e-06	5.62626e-07	0.00412976	0.000627229	3.81833e-05	0.0133903	0.0109483	0.000734027	0.00145465		0.000789235	0.000306257	0.00322672	0.00421819	0.00221523	0.00119901	0.469439	0.0959978	0.0503718	0.00838896	0.00222385	2.70904e-05	8.22138e-05	5.48185e-05	0.418794	0.000841696	0.000351446	0.00164047	1.65465e-06	0.000253982	1.04349e-05
HEB_05_052	0.000666528	0.00081564	0.00013564	0.000262328	0.0150075	0.00175933	0.000116785	0.000144961	0.000105635	0.000674302	2.02696e-05	0.00714424	0.000200628	0.000371736	0.000334516	0.000148136	3.3443e-06	0.00032351	1.2325e-05	7.13023e-07	0.00399874	0.000697351	7.82024e-05	0.0137926	0.0116573	0.00111959	0.00143704	0.000108727	0.000731664	2.91322e-05	0.000126476	0.0010388	0.000358563	0.000524546	0.360585	0.0806652	0.00776848	0.00450534	0.00225155	4.16577e-05	4.59991e-05		0.239861		0.000278451	0.00116764		0.000109426	1.90618e-05
HEB_05_053	0.000760833	0.00147768	0.000315873	0.000197746	0.0360765	0.0108482	0.000547632	0.00412186	9.99994e-05	0.0030628	8.92971e-06	0.0112139	0.0089764	0.00256263	8.86791e-05	0.00153091		0.00202775	4.70746e-05	2.40594e-05	0.0107168	0.00165835	0.000166491	0.0295121	0.0239503	7.35718e-05	0.00170105		0.000402648	0.000737651	0.00122554	0.00375855	0.00119252	0.0012529	0.465642	0.0854215	0.0761629	0.0154537	0.00211061		0.000166425	0.000812986	0.194918	0.00805982	0.000765287	0.00118598	0.0013472	0.000450498
HEB_05_059	0.000507656	0.000531657	6.69179e-05	0.000232738	0.0163597	0.00195436	9.48133e-05	4.39001e-05	0.000168228	0.000813071		0.00800243	0.000404335	0.00166911	0.000187571	6.55375e-05	3.49306e-06	0.000276698		7.62955e-07	0.00252545	0.000563404	4.50316e-05	0.0128189	0.0126264	0.000652681	0.000748098		0.000521747	0.000282718	0.000690082	0.00372487	0.0012385	0.000688478	0.709748	0.175139	0.00957398	0.00587524	0.00113946	5.94075e-05	5.21706e-05		0.282017	0.00139167	8.89704e-05	0.00132814		8.19045e-05	2.50594e-05
HEB_05_060	0.000879354	0.000559246	0.000345703	7.28897e-05	0.0158876	0.004	0.000212461	0.000428718	0.00029007	0.00188849	9.22273e-05	0.00558458	0.000174836	0.000525637	0.000230006	0.0129836	1.8638e-06	0.000226605		8.09439e-06	0.0057196	0.000636461	4.08467e-05	0.0210943	0.0156586	0.00165146	0.00172781	0.000188493	0.000344863	0.000271112	0.00119326	0.00260438	0.000786702	0.000832185	0.594039	0.159338	1.21457e-05	0.00723135	0.00202272	0.00045889	4.84222e-05		0.194972	0.000981248	0.000179246	0.0013989	3.55083e-05	0.00012215
HEB_05_065	0.000418375	0.000864641	0.000165195	0.000317217	0.0609711	0.0133685	7.27077e-05	0.000361492	6.32689e-05	0.00120956	3.44133e-05	0.0154009	0.00501233	0.00169696	0.000327205	0.000253436		0.000496106	3.7293e-06	8.30806e-07	0.00263835	0.000545798	0.000102573	0.019606	0.0142907	0.00126732	0.000959249		0.000689152	0.000389901	0.00139916	0.00421036	0.0019767	0.00220913	0.389348	0.0948358	0.0574209	0.0151076	0.000312786		4.05182e-05	1.38496e-05	0.369866	0.00192013	0.000175706	0.00131611	2.00873e-06	0.000105858	4.16609e-06
HEB_05_066	0.000568709	0.000577435	0.000169384	6.9913e-05	0.0349981	0.00756458	0.000238508	0.000392367	0.000227554	0.00101894	6.91146e-06	0.00659072	0.000989524	0.000432526	0.000262949	0.000110293		0.000203411	2.81529e-05	0.000100373	0.00967498	0.00150701	2.85963e-05	0.0133247	0.00991958	0.000601603	0.00202199		0.00053601	5.73187e-05		0.0023979	0.00132511	0.000220216	0.15005	0.0334857	0.0448661	0.0104404	0.00358014	0.00106991	6.36748e-05	1.28634e-06	0.169455	0.00126634	0.000111612	0.00133638	9.36416e-07	6.56223e-05	1.39439e-05
HEB_05_067	9.75293e-05	9.44077e-06	0.000296574	5.90627e-05	0.0195164	0.00379941	0.00011817	0.000486666	0.00071849	0.000713224	3.96754e-05	0.0159032	3.22759e-05	0.000503924	0.000229308	0.001691	8.61917e-06	2.93649e-06	1.581e-05	7.25034e-05	0.00530313	0.000621829	6.65507e-05	0.00668047	0.00523138	0.000300074	0.000785532	8.03931e-05	0.00035604	2.51823e-05	0.000268659	0.0012665	0.0017097	0.000179941	0.0407397	0.0056377		0.000896271	0.000652768	0.000645921	4.59966e-05	0.000472604	0.059373	0.00344037	3.94866e-05	0.00106479	2.88028e-05	3.92015e-05	1.05293e-06
HEB_05_068	0.000515393	0.00202748	0.000275022	0.000116801	0.0270145	0.00586635	0.000243371	0.000560104	0.000109464	0.00150736	9.63503e-05	0.00223206	9.99394e-05	0.00171909	0.000339213	0.000361351	3.62812e-06	0.00035441	1.43975e-05	5.36673e-06	0.00417651	0.000584175	3.24502e-05	0.0251411	0.0188917	0.000459628	0.00121001	2.64847e-05	0.000705697	0.000334773		0.00474955	0.00181127	0.000723978	0.342978	0.0993894		0.0105971	0.00195055	0.000666999	4.99146e-05	7.95554e-07	0.226699	0.000902083	3.21108e-05	0.0012843	4.21942e-06	2.41356e-05	2.22797e-06
HEB_05_069	0.000197479	0.000153105	0.000154976	7.84113e-05	0.0181665	0.00281536	9.24827e-05	0.000146982	0.000562225	0.000859599	5.1838e-05	0.00476893	0.000108109	0.000717869	0.000388457	0.00163506	9.09252e-06	1.35172e-06	9.46302e-06	1.23935e-05	0.00316571	0.00047041	3.91691e-05	0.0137752	0.0120187	0.000454382	0.00111148	1.36266e-05	0.000435454	2.37968e-05	0.000279829	0.00323223	0.00167095		0.217119	0.0477143	5.18983e-06	0.00601862	0.00452677	0.000297802	1.12454e-05		0.117828		5.18582e-05	0.00115455	2.96445e-06	4.21579e-05	4.95988e-06
HEB_05_070	0.000617015	0.00254597	0.000247901	0.00031137	0.0497143	0.0122743	0.000174115	0.000184642	0.000271405	0.00105656		0.0543295	0.0107802	0.00206844	7.24666e-05	0.000598251		0.00054814		5.61377e-06	0.00566747	0.000960353	7.54872e-05	0.033592	0.0279205	0.000427016	0.0021102		0.00166889	0.000375905	0.0024141	0.00215556	0.00276072	0.00170706	0.252108	0.0551319	0.160203	0.00955905	0.00558417	0.000537507	5.46986e-05		0.287966	0.00101622	8.61427e-05	0.00152741	8.03589e-07	2.38146e-05
HEB_05_071	0.000401849	0.00275863	0.000213406	7.67304e-05	0.0294426	0.00852383	0.000365003	0.000320756	0.000578892	0.00217506	6.98437e-05	0.0360546	0.000548709	0.00194041	0.000550903			0.00129026	2.42416e-05	1.60441e-05	0.0075887	0.000709667	7.52418e-05	0.0356949	0.0286197	0.00019436	0.00124094	7.85198e-05	0.000754445	0.000223108	0.000451407	0.00329622	0.00188439	0.000840873	0.614681	0.131994	0.0660648	0.0141795	0.0107606	0.0006721	7.04648e-05		0.224592	0.00232786	0.000905183	0.00115911		0.000387622	7.36805e-06
HEB_05_072	0.000759247	0.0029899	7.93356e-05	0.000101438	0.0259838	0.00597497	0.00024487	0.000178919	0.000171556	0.0014878	6.4108e-05	0.00830513		0.00195516	0.000682432	0.000641841		0.000961379	3.14443e-05	7.09356e-06	0.00787018	0.000745169	9.30631e-05	0.0531071	0.0400507	0.000625119	0.00384229	0.000270667	0.000544488	0.00017491		0.00271844	0.00208165	0.00166026	0.508529	0.113393	0.0147276	0.0131656	0.0125512	0.0012507	9.29602e-05		0.135669	0.00387945	0.00016506	0.003046	5.21952e-06	7.91745e-05
HEB_05_076	0.00107124	0.00303045	0.00039907	0.00017346		0.00678493	0.000328782	0.000871899	0.000492087	0.00201688	1.01988e-05	0.00819999		0.000730727	0.00119334	0.000993727	1.20272e-05	0.000948481	2.02452e-05	6.32972e-05	0.00807805	0.000877505	0.000203446	0.0154489	0.0117989	0.00155475	0.00115374		0.000826148	0.000155721	0.00274195	0.00227965	0.00218093	0.000372238	0.426086	0.0809007	0.00990021	0.00572105	0.00636388	0.00163351	0.000124573		0.301183	0.00267156	0.000355455	0.00195926	2.17844e-05	0.000252399	5.4196e-06
HEB_05_088	0.000515335	0.0013068	2.59298e-05	0.000209389	0.0434783	0.00810704	0.000147699	8.05661e-05	0.000371328	0.000692493		0.0353959	0.0150646	0.000490629	2.76808e-05	0.000173756	5.25023e-06	0.000432198	4.42826e-06	6.54074e-07	0.00265184	0.00049761	3.75272e-05	0.0478423	0.04258	0.000307519	0.000794496	3.31119e-06	0.0013244	0.000179016	0.000720779	0.00411623	0.00315413	0.00173962	0.32594	0.0682209	0.127815	0.0159155	0.00370471	5.80606e-05	4.32081e-05		0.29373	0.000145386	0.000166218	0.000635685	2.56491e-06	0.000164823	1.49853e-05
HEB_05_090	0.000243447	0.000601087	6.35847e-05	0.000230729	0.0174681	0.00140839	9.08137e-05	0.00013884	0.000172145	0.000641276		0.0200709	0.0100058	0.000627608	0.000406744	0.000647005		0.000310621	2.09227e-05	9.3509e-07	0.0023912	0.000391179	7.34545e-05	0.0486005	0.0448017	0.000243121	0.000534079		0.000759524	8.87919e-05	0.000522411	0.00356813	0.00230171	0.000203946	0.262848	0.0604648	0.106232	0.0119248	0.00139294	2.36039e-05	4.66061e-05	1.24672e-06	0.168844		0.000117406	0.000596134	9.86705e-07	7.50426e-05	1.77865e-05
HEB_05_105	0.000878761	0.00284329	0.000254893	0.000350506	0.0490064	0.0113613	0.000144835	9.74789e-07	7.92154e-05	0.000879536	7.90988e-05	0.0312242	0.00242281	0.00123023	8.89721e-05	0.000345267	4.59499e-06	0.000426287		6.75204e-07	0.00344254	0.000559812	6.82453e-05	0.0230044	0.0175286	0.000257027	0.00104278	3.42575e-05	0.000684106	0.000302968	0.00321384	0.00297638	0.00195689	0.00144453	0.428831	0.0977874	0.0355491	0.00794411	0.000567749	9.15953e-05	5.54603e-05		0.385552	0.0025114	9.86571e-05	0.000998286		6.01366e-05	2.00515e-05
HEB_05_107	0.000701454	0.00172452	0.000555227	0.000118317	0.0386873	0.00795586	0.000222214	0.000564229	0.000415697	0.00177201	4.62906e-05	0.0278818	0.000502739	0.00104912	0.000388066	0.00029846	8.53044e-06	0.00124067	2.50781e-05	3.56002e-05	0.00466159	0.000519897	7.96685e-05	0.0175135	0.0136589	0.000616265	0.00126602		0.000514315	0.000195729	0.0022707	0.00229082	0.00176226	0.00600177	0.297961	0.0624418	0.0272726	0.0101097	0.00883035	0.000818657	3.62611e-05	3.06595e-06	0.244928	0.00245968	0.000722037	0.00101489	5.28316e-05	0.00034406	4.88507e-06
HEB_05_108	0.000221563	0.00100795	7.40878e-05	0.000249123	0.0445153	0.00661669	0.000135961	0.000276298	0.000129649	0.000560196		0.0144511	0.0156313	0.000940511	3.24589e-05	0.00456283	6.22016e-06	0.000508814	3.91018e-05	4.21893e-07	0.00384332	0.000550043	8.93075e-05	0.0954123	0.0718533	0.000293886	0.00133798	8.17564e-05	0.00115544	9.73862e-05	0.000398899	0.00264365	0.00329802	8.66042e-05	0.344026	0.0742781	0.0505623	0.008664	0.00472461	0.000189732	1.10793e-05	1.41205e-06	0.254765	0.00128381	0.00038837	0.00111101	2.63964e-06	0.000200094	4.57893e-05
HEB_05_112	0.000172851	0.000833849	8.81551e-05		0.029979	0.00316599	0.000173573	0.000424542	6.21361e-06	0.000208258	1.23551e-05	0.00803663	0.0685713	0.00031261	1.83836e-05	0.00204033	1.96464e-05	0.000419713		4.96366e-06	0.00306438	0.000242836	9.15782e-06	0.0190526	0.0159323	0.000190672	0.000975437	3.61768e-06	0.00171098	7.05159e-05		0.00072899	0.000732671	6.47707e-05	0.449035	0.102367	0.083236	0.00881425	0.00304764	0.000180887	4.75906e-05		0.289664	0.000717928	0.000266546	0.00114465	1.42739e-05	5.32473e-06	6.29152e-06
HEB_05_119	0.000731419	0.00086811	0.00013328	0.000107283	0.0282438	0.00720717	0.000377403	0.00213025	0.000298569	0.00114901	3.613e-05	0.00437943	0.0119413	0.00146576		0.000537533	2.69193e-06	0.00018774	1.94551e-05	6.40844e-05	0.00609774	0.00155417	6.85842e-05	0.0421891	0.0327227	6.94332e-05	0.00268254		0.000346371	0.000116521	0.000476973	0.00264515	0.00112949	0.000320497	0.119254	0.0874853	0.0943488	0.0120407	0.0200934	0.00230173	9.61883e-05	0.000125147	0.0923826	0.00440848	0.000548615	0.00209444	0.000271479	0.000428684	1.90602e-05
HEB_05_123	0.000184306	0.00232392	0.000101528	0.000147668	0.0288754	0.00675948	0.000366696	0.000565609	0.000548367	0.00115133	0.000119235	0.0150893	0.000373107	0.000976904	0.0003921	0.000657149		0.000648453		1.60957e-05	0.00917137	0.000713773	8.85351e-05	0.0569823	0.0438472	0.000413904	0.00205097		0.000761926	9.8319e-05	0.000285589	0.00155485	0.00187596		0.273093	0.0590693	0.0436376	0.0168649	0.00709601	0.00122603	7.36463e-05		0.173043	0.00233357	5.17955e-05	0.00202492		9.04693e-05	4.87283e-05
HEB_05_124	0.000378429	0.000704741	5.98012e-05	0.000118488	0.0332947	0.00585979	0.000574135	0.000446739	0.000231471	0.000926472	8.37552e-05	0.0157523	0.000302499	0.00120261	0.000170249	0.000996504	7.98838e-05	0.000556353	1.7131e-05	9.54708e-05	0.00710238	0.00101396	5.95638e-05	0.0152567	0.0119416	0.000497298	0.00171271		0.000584629	0.000234522	0.000112758	0.00141101	0.00102889	0.000382479	0.218486	0.0662959	0.0268505	0.00981581	0.00966004	0.00168972	6.10162e-05	7.92536e-07	0.178703	0.00296959	8.41004e-05	0.00133461	8.29219e-05	0.000141579	1.8184e-05
HEB_05_125	0.000408158	0.00104831	0.000134484	2.20191e-05	0.0253782	0.00593249	0.000522836	0.000563172	0.000117471	0.00159459	0.0001219	0.0108751	0.000494117	0.00051458	0.000581771	0.000537932	1.57295e-05	0.000683271		3.06435e-05	0.0107948	0.000973997	7.53431e-05	0.0168726	0.0129152	0.00140926	0.0010934	0.000148398	0.000407231	0.000121253	0.000550405	0.00207831	0.000782443		0.306335	0.0683695		0.00656019	0.000802969	0.000810025	9.27872e-05		0.164899	0.00219574	9.70124e-05	0.000876926	6.547e-05	4.76793e-06	7.46537e-06
HEB_05_128	0.000306687	0.00169563	0.000129714	2.71992e-05	0.0153979	0.00311603	0.00028866	0.00406481	0.000129125	0.000990476	0.000166567	0.0200372	0.0106471	0.00126777	0.000278057	7.44571e-05	9.75536e-06	0.0007369	4.2028e-05	6.45512e-06	0.016722	0.00273824	0.000111202	0.0416908	0.032766	9.69945e-05	0.00428477	0.000578046	0.00056203	0.000124934	1.29824e-05	0.0010003	0.00117954		0.15455	0.0333149	0.0528466	0.0209638	0.00838252	0.00114676	0.000287087	0.00119432	0.0973616	0.00686586	0.00011958	0.00316014	0.00118652	4.41526e-05	1.1762e-05
HEB_05_129	0.0003718	0.00167114	0.000163018	0.000402555	0.0373858	0.00601014	9.04236e-05	1.94097e-06	3.91598e-05	0.00127421		0.0109608	0.00100839	0.000492423	0.000514369	2.00169e-05	1.21432e-05	0.000433585	7.049e-06	1.23248e-06	0.00466787	0.000979671	6.33739e-05	0.0074338	0.00543531	0.00133225	0.00101876	9.92577e-06		9.96183e-05	0.00250316	0.00177636	0.000700819	9.77072e-05	0.441551	0.0946822	0.0291846	0.00598206	0.000525564	0.00014596	8.88223e-05		0.45813	0.00293339	0.000139956	0.000857545	1.40369e-06	9.67652e-05	3.64684e-06
HEB_05_130	0.00128248	0.0014292	5.25424e-05	0.000146699	0.0190954	0.00418616	0.000282921	0.000733714	0.000350624	0.00181821	8.20604e-05	0.0110934	0.000156474	0.000658029	0.000105908	0.00114239	4.07229e-05	0.00111274	4.29477e-05	0.000116426	0.0102096	0.00089683	4.77007e-05	0.015906	0.0124802	0.000724151	0.0014743	8.58575e-06	0.000476213	9.96714e-05		0.00187773	0.00223555	0.000327247	0.454039	0.115358		0.0105081	0.00839942	0.0011318	9.3023e-05		0.117946	0.00102111	0.00036342	0.00170169	1.91399e-05	0.000273232	2.7635e-05
HEB_05_131	0.000340738	0.00207694	0.00018729	0.000125246	0.0289253	0.00809206	0.000297507	0.000410493	0.000195817	0.00148803	0.000115515	0.0240432	0.00061884	0.00266884	0.000327258	0.000360399		0.00160401		2.78353e-05	0.00496484	0.000538379	0.000112621	0.021209	0.0169265	0.000702216	0.000775813		0.000579445	0.000111881	0.00105526	0.112751	0.00204439	0.000736519	0.285775	0.0671628	0.0378399	0.00991694	0.00294916	0.000787232	5.42242e-05	9.73301e-06	0.12267	0.000344837	0.000898866	0.000738519	3.72739e-05	0.000350186	3.92642e-06
HEB_05_140	0.00026108	0.00249582	0.000173891	0.000223235	0.0453689	0.0168021	0.000157522	0.000229946	0.000248244	0.00114595	6.00991e-05	0.0170305	0.0246644	0.00186925	0.000100181	2.68538e-05	3.65838e-06	0.00340825	4.98183e-05	1.16156e-06	0.00528861	0.000503616	0.000168887	0.0414097	0.0316479	0.00053867	0.00154206		0.00158127	0.000381449		0.00265429	0.00299509	0.00103539	0.328901	0.0804467	0.196723	0.0318417	0.00184821	3.06248e-05	3.46882e-05		0.199931		8.09902e-05	0.00132227	5.19183e-07	5.842e-05	1.08782e-05
HEB_05_151	0.000509275	0.00110889	0.000113057	0.000134318	0.0360288	0.00982118	0.000239663	0.000674398	6.61274e-05	0.00131534	7.23622e-05	0.0112125	0.00311934	0.000760509	0.000142015	0.000313759	2.73206e-06	0.000892353	1.26261e-05	4.58148e-05	0.00877279	0.00128427	6.82045e-05	0.0314785	0.0251685	0.000134057	0.00121994		0.00053613	0.000291328	0.00144731	0.00129413	0.00113532	0.000596901	0.275813	0.0878768	0.0615963	0.0055042	0.00329971	0.00240964	8.1128e-05	4.794e-05	0.221253	0.0040897	0.000345703	0.00140849	0.000211212	0.000228767	1.46006e-05
HEB_05_153	0.000392003	0.00120645	0.000260516	0.000210287	0.0577007	0.011849	0.000322686	0.00229884	0.000145595	0.00201952	6.21562e-05	0.00844628	0.0507996	0.0012459	0.000275693	0.00022322		0.000473796	8.03238e-05	0.000114473	0.00878962	0.00179318	0.000139538	0.0419205	0.0345325	0.0016179	0.00288009		0.00177775	0.000306317	0.000323774	0.00298809	0.00218229	0.000485598	0.480265	0.113718	0.206797	0.0305291	0.0012523	0.00154184	0.00014012	7.34155e-05	0.344877	0.00355034	0.00121027	0.0018145	6.91008e-05	0.000317016	5.20179e-05
HEB_05_157	0.000447338	0.00124855	0.000219746	0.000261547	0.0267582	0.00725855	0.000520997	0.00109127	0.000147409	0.00132773	0.000166168	0.00481939	0.00833491	0.000908697	0.000428506	0.00102619	1.45364e-05	0.00039137	7.5711e-05	0.000208687	0.0141909	0.00305451	0.000201097	0.102401	0.0706365	0.000601831	0.00384383		0.00165799	0.000275679	0.000287085	0.00168477	0.00211621	0.000619239	0.507294	0.0811408	0.123074	0.0196044	0.00383794	0.00237669	0.000197186	0.00077339	0.292929	0.00272701	0.000870058	0.00265296	0.000178035	0.000163563	4.77663e-06
HEB_05_158	0.000133472	4.27374e-06	2.55965e-05	0.000136575	0.0396209	0.00736954	3.30114e-05	6.71795e-05	8.65397e-05	0.000393509	2.22922e-05	0.00987218	0.00792713	0.000873602	0.000142419	0.00122805	3.94291e-06	0.00144374	4.3353e-05	6.13871e-07	0.00274409	0.000520542	4.82313e-05	0.0218253	0.0176843	0.000158759	0.00226729	0.000338943	0.00138974	3.95028e-05		0.00184102	0.00109771	0.000146112	0.195077	0.0422161	0.0734925	0.0182949	0.00314176	9.00057e-06	3.03407e-06	4.00923e-05	0.296036	0.000325215	2.62809e-05	0.00125088	4.33307e-06	3.90842e-05	2.59703e-05
HEB_06_016	3.69869e-06	0.000203503	2.30017e-05	4.64753e-06	0.00555123	0.00124955	0.000109162	0.00020808	5.97836e-06	0.000200103		0.00707801	0.00135307		1.5857e-05	0.000433997	2.22346e-06	0.000201264		3.50528e-06	0.00177549	0.000230411	2.57976e-06	0.00253934	0.00181411	0.000296004	0.000171943	1.89815e-06	8.50056e-05	4.16958e-05	0.00246996	0.000198593	0.000280659	2.27386e-05	0.157845	0.046071	0.0280646	0.000312734	0.000190074	0.000128502	7.96911e-06		0.0289266	0.00111096	3.21525e-06	0.000324232	4.70719e-06	3.54519e-06
HEB_06_019	0.000344346	0.00332831	0.000210454	0.000134492	0.0402876	0.0118696	0.000296057	0.000633255	0.000380342	0.00215108	0.000123581	0.0262948	0.000424924	0.00141399	0.00110395	0.00110094		0.000777468		1.20889e-05	0.00702837	0.000701646	4.04694e-05	0.0646983	0.0527963	0.000397121	0.00107794	7.70724e-05	0.000699844	0.000316246	0.00068627	0.00274179	0.00267447	0.000243529	0.554056	0.125172	0.0796966	0.0153534	0.00668622	0.000955457	6.28021e-05	1.13265e-05	0.238186	0.00552802	0.000316108	0.000852189	2.65107e-05	0.000224866
HEB_06_036	0.000302003	0.00044139	8.09142e-05	0.000130935	0.0214916	0.00440014	0.000121045	0.000377019	0.000302572	0.00101581	3.37774e-05	0.0219088	0.000190345	0.000593987	1.35466e-05	0.00102246	3.54355e-06	0.0001243	4.91916e-06	2.51561e-06	0.00831175	0.00122238	5.16404e-05	0.0108709	0.00851178	0.00020137	0.00210273			7.02847e-05	0.000120541	0.00176048	0.000918679	0.000724957	0.172861	0.0422042	0.0120516	0.00651189	0.0123327	0.000462125	4.30251e-05	5.81239e-07	0.0701534	0.00113508	0.000126165	0.00166422	1.38732e-06	0.000137258	1.75875e-05
HEB_06_038	0.000203519	0.00323651	0.000271843	0.000251972	0.038674	0.00755491	0.000161227	0.00190366	0.000187272	0.00132539		0.00985437	0.0100486			0.00079394		0.000492096		1.39781e-06	4.93123e-05	0.00173527	9.70378e-05	0.112148	0.0883289	0.00106801	0.000981667		0.00108763	0.00021278	0.00133043	0.00471377	0.00280084	0.000817573	0.516968	0.109217	0.105839	0.0122423	0.00510833	0.00179549	0.000120652		0.325742	0.00107025	0.000341475		9.07134e-07	0.000280086	2.44442e-06
HEB_06_039	0.000388242	0.00122764	0.000271621	0.000291052	0.0455321	0.0118674	6.39868e-05	0.000622962	0.000467253	0.00174264	9.70466e-05	0.0516435	0.0717954	0.00128617	0.00101218	0.00141183		0.000819286	0.000127212	9.65026e-07	0.00778939	0.000697467	0.000375899	0.0783346	0.0616685	0.000754508	0.00159337		0.00148157	0.000100387	0.000244684	0.00307103	0.00416866	0.000818515	0.485607	0.11084	0.297519	0.0173533	0.00571617		6.18586e-05	0.000234517	0.216292		0.000405295	0.00132891	1.31163e-06	0.000285368	6.18664e-05
HEB_06_040	0.000136828	0.00109844	0.000231369			0.00400701	0.000171464	0.000906655	0.00025098	0.000493568	4.88759e-05	0.0163162	0.0573156		0.000179093	0.000381525	3.22145e-05	0.000318041	1.7439e-05	1.71168e-05	0	3.43585e-06	0.000202432	0.0367962	0.0325766	9.03457e-05	0.00201165	0.000641474		8.34939e-05		0.00237897	0.000666641	5.00329e-05	0.21502	0.0461888	0.187808	0.013992	0.0107522		0.000100005		0.214845	0.00151738	5.97724e-06	0.0037847	3.87923e-05	5.13859e-05	0.000109219
HEB_06_046	0.000437085	0.00198124	0.000332327	0.000102227	0.0168665	0.00467452	0.000186783	0.000363113	0.000788312	0.00246252	9.12928e-05	0.00671217	0.000437531	0.000749051	0.000437011	0.000263292	9.14832e-06	0.000268298	4.57263e-05	2.214e-05	0.00580303	0.000469278	0.000135299	0.0548422	0.0423609	0.000563976	0.00174176		0.000507292	0.000125902	0.00158988	0.00428591	0.00189673	0.000329878	0.522992	0.112441	0.0297313	0.0104773	0.0106028	0.000733355	7.21668e-05		0.121565	0.0028568	0.000298027	0.00177134	1.1137e-05	0.000148689	9.63623e-06
HEB_06_047	0.000257517	0.00109024	0.000126307	6.98247e-05	0.0327101	0.00503535	0.000175764	0.000744717	1.85472e-05	0.00121727	4.70259e-05	0.00738228	0.0134044	0.000376241	0.0004354	0.000124658	6.34552e-06	0.000666143		1.53801e-06	0.0047598	0.000773979	5.42691e-05	0.0276208	0.0238986	0.000551342	0.000892998	4.51578e-05	0.00049655	2.74142e-05	0.000285858	0.00401001	0.00158891	0.000260023	0.380832	0.0974599	0.066275	0.00740917	0.000859131	0.000374018	6.06219e-05		0.270185	0.00681138	0.000301626	0.00081272	4.23839e-06	0.000139806	7.44139e-06
HEB_06_049	0.000293096	0.000545564	0.000587684	8.78627e-05	0.0382507	0.00950745	0.000225031	0.000459991	0.000324975	0.00214959	9.55722e-05	0.0112082	0.000484191	0.000237587	0.000350347	0.000507611		0.000453009		4.75659e-06	0.00937176	0.000967725	6.83876e-05	0.0145759	0.0110087	0.00149091	0.00168025	0.000128353	0.000610862	6.30579e-05	0.00028044	0.00339538	0.00266129	2.47307e-05	0.20932	0.043326	0.00171019	0.00850503	0.000958424	0.000739777	5.99031e-05		0.216476	0.0075478	0.000100194	0.00203016	4.95714e-05	5.57453e-05
HEB_06_054	0.000143134	0.00047364	4.55067e-05	0.000288954	0.00838135	0.00162785	5.44978e-05	0.000105978	5.8166e-05	0.00079994	2.3731e-05	0.0148698	0.0147196	0.000707826	0.000511667	0.00024944	7.67129e-06	6.43333e-05	2.28699e-05	1.81963e-06	0.00395158	0.000557068	0.000108688	0.042272	0.0426112	0.000372937	0.000737744	5.3991e-05	0.000671794	3.95345e-05		0.00693034	0.000963108	3.58626e-05	0.352624	0.0764445	0.0482337	0.0113263	0.00205554	7.68638e-06	3.4436e-05		0.103617	0.000931422	0.000281362	0.000827828		0.000104233	1.62951e-05
HEB_06_065	0.000586105	0.00178778	0.00051683	0.000144553	0.0432066	0.011281	0.000271239	0.000824232	7.83464e-05	0.0019819	0.000119001	0.0114	0.00126661	0.00230234	0.000311415	0.00101656		0.00058599		7.94935e-05	0.0141682	0.0023752	5.38243e-05	0.0232989	0.0176314	0.00197173	0.00125613		0.000813943	0.000475443	0.00486158	0.00442749		0.000983068	0.367188	0.086847	0.0397934	0.00612232	0.00523394	0.00246475	9.82065e-05		0.198004	0.00429625	0.000594148	0.00120609	6.6674e-05	0.000409099	1.91963e-06
HEB_06_068	0.000141772	0.0012938	0.000226774	0.00013516	0.015849	0.00514235	0.000192757	0.000943982	0.000120813	0.000975452		0.00548257	0.0141394	0.00037081	0.000314752	0.000637171		0.000228517	1.37349e-05	8.59474e-05	0.00469667	0.000786855	6.70625e-05	0.0422673	0.0323151	0.000510893	0.0010192	3.80009e-05	0.000614663	1.89372e-05	0.000507436	0.00178585		0.00012358	0.268	0.0678649	0.0782322	0.00923875	0.00213456	0.000989044	6.07529e-05	0.000136336	0.180145	0.00563459	0.000220421	0.000820314	2.02942e-05	0.000143321	5.7772e-06
HEB_06_069	5.76819e-05	0.000192807	2.06764e-05	0.000260448	0.0145742	0.00135006	5.23356e-05	0.000711195	3.63997e-06	0.000320309		0.0132983	0.0527992	0.000228557	9.6755e-06	0.000165279		0.000374485	1.17416e-05	7.31308e-06	0.00333498	0.0004625	0.000106026	0.123117	0.095738	0.000198809	1.44697e-06	0.000100741		9.05446e-06		0.00389059	0.00200626	0.000361428	0.391109	0.079926	0.134225	0.00568909	0.00156052		3.52844e-06	2.53415e-06	0.0900507	0.00119258	3.0298e-06	0.000229509	7.967e-05	3.68993e-06	2.38535e-06
HEB_06_073	0.000685947	0.00220895	0.000266713	1.47358e-05	0.0281675	0.00634893	0.000596382	0.00435069	0.000142765	0.000766045	0.000129556	0.0464061	0.00922504	0.00439003	0.000777035	0.000272915	1.43772e-05	0.00346281	9.61387e-06	3.91118e-05	0.0194723	0.00315527	0.000252796	0.0640251	0.0535617	9.67146e-05	0.000897642	1.44792e-05	0.0015221	0.000274594		0.00247152	0.00260388	0.000542323	0.480585	0.0891373	0.0807167	0.0251885	0.00738382		0.000317315		0.110809	0.00237333	0.000137351	0.000729335	0.000648056	0.000145993
HEB_06_074	0.000178464	0.000514001	7.50826e-06	0.000213973	0.0352026	0.00887616	5.97548e-06	0.000204798	3.02991e-06	0.000169801	7.83751e-06	0.0177185	0.0185868	0.000156069	3.61094e-06	0.000155229		0.00029563	1.37774e-06		0.000950817	7.26799e-05	5.06609e-06	0.030992	0.0244208	3.96012e-05	0.000360693			1.28525e-05	0.000598762	0.00182721	0.00188384	0.000729916	0.393987	0.0701748	0.0463953	2.47853e-06	0.000738191		9.4578e-07		0.230323	0.000963085	5.26836e-05	0.000642336	1.30172e-06	5.34691e-06	8.7824e-06
HEB_06_075	0.000302287	0.00103339	9.96914e-05	0.000106882	0.024703	0.00673754	0.000233485	0.00076569	0.000250938	0.00108382	4.85662e-05	0.0144681	0.00445735	0.000756111	0.000176468	0.000182777		0.00081236	2.60587e-05	7.83739e-05	0.00545333	0.00108657	7.96907e-05	0.0673875	0.0490412	0.000416679	0.00141133	0.000110716	0.000794642	0.000123742	0.000137636	0.00229939	0.0013655	0.000107742	0.289464	0.0842143	0.0685789	0.0146518	0.00164499		9.2666e-05	9.569e-05	0.192132	0.00178464	0.000119025	0.00105214	7.10749e-05	7.47336e-05
HEB_06_079	0.000419884	0.000822042	0.000112604	0.000195122	0.0262972	0.0053049	6.74677e-06	0.00443881	0.000335593	0.00113271	8.79753e-05	0.0445083	0.000218543	0.00593908	0.000350736	0.000243837		0.00127976	2.63345e-05	3.4423e-06	0.0227263	0.00220088	0.000238351	0.0733242	0.0575876	9.42373e-05	0.00129117	8.1741e-06	0.000865133	2.58282e-05	0.000101469	0.000816877	0.00192224	0.000454849	1.07609	0.17164		0.0249132	0.00650783	0.00289267	9.83468e-05	3.66332e-06	0.0887449	0.00218483	0.000125222	0.00214416	0.000307149	0.000116406	1.78457e-06
HEB_06_089	0.000177079	6.35279e-05	0.00010069	0.000110541	0.0056628	0.000837654	3.43334e-06	0.00390588	0.000225834	0.00146139	8.63738e-05	0.00973882	0.000227553	0.0118055	0.00133409	0.00031527		0.000917257		1.20492e-05	0.0446009	0.00407034	0.000157398	0.0176674	0.0147122	0.00090604	0.00109898	0.000499211				0.00405748	0.000237079	3.0113e-05	0.421424	0.0700496		0.0109289	0.0173033	0.00142042	0.000167748		0.0930821	0.000592295	0.000718854	0.00158246	0.000339756	0.000281091	8.62064e-06
HEB_06_091	0.000402634	0.00371137	0.000215113	0.000150238	0.0603583	0.017342	0.000364705	0.0017863	4.70128e-05	0.00181295	4.67702e-05	0.0268935	0.0285653	0.00254387	0.00144373	4.3501e-05		0.00112249	0.000133781	1.13737e-05	0.0106934	0.00167921	0.000177724	0.0543866	0.0429412	0.000676928	0.00197254		0.00114216	0.000823066		0.00290038	0.00430339	0.000417493	0.344303	0.0708142	0.242844	0.0309908	0.0104292	0.00191438	8.05044e-05	8.00647e-06	0.1204	0.00113803	0.00123285	0.00138661	2.43748e-06	0.000611809	1.80953e-05
HEB_06_095	0.000452021	0.00225038	0.000265605	0.000274248	0.0276102	0.00846734	0.000352374	0.00143228	6.79165e-05	0.00223478	0.000316588	0.00297461	0.0110091		0.00132075	0.000750741	1.25683e-05	0.000880206	6.95758e-05	7.84045e-05	0.0259321	0.00369563	8.09349e-05	0.094773	0.0760348	0.000471379	0.00357793		0.00104843	8.78885e-05	0.000488021	0.00394616	0.00229994	0.000426129	0.624749	0.153158	0.0719616	0.0308093	0.00337433	0.00259382	0.000210882	1.52538e-05	0.353835	0.00881015	0.000428598	0.00245576	0.000262436	0.000293423
HEB_06_097	0.000119186	0.000480564	9.01098e-05	7.92268e-05	0.0128217	0.00273397	4.5516e-05	0.000236172	8.10599e-05	0.000929273	2.95769e-05	0.00539782	2.81824e-05	0.000598226	0.000481468	2.62526e-05	1.22722e-05	0.000174489	1.81796e-05	7.59919e-07	0.00484381	0.000576808	3.548e-05	0.0654832	0.048845	9.79228e-05	0.00161675	0.000392603	0.00036033	4.85013e-06	0.000112734	0.00261007	0.000811675	2.61671e-05	0.207078	0.0486771	0.00420951	0.0097976	0.00388963	0.000648804	5.11917e-05		0.0833173	0.00379477	1.42342e-05	0.00126383	1.566e-06	1.88011e-05	1.08714e-06
HEB_06_098	0.000534457	0.00291328	0.000103662	0.000161871	0.0219202	0.00488009	0.000223545	0.000562455	0.000676696	0.00179263	7.23864e-05	0.0101492	0.000297619	0.00165384	0.000201565	0.00026305		0.00103282	5.63406e-05	2.31606e-05	0.0081996	0.000860091	7.27903e-05	0.0520172	0.0397334	0.000176277	0.00246019	0.000275849	0.000420776	8.39188e-05		0.003443	0.00206689	0.000255749	0.510947	0.114657	0.031447	0.0149646	0.0232552	0.000794492	7.93726e-05		0.140091	0.000722301	0.000280672	0.00245144	2.46189e-05	0.000140617
HEB_06_099	0.000205908	0.000821869	0.000239021	8.12491e-05	0.0367619	0.00773914	0.000200079	0.000684572	0.000128793	0.00125006		0.0129364	8.41838e-05		0.000717738	2.71152e-05	3.85487e-06	0.000299249		2.51323e-05	0.00374079	0.000518026	3.70991e-05	0.0105993	0.00705428	0.000931832	0.000654279	6.03556e-06	0.000789737	0.000543508	0.00110246	0.00179026	0.00117901	0.000229777	0.221121	0.051132	0.0392723	0.00474206	0.000246112	0.000357583	3.71293e-05	1.43235e-05	0.327157	0.00258222	6.40671e-05	0.000509338	3.82155e-07	0.000100243
HEB_06_101	0.000734336	0.000627134	0.000153995	6.17753e-05	0.026305	0.00697059	0.000249236	0.00111848	0.000308542	0.00115362	7.84557e-05	0.00827426	0.00721089	0.00100086		8.79156e-05	5.01156e-06	0.000128231	1.27772e-05	8.80514e-05	0.00871209	0.00217106	7.0589e-05	0.0315831	0.0239727	0.000131506	0.00281947	9.79646e-05	0.000449923	0.000252998	0.000708188	0.00222474	0.000952457	0.000286855	0.173273	0.0533293	0.0715666	0.0141405	0.0030387	0.00150359	0.000132092	9.57075e-05	0.126943	0.00657803	7.60692e-05	0.00216999	0.000381538	6.18606e-05	1.61181e-05
HEB_06_104	0.000457705	0.0010452	0.000230349	0.000249259	0.0388203	0.0113239	0.00026729	0.00201977	0.000182308	0.00245806	3.03352e-06	0.0308219	0.0391926	0.00428342	0.00010413	0.000350594		0.00105563	7.18867e-05	3.43273e-05	0.00877052	0.00120253	0.000284582	0.0846227	0.0639308	0.000266606	0.0010294		0.000613604	0.000197829	0.000288406	0.00372983	0.00319158	0.000250859	0.331715	0.0964946	0.195379	0.020651	0.00508254	0.00194183	6.36632e-05	4.61208e-06	0.0939723	0.00807592	0.000351816		9.44982e-05	0.00023367
HEB_06_106	0.000222742	0.00144182	0.000259858	0.000165614	0.0224729	0.00467942	0.000139817	0.00265437	0.000196443	0.00175416	6.41087e-05	0.0148288	0.000313546	0.0035526	0.000299443	3.17782e-05	7.0169e-06	0.00144119	3.03353e-05	8.83047e-06	0.0117514	0.00115793	0.000137818	0.060133	0.0463798	0.000669027	0.000474523	0.000115899	0.000551365	0.000119189	0.000662205	0.00270495	0.00155564	0.000162614	0.454211	0.0809182	0.0470522	0.0143685	0.0039261	0.00148959	0.000128614		0.127933	0.00167603	0.000168319	0.00225951	0.000497532	8.33695e-05	3.49887e-06
HEB_06_107	0.000813549	0.000213862	0.000333415	0.00022436	0.022391	0.00398775	2.47074e-05	0.0021248	9.32182e-05	0.0017987	0.000114621	0.0202896		0.035004	0.000292442	0.00453577	5.85596e-06	0.000947841		5.78909e-05	0.0228921	0.00235712	0.000210636	0.0425264	0.0342064	0.000145234	2.6142e-06	3.29983e-05	0.000503984	3.71453e-06	0.000383856	0.00411579	0.000695877	0.000304089	1.0684	0.16123		0.015028	0.00182898	0.00168016	0.000266862		0.265758	0.00100363	0.000181124	0.0038428	0.00129639	7.32423e-05
HEB_06_109	0.000230126	0.000162698	4.46317e-05	0.000108989	0.0111811	0.0024219	1.52348e-05	0.000547386	0.000868781	0.00129577	2.67372e-05	0.0065174	0.000450964	0.00265747	0.00018656	0.000421146	2.35853e-05	0.000344272	4.63628e-05	3.78113e-05	0.0191877	0.00223192	3.74608e-05	0.063671	0.0493354	0.000367285	0.00287141	0.000201041	0.000769385	6.07205e-06		0.00200597	0.00143107	0.000173484	0.205938	0.0475427		0.0197801	0.0118606	0.00372492	0.00016194	6.65786e-05	0.0817853	0.00197905	3.17894e-05	0.00159722	0.000328856	2.87635e-05	9.94208e-06
HEB_06_111	0.000401949	0.00139911	8.00665e-05	0.000121854	0.011609	0.00182616	1.26267e-06	0.000279414	0.000327991	0.000789849	9.35891e-06	0.00401049	0.000219707		0.000679439	9.7853e-05		0.000113362	2.25607e-05	1.35649e-06	7.75363e-06	0.000957123	3.8347e-05	0.0225	0.020128	0.000690465			0.000604731	6.07574e-05	0.000327695	0.00252696		0.000172792	0.402021	0.0865806	0.00367462	0.00670599	0.00684764	0.000427083	6.90818e-05		0.18914	0.000283961	0.000135466		2.74207e-06	6.04511e-05	5.85948e-06
HEB_06_113	0.000206886	0.00147554	3.7367e-05	0.000423496	0.0402563	0.00609118	0.000123611	0.000234526	0.000154524	0.00157719		0.0171379	0.0300217	0.00152657	0.000821994	4.12e-05		0.00123445	2.21756e-05		0.00900757	0.000753282	0.000194742	0.133487	0.097624	0.0003124	0.00116994		0.00104817	7.97628e-05	0.000791035	0.00690224	0.00185342	0.000355463	0.58867	0.158732	0.175954	0.016488	0.00235413	0.000122043	6.51144e-05	1.93945e-05	0.179424		0.000100029	0.00106032	4.08467e-07	7.46323e-05	1.30139e-05
HEB_06_114	0.000148606	0.000108015	5.5695e-05	0.000129758	0.00666789	0.00134427	4.96436e-05	0.00166912	0.00027136	0.000569901	6.02504e-06	0.00393132	0.0349761	0.000392926	1.97116e-05	3.71157e-05	2.65561e-06	8.91995e-05	4.85162e-05	2.72229e-06	0.00156936	0.00106366	6.79502e-05	0.0632682	0.0515586	0.000683668	0.00134799	4.64135e-05	0.000460143			0.00505496	0.00137189	3.86508e-05	0.248737	0.0521741	0.13727	0.0195979	0.00535343		1.82829e-06	4.85934e-05	0.0338424	0.000271836	0.000191168	0.00151383	7.92301e-05	0.000171572	0.000100145
HEB_06_115	0.000114153	0.000532801	4.98845e-05	7.91755e-05	0.0045896	0.00120081	7.1686e-06		3.7258e-05	0.000271157		0.00173635	0.0259216		5.33435e-06	8.68566e-05	1.66145e-05	8.30541e-05	6.39123e-06	1.83842e-06	0.00227028	0.000419007	6.22035e-05	0.0872343	0.0984274	4.5197e-05	0.000191619			1.52519e-05		0.518144	0.000650566	0.000516102	0.517836	0.0953895	0.0278819	0.00515556	0.000964705		1.29829e-05		0.110839	0.00102367	1.21997e-05	0.000765649		1.67722e-05
HEB_06_116	0.000166954	0.00203175	0.000211607	9.1094e-05	0.0437502	0.00530716	0.00015122	0.000175571	0.000324042	0.00119918	8.24402e-06	0.0124421	0.0322178	0.000998439	2.96148e-05	0.000987877		0.000640528	3.84586e-05	1.33617e-06	0.00436584	0.000673663	5.73327e-05	0.0779681	0.070624	0.000978837	0.00141177		0.00191897	0.000318823		0.00585052	0.00428747	0.000790358	0.511263	0.114068	0.102237	0.0168236	0.0016246		0.000117282		0.29295	0.00229701	0.000142075	0.000987632	1.26925e-06	0.000101218	3.92333e-06
HEB_06_118	0.000520137	0.00226203	0.000101729	7.60163e-05	0.0233144	0.00519988	0.000143907	0.000675784	0.000435832	0.00124797	6.81449e-05	0.0144878	0.000435843	0.00164317	0.000213276	0.000290529	1.67933e-05	0.000927821	1.01389e-05	1.83845e-05	0.00828775	0.000829855	5.3569e-05	0.0302058	0.0233445	0.000312643	0.00181683	6.47386e-05	0.000459424	3.60869e-05	9.25929e-05	0.00123829	0.00102307	0.000106499	0.219696	0.0465865	0.0686144	0.0113958	0.00903918	0.00182359	7.37269e-05		0.140218	0.000328875	0.000191509	0.00133382	7.4479e-05	0.000107592	4.36204e-06
HEB_06_120	0.000384021	0.00231068	0.000141808	0.000192671	0.030337	0.00866187	0.000242931	0.000931161	0.000356004	0.00153082	0.000137044	0.0348246	0.000515005	0.00243481	0.000515211	0.000166388	2.68672e-05	0.00255421	7.60086e-05	1.79203e-05	0.00697398	0.000606682	0.00015471	0.045221	0.0359956	0.000457105	0.0015702		0.000636953	0.000245408	0.000330696	0.00393389	0.00222305	0.000557067	0.375583	0.0767826	0.105139	0.0222802	0.00882913	0.00126948	6.86034e-05		0.199116	2.86506e-05	0.000283285	0.00136826	3.65192e-05	0.000158969	3.68031e-05
HEB_06_121	0.000420697	0.000605212	6.58746e-05	9.30438e-05		0.00167986	0.000146689	0.00024749	0.000290998	0.0017467	6.93939e-05	0.00262224		0.000851162	0.000509808	0.000117247		0.000273463	2.23562e-05		0.00299809	2.10201e-05	0.000429396	0.0340154	0.0247313	0.000641744	0.00230451			5.91649e-06	0.000107768	0.00313851	0.000956708	0.000375392	0.356249	0.0749939		0.00995954	0.00467867		7.59623e-05		0.0670501	0.000133968	1.21163e-05	0.0033623	2.65123e-05		4.60702e-05
HEB_06_122	0.000482238	0.00198216	2.34893e-05	0.000175063	0.0256908	0.0073728	0.000340576	0.00778742	0.000213799	0.00199053	7.05047e-05	0.0193156	0.0169627	0.00372576	0.00114676	0.000718654	8.54207e-05	0.00229051	9.78603e-05	2.62439e-05	0.0139236	0.00202612	0.00019874	0.0664151	0.0503652	5.81323e-05	0.00190445	8.73185e-05	0.000441056	0.000206705	0.000262658	0.0038891	0.00243589	0.000221125	0.366944	0.0698293	0.142383	0.0362651	0.00687148		0.000217514	0.0018717	0.0819908	0.00342293	5.99895e-05	0.00121446	0.000625496	0.000106343	6.25286e-06
HEB_06_124	0.000258593	0.00148703	8.50015e-05	0.000202893	0.0507003	0.0109366	0.000113054	0.000218038	0.000152596	0.00106079		0.0240329	0.0394033	0.000696777	0.000214691	0.00581274		0.000152139	4.10151e-05	5.3514e-07	0.0022268	0.000537278	8.19855e-05	0.0708566	0.0544204	0.000352899	0.00146669	6.18787e-06	0.00145793	0.000396622	0.000417013	0.00468997	0.00283226	0.00134045	0.446021	0.0990103	0.198052	0.0150541	0.00166979	4.96063e-05	3.81682e-05	3.14778e-06	0.324078	0.000343043	0.000110822	0.00190823	1.20647e-06	0.000115745	2.44066e-05
HEB_06_125	0.000440581	0.00128929	0.000120124	0.000163451	0.0240731	0.00601495	0.000320468	0.00085739	0.00120537	0.00131258	5.10441e-05	0.00240633	0.0175176	0.00184975	4.74873e-05	0.000474277	1.28061e-05	0.0021571	1.52529e-05	4.84156e-05	7.23629e-06	6.74452e-06	5.65895e-05	0.0352711	0.0255025	0.000822595	0.0018606	0.000565736	0.000311849	0.000494208	0.000916075	0.00442442	0.0018206	0.000254809	0.222674	0.114035	0.133591	0.0077419	0.00596489		6.72094e-05		0.143481	0.00334478	0.000113311	0.00303653	4.82003e-05	0.000119818
HEB_06_126	0.000277232	0.0011546	6.77894e-05	0.000302585	0.0578902	0.011643	0.000120445	0.000197724	5.02318e-05	0.000725876		0.0167536	0.00921713	0.000579955	0.000320314	0.000429304	6.67802e-06	0.000417425		1.59971e-06	0.00444106	0.000769797	1.73436e-05	0.0162546	0.0134663	0.000832059	0.00125096		0.000958548	0.000320505	0.000762552	0.00212905	0.00150948	0.000352095	0.350569	0.0777652	0.177808	0.00800771	0.00111148	0.000148336	5.32749e-05		0.232142	0.000490046	0.00110346	0.0011718		0.000672222	2.22461e-05
HEB_06_133	0.000495217	0.0010279	0.000299894	0.000217769	0.0402337	0.00549737	1.74595e-05	8.82963e-05	7.38896e-05	0.00072989	1.11653e-05	0.0069491	0.00335888	0.000562303	0.000136713	1.89794e-05		0.000518162		3.44395e-06	0.00415665	0.000889289	7.32844e-05	0.0234339	0.0216803	0.00031295	0.0010541		0.000829878	0.000115545	0.000671868	0.0031446	0.00180985	0.000658365	0.540326	0.116879	0.0152061	0.00671433	0.000351995		6.84069e-05		0.393831	0.000578206	0.000372714	0.00116269	9.39772e-07	0.000171939	5.07711e-06
HEB_06_134	0.000848349	0.000418117	0.000116914		0.0203882	0.00481521	0.000285599	0.000788584	0.000803415	0.000951124	1.25222e-05	0.014825	0.0110761	0.00175223	0.000167398	0.00236868		0.00436284	3.62259e-05	6.86665e-05	0.00703435	0.00120309	0.000101852	0.026591	0.0201021	5.843e-05	0.00249269	8.52931e-05	0.000355662	0.00118503	0.000739682	0.00661441	0.00212588	0.00545081	0.356022	0.138348	0.096423	0.0106575	0.018494		9.39657e-05		0.118424	0.000382579	0.000171037	0.00311271	0.00014183	0.000131693
HEB_06_136	0.000396603	0.000418743	9.13074e-05	0.000107433	0.00652549	0.00113553	1.4158e-05	0.0026787	0.000785045	0.00119212	5.08263e-05	0.00455246	0.000153038	0.00493019	5.79305e-05	0.00413735		0.000192271	2.18217e-05	2.78612e-05	0.00992261	0.00130349	5.6758e-05	0.0512853	0.0411325	0.000237415	0.00204923	6.08925e-05	0.000439305	1.52223e-05	0.000263662	0.00408987	0.000725998	6.97352e-05	0.318725	0.0883763		0.0202359	0.00766499	0.001945	6.5307e-05	3.33649e-05	0.125913	0.0012379	0.000203471	0.00126077	0.000206297	8.86712e-05	8.42593e-06
HEB_06_137	0.000384963	0.000964068	4.00454e-05	0.000302219	0.0382373	0.00875556	0.000121017	0.00113765	0.000186149	0.00215504	5.03261e-05	0.0257883	0.00018499	0.0012508	0.000244006	0.000154391	8.78408e-06	0.000261588	3.28767e-05	4.73644e-06	0.00354409	0.000536255	0.000137669	0.106372	0.0764603	0.000679638	0.00096887	1.35739e-05	0.000956554	0.000122695		0.00585013	0.00146261	0.000372188	0.239206	0.125753	0.228831	0.0277679	0.00291452	0.00136289	5.61237e-05		0.111409	0.000192376	0.000539344	0.000919401	6.8274e-05	0.000177284	3.80847e-05
HEB_06_138	0.000199426	0.00181367	5.58992e-05	0.000448236	0.0128305	0.00284045	0.000109837	0.000121373	3.62592e-05	0.000513802		0.0411554	0.00758261	0.000861109	0.000310195	0.000204321	8.17931e-06	0.000438122		1.37149e-06	0.00409099	0.000988611	0.000106283	0.0522242	0.0624381	0.000337475	0.000563218	2.71312e-05	0.00131401	9.17345e-05	0.000671109	0.00373337	0.00382664	0.000986264	0.492443	0.10093	0.118564	0.0126765	0.000931114	1.61451e-05	6.39531e-05	2.52667e-06	0.207187	0.000532197	0.00032619	0.000625925		0.000147885	6.415e-06
HEB_06_140	0.000237469	0.00095292	0.000735764	0.000157494	0.0346826	0.00387852	0.000356904	0.00204973	0.000771465	0.00140808	0.000148053	0.00429394	0.0115312	0.00147256	0.000114622	0.000677608	1.3887e-06	0.000276637	2.10075e-05	9.10098e-05	0.0107844	0.00270009	9.06888e-05	0.0375475	0.0300081	0.00153637	0.000999041		0.000665947	0.000498929	0.00426534	0.0040567	0.00226125	0.000478817	0.197526	0.0529001	0.132295	0.0109234	0.0056912	0.0030847	0.000173147	0.000268361	0.087473	0.00375413	0.000279296	0.0012125	0.000453592	0.000212294	1.32659e-05
HEB_06_144	0.000364285	0.000621076	0.00046675	0.000123373	0.012353	0.00245787	5.92702e-05	0.000702685	0.000672451	0.00150831		0.0043219	9.23136e-05	0.00087399	0.000167897	0.00729967	3.76506e-05	0.000248674	2.37091e-05	0.000121527	0.034862	0.00421982	8.88693e-05	0.0607297	0.0483396	0.000582668	0.00103256	4.57269e-05	0.000550872	7.53865e-05	0.000358494	0.00371941	0.000878548	0.000191686	0.541327	0.134598	8.06212e-07	0.0142871	0.00319513	0.00139104	0.000264382	0.00015011	0.175403	0.00388969	8.77436e-05	0.000711512	0.000897502	3.58139e-05	3.76462e-06
HEB_06_145	0.000165482	0.000813768	0.000165433	0.000121336	0.0273842	0.00379062	0.000337589	0.000890602	0.00026708	0.00143181	7.13486e-05	0.00872281	0.00191793	0.00194541	0.000345315	0.0118345		0.00134158	1.95923e-05	9.71839e-05	0.00486892	0.00102512	6.68082e-05	0.0611647	0.0470254	0.000864827	0.00105447	0.000166862	0.000812637	0.000157081		0.00404388	0.0021148	0.000154103	0.329673	0.102564	0.0489344	0.0115796	0.000654071		9.36665e-05		0.265408	0.0080196	0.000109374	0.000769427	6.07916e-05	6.49723e-05	1.92892e-06
HEB_06_146	0.000567389	0.00238023	0.000112078	0.000228727	0.0343902	0.00808242	0.000262629	0.00196265	0.000590839	0.0024577	5.9463e-05	0.0154118	0.0400446	0.00128955	0.000558949	0.00302465		0.00063818	6.06535e-05	8.10738e-05	0.0120251	0.00175528	0.000100918	0.0248181	0.0191663	0.000659552	0.00167363		0.00112009	0.000293264	0.000487855	0.00382238	0.0023184	0.00045175	0.24181	0.0598201	0.270553	0.0376772	0.0103381	0.00425825	9.06238e-05	4.85977e-05	0.216828	0.00174969	0.00055649	0.00136261	9.94071e-05	0.000311997	7.80263e-05
HEB_06_147	0.000327462	0.00116994	7.15765e-05	9.61078e-05	0.022501	0.00419937	0.000183781	0.000332633	0.000125062	0.000835814	5.25093e-05	0.00927022	0.00960046	0.00148059	0.000792737	0.000196788		0.000865842		2.76964e-05	0.00571691	0.000732221	9.53251e-05	0.0518524	0.0405276	0.00029441	0.00192721	0.000378921	0.00102835	3.37473e-05	0.000103409	0.00214065	0.00202696	7.28567e-05	0.292393	0.0627218	0.079269	0.0095233	0.00454901	0.000383479	6.36968e-05	4.98487e-06	0.149403	0.00333441	0.000227366	0.00124467	1.95675e-05	0.000134301	1.52367e-05
HEB_06_154	0.000442865	0.00090291	0.000123485	0.000312617	0.0326132	0.00434673	7.78409e-05	2.4252e-06	3.44595e-05	0.000413105		0.00584992	0.000287929	0.000127988	0.000119646	7.85599e-06	7.34476e-06	0.000133532		1.76045e-06	0.00440883	0.00102968	6.54079e-05	0.0109926	0.00854294	0.000553986	0.000920804	3.54921e-05	0.00055185	2.12168e-05	0.000202857	0.00101541	0.000599473	5.82123e-05	0.437454	0.0960118	0.00698268	0.00378711	0.000676651	2.62367e-05	5.04793e-05		0.370981	0.00167721	0.000338612	0.00154872	9.52169e-07	0.000276182	6.21572e-06
HEB_06_155	0.00027594	0.00167619	0.000201358	0.000151371	0.0216454	0.00479216	0.000235003	0.000534982	0.000688719	0.00203757	0.000103213	0.00987406	0.000195383	0.000800689	0.000401439	9.55119e-05	2.55763e-05	0.000379037	5.08585e-05	1.12398e-05	0.00707556	0.000666174	7.61929e-05	0.0792273	0.062048	0.000259278	0.00215195	0.000243474	0.000547825	7.63464e-05	0.000130764	0.00319962	0.00191116	0.000259665	0.494688	0.113889	0.050107	0.0170995	0.0218092	0.000773224	4.88527e-05		0.0793192	0.0005236	0.000337029	0.00155581	2.28135e-05	0.000153566	6.86228e-05
HEB_06_168	0.000308863	0.000839408	0.000149511		0.0298975	0.00684158	0.000129554	0.000551172	0.000382196	0.00128736	0.000104325	0.0249016	0.000363686	0.001297	0.000537537	0.000287345	3.97931e-06	0.000771654	3.08355e-05	4.56836e-05	0.00399487	0.000634824	0.000136553	0.069328	0.048445	0.000229439	0.00190265	0.000114204	0.000975817	9.42865e-05	0.000209391	0.00343996	0.00216855	0.000997565	0.0759385	0.120233	0.157502	0.0335294	0.00650791		6.35862e-05		0.124438	0.00116043	0.000654163	0.0013826	3.06164e-06	0.000225822	2.53821e-05
HEB_06_169	0.000443609	0.00176178	2.60697e-06	0.000182791	0.0368935	0.00823177	0.000112723		7.68197e-07	0.00121395	8.42966e-05	0.0046668	0.00415829		0.000265619	0.000512328		0.000502372			0.0047025	0.000923036	2.40492e-05	0.0215918	0.0176208	0.00100723	0.00156063		0.000561954	6.31212e-05	0.00092816	0.00394841	0.00182535	0.000268294	0.498018	0.105856	0.0346718	0.0107784	0.00243571	8.51634e-05	5.87201e-05	3.30222e-06	0.316404	0.00193185	0.000436664		5.40909e-07	1.40786e-05
HEB_06_180	0.000119507	0.000302278	0.000125385	2.43868e-05	0.0370516	0.00379856	6.15344e-06	0.000410924	3.61462e-05	0.000303982		0.0173322	0.0104367	0.000251192	1.22741e-05	8.43354e-05	7.75054e-06	0.00016865		1.32386e-05	0.000969519	0.00021636	1.22336e-05	0.00661259	0.0042969	5.54438e-05	0.000587922	2.51834e-05		1.03022e-05	0.00138991	0.000591505	0.00029439	2.85831e-05	0.26569	0.0599991	0.0693782	0.00202902	0.000655888	0.000357104	7.65747e-06		0.27277	0.000913754	4.29422e-05	0.000688007	1.71628e-05	3.57553e-05
HEB_06_313	0.000418142	0.00318222	0.00059127	0.00031055	0.0916425	0.021556	0.00026092	0.00054559	0.000626222	0.00241572		0.0171187	0.000318272	0.00122752	0.00237597	0.00141586	1.2484e-05	0.000492978		2.76177e-06	0.00832125	0.00233815	0.000114821	0.0207703	0.0165321	0.00302663	0.00193909		0.00193264	0.000299054	0.00692048	0.00659789	0.00103354	0.0002275	0.381816	0.06477	0.0233219	0.010009	0.00731323		0.00019558	3.04863e-05	0.567346	0.00156869	0.000393089		5.99937e-05	0.00015704
HEB_06_379	0.000343891	0.000792221	0.000108581	5.19127e-05	0.0477963	0.0118409	0.000117682	0.000738527	8.94203e-05	0.00102097	6.68056e-05	0.0265525	0.00100224	0.000442361	0.000265248	0.000136225		0.00108807		3.75457e-07	0.00510479	0.000790826	7.66652e-05	0.019008	0.0154968	0.000276399	0.000735446		0.000502188	0.000233694	0.000737955	0.00223243	0.00128758	0.000181274	0.289133	0.0647245	0.0837117	0.00687104	0.00274151	0.000484519	4.52353e-05		0.252449	0.00324616	0.000796861	0.00104222	1.15297e-06	0.000665349	7.24355e-06
HEB_07_005	0.000390457	0.000752666	0.000175384	0.000160071	0.0246692	0.00740642	3.00798e-05	0.00110293	2.82302e-05	0.00161479	5.78166e-05	0.0294081		0.00845657	0.000248516	0.0147045	4.56806e-06	0.00111542	1.6e-05	4.91737e-06	0.0116448	0.00130597	5.7221e-05	0.0351385	0.0271512	0.000137242	0.00153908	4.459e-05	0.000650194	7.65913e-05	0.00177794	0.00718114	0.00161698	0.00140701	0.849966	0.133517		0.0198525	0.00146747	0.00134767	7.00508e-05		0.28464	0.00321666	5.64257e-05	0.000973757	0.000125262	2.81458e-05
HEB_07_006	0.000302915	0.000598955	0.000440575	0.000121779	0.0276833	0.00716329	0.000192662	0.00186633	0.000415182	0.00118931	9.41322e-05	0.00788504	0.0239517	0.00289745		0.000300137	1.57117e-05	0.000597854	1.40768e-05	6.64019e-05	0.00716846	0.00181318	9.50687e-05	0.030791	0.0239446	0.000144467	0.00154807	6.58387e-05	0.000513764	0.000174672	0.000593842	0.0021968	0.000986897	0.000151039	0.14981	0.0474166	0.137045	0.015648	0.00836061	0.00279699	0.000102615	0.000180514	0.115639	0.00354906	0.000707095	0.00142069	0.000361861	0.000383667	1.54065e-05
HEB_07_015	0.000403364	0.00308	0.000194284	0.000149112	0.0349631	0.0104494	0.000587273	0.000433391	0.000274995	0.0019359	0.000176628	0.0246983	0.000476322	0.00196142	0.000635193	0.000482051		0.00124774		3.29551e-05	0.00687972	0.000676013	4.79656e-05	0.0151676	0.0120829	0.000768273	0.000995038		0.000495965	0.000267095	0.00292347	0.00199391	0.00242402	0.000559144	0.411443	0.0844174	0.0679964	0.00978414	0.00934307	0.00178385	5.41275e-05		0.296313	0.00615897	0.000452942	0.00101497	4.14875e-05	0.000222693
HEB_07_019	2.45196e-06	0.000137472	4.47304e-06	0.000201785	0.0111835	0.00100035	2.85543e-05		4.00161e-05	0.000148823		0.0161433	0.0305947	0.000304965		0.000116849		0.000261505	4.06229e-06	4.39942e-06	0.00106985	0.000348537	5.04257e-05	0.0143679	0.0163494	1.07724e-05	6.90304e-06	2.91916e-06	0.000603424	8.02792e-06	0.00012174	0.00111464	0.00153723	0.000104812	0.476414	0.0887232	0.0936396	6.30832e-06	0.00312285	0.000486229	9.20312e-06		0.122518	0.000323796	0.000374365	0.000451651	8.38846e-06	8.46973e-06
HEB_07_020	0.000247429	0.00175681	0.000100189	0.000577292	0.0202288	0.00671681	8.42258e-05	0.000163232	4.32026e-05	0.000459272		0.0184733	0.00557668	0.000967554	0.000885157	0.00272645	6.06754e-06	0.000150598	4.94265e-05	3.73337e-06	0.00888851	0.00172136	0.000130775	0.062733	0.0650732	0.000473057	0.00120176	5.92545e-06	0.00174062	9.53568e-05	0.000660501	0.0039214	0.00116139	8.49133e-05	0.646824	0.117868	0.031091	0.0070489	0.00497061	0.000143563	0.000120852	1.98833e-05	0.144142		0.000338872	0.00165951	1.72293e-07	0.000161086	4.76093e-05
HEB_07_022	0.000190993	0.00142398	0.000603807	0.000447068	0.0299487	0.00986545	0.000308801	0.00153035	0.000544119	0.00178573	0.000117035	0.0253613	0.014724	0.00260104	8.27788e-05	0.000141562		0.000822606	2.04647e-05	1.6534e-06	0.0117298	0.00185234	8.70752e-05	0.0216027	0.0178986	0.00176433	0.00187162			0.000153167	0.000603386	0.00411319	0.00221818	0.000674763	0.233283	0.050389	0.150561	0.0200175	0.00797264	0.00214887	8.33875e-05		0.173902	0.00507182	0.000388941	0.00140997	0.000140424	0.000288936	6.17687e-06
HEB_07_023	0.000206877	0.000314114	0.000160447	0.000192373	0.0262481	0.0041312	5.13509e-06	0.00293811	2.55797e-05	0.00162092	3.84346e-05	0.022651	0.000123627	0.00424343	0.000348816	0.00139824	1.1174e-05	0.000243603	2.70685e-06	2.59256e-05	0.0107492	0.00125524	0.000296873	0.0454979	0.0346501	8.4996e-05	0.00143805	6.41018e-05	0.000566588	9.57729e-06	0.000117444	0.00176116		0.00053355	0.520142	0.0830079		0.0133621	0.00467605	0.00104053	4.97941e-05	2.60463e-06	0.0804759	7.31767e-05	0.000173984	0.00309589	0.000569718	9.91879e-05	5.6031e-05
HEB_07_024	0.00113748	0.00286594	0.000683226	0.000183266	0.0195769	0.00362535	0.000746279	0.010618	0.0050795	0.00183562	0.000155436	0.00518977	0.157467		0.00053415	0.000601241	4.26509e-05	1.93299e-05	0.000178241	9.78696e-05	0.0129627	0.00942693	0.000423022	0.0692455	0.0664574	0.000266572	0.0228775		0.00229865	1.35629e-05		0.00377728	0.00237191		0.72441	0.0845571	0.49816	0.0324067	0.0216135	0.00686987	0.000830541		0.357503	0.00590967		0.0233158	0.00145823	5.97913e-05	3.17104e-05
HEB_07_025	0.00045721	0.00175541	0.000353827	0.000538692	0.0422636	0.012865	0.000229814	0.000668767	0.00029159	0.00127283	8.99416e-05	0.0339609	0.0169746	0.00259346	0.000135394	0.000493653		0.000555341	4.81719e-05	6.71441e-05	0.0110719	0.00161001	7.6174e-05	0.050573	0.0386753	0.000445841	0.00276017			0.000269671		0.00294454	0.00335427	0.00138339	0.27727	0.0712448	0.160423	0.00935547	0.0112411		9.95025e-05	1.3163e-06	0.127492	0.00142415	0.000255186	0.00193247	7.77331e-05	0.000191348	2.34831e-06
HEB_07_027	0.000401754	0.00148865	0.000112472	7.14506e-05	0.0272074	0.00679327	0.00013827	0.000842796	0.000476006	0.000968901	6.90195e-05	0.0272649	0.00157829	0.000795452	5.46255e-05	0.0109384	1.02007e-05	0.000769147		1.82925e-05	0.00760817	0.000737498	4.10959e-05	0.00659271	0.00499663	0.000803856	0.00171595		0.000500505	1.56192e-05	0.00116219	0.00137916		0.000297171	0.132406	0.0270809		0.0108887	0.0115496	0.00143478	7.45867e-05		0.135269	0.00131328	0.000804893	0.00267224	3.33122e-05	0.000615126	5.77017e-06
HEB_07_033	0.000632831	0.00176493	0.000305485	0.00122868	0.113818	0.015459	4.63579e-05	0.00635866	4.45545e-05	0.00094266		0.0222369	0.084103		1.47961e-05	0.000987861		0.000761518	3.16666e-05	1.23731e-05	0.00399322	0.00501323	2.8443e-05	0.0382783	0.0302998	0.00094957	1.90003e-05			1.04206e-05	0.00152186	0.00155112	0.00147238	3.0141e-06	0.485833	0.101065	0.36287	1.39801e-05	0.0195048	0.0037023			0.500845	0.00617003	0.00111551	0.00235267	9.36983e-05	4.464e-05
HEB_07_036	0.000261012	0.00337367		0.000150708	0.0404324	0.00994557	0.000549039	0.000619983	0.00042525	0.0022171	0.000111665	0.0180977	0.000908644	0.000683306	9.8061e-05	0.000192492		0.00215014		1.43816e-05	0.0124204	0.00098855	8.40705e-05	0.0403425	0.0321062	0.00175271	0.00113359	7.30498e-05	0.000729708	0.000298625	0.000774183	0.00157426	0.00347871	0.000289491	0.480522	0.104211	0.0215273	0.0145238	0.00570061	0.00193012	0.000106195		0.365963	0.00200258	0.000387949		2.94824e-05	0.000201835
HEB_07_042	0.000289455	0.00117573	0.000128609	0.000130844	0.0250434	0.00558142	0.000392698	0.000414999	3.95696e-05	0.00134022		0.00797606	0.00839631	0.00103285	0.000217016	0.000523957		0.000354951	3.21007e-05	6.75639e-05	0.00518676	0.000837598	6.09552e-05	0.0574037	0.0426004	0.000852099	0.00126473	0.000103865	0.000757483	9.53507e-05	0.000251023	0.0040154	0.00145319	0.000250169	0.296051	0.0851702	0.0738428	0.0217212	0.00148835	0.000877363	9.77391e-05		0.198183	0.00667292	0.000254797	0.000934321	6.51662e-05	0.000132459	9.70475e-06
HEB_07_046	0.000231094	0.000675687	0.000197754	0.000104898	0.0179237	0.00414626	0.000143955	0.000883061	0.000112855	0.00115468	5.23059e-05	0.00547639	0.000843874	0.000415973		0.0106826	6.35682e-06	0.000174483		6.8201e-05	0.00817762	0.0011983	5.93327e-05	0.0250648	0.0182821	0.000439704	0.00147245		0.000479984	5.54702e-05	0.000536187	0.00105454	0.00112375	0.000126177	0.206957	0.0554631	0.0283797	0.00792434	0.00061266	0.00134664	6.28437e-05	2.20676e-06	0.195239	0.00539907	0.000155853	0.00110227	4.58307e-05	8.87179e-05	4.74064e-06
HEB_07_047	0.00033732	0.00100749	2.85417e-07	0.000221334	0.0536946	0.0126537	0.00015853		0.000127172	0.000853213	4.49332e-05	0.0173427	0.00151344	0.0013827	1.80278e-05	0.000337454		0.000696343		1.04169e-06	0.00375569	0.000814162	2.86295e-05	0.0183025	0.0139962	0.000600462	0.00111167		0.00106886	0.000139506	0.00065434	0.00161429	0.00251662	0.000380373	0.412999	0.085925	0.0576961	0.0092868	0.00481322		5.27122e-07		0.490449	0.00460011	0.000416451	4.93078e-05		0.000223319	2.65968e-06
HEB_07_048	0.000283625	0.00117079	0.000107715	0.000200172	0.0129525	0.00262221	5.13838e-05	0.00428192	0.000822781	0.00226687	0.000112092	0.00700382	0.000195828	0.00587922	0.000516902	0.011843	6.19156e-06	0.00112343	8.22607e-05	5.59581e-05	0.0240727	0.00285264	8.52378e-05	0.0971956	0.08437	0.000623027	0.00146025	5.48657e-05	0.0016267	2.22767e-05	0.000310663	0.00543601	0.00262146	0.000208031	0.49478	0.108876		0.0198761	0.00530057	0.00491053	0.000266537	0.000108008	0.120178	0.00373044	0.000209646	0.00113704	0.000680856	0.000284502	4.90417e-06
HEB_07_054	0.000388151	0.000945	6.08553e-05	0.000129865	0.0469587	0.0137715	0.000182191	0.00012864	8.85659e-05	0.000374388		0.0150286	1.0457e-05	0.000823165	6.19608e-06	0.000642248	6.58808e-06	0.0014087	2.2543e-06	4.4509e-06	0.00417519	0.000205256	3.52195e-06	0.0201999	0.0160978	9.77562e-06	0.000411138	4.46407e-06	0.000640644	0.0012088	0.00345505	0.000226498	0.000981174	0.000375628	0.485255	0.0902405	0.08146	0.0035456	3.31361e-06		4.75872e-06		0.300283	0.00127245	3.31082e-06	0.000579078	1.33038e-06	1.77926e-05	5.4e-06
HEB_07_063	3.51931e-06	8.67129e-05	2.56001e-05	8.55285e-05	0.00144837	0.000348114	1.84669e-06	0.000437141	0.000186033	0.00051968	4.89157e-06	0.00348219	0.00501634	0.00011605	3.54895e-06	5.23925e-05	1.67637e-05	3.31724e-05	8.84145e-07		0.000328415	0.000242746	6.33668e-06	0.00976941	0.013708	4.42927e-05	0.000263171	4.5414e-06	0.00012003	5.83105e-06	0.000380877	0.00136546	0.00123424	0.000180107	0.286367	0.0529899	0.0626104	0.00243619	0.00183106		1.32169e-05	1.42445e-06	0.0192847	0.000489725	8.92687e-06	0.000316713	2.63491e-06	4.67931e-06	2.32228e-06
HEB_07_064	0.00039386	0.00192141	0.000233639	4.99028e-05	0.0229525	0.00640962	0.000242428	0.000266128	2.26133e-05	0.00214038	9.73255e-05	0.00380407	0.00199222	0.00108528	0.000427656	8.84055e-05	1.34288e-05	0.000312394		9.74871e-05	0.00994032	0.00108735	0.000107454	0.0608143	0.0457313	0.00193272	0.00312653	0.000195641		1.76996e-05		0.00383482	0.00225579	0.000553533	0.58884	0.151491	0.0292868	0.0125088	0.000582997		9.88603e-05		0.15292	0.00327826	4.55044e-05	0.00210044	7.25978e-05	3.49168e-05	6.25653e-06
HEB_07_065	0.000323907	0.00113402	8.81876e-05	0.000176946	0.0294362	0.00525562	5.41389e-05	0.000247255	0.000461787	0.000861344	4.54286e-05	0.0146487	0.0045463	0.000902143	0.000374199	0.000817058	1.04342e-05	0.000321376	2.4168e-05	1.13565e-05	0.00312166	0.000511027	6.48789e-05	0.0353506	0.0264298	0.000112164	0.00228873	0.000263152	0.000826782	0.000115034		0.00164715	0.002052	0.00129461	0.18843	0.0471402	0.089992	0.0132919	0.0305122		3.72837e-05	9.22514e-07	0.16141	0.000935898	8.71299e-05	0.00173472	5.56919e-06	5.63577e-05	3.0665e-05
HEB_07_066	0.000219342	0.000980712	6.98367e-05	0.000183329	0.027058	0.00216183	0.00011144	9.04431e-05	8.38391e-05	0.000748376	1.979e-05	0.0100591	0.00061409	0.00110272	0.000154622	0.000152784	3.15899e-06	0.000243993	1.68971e-05	2.31807e-06	0.00358528	0.00060543	4.9698e-05	0.0215326	0.0216288	7.06978e-05	0.00163208	0.000160055	0.000805767	4.74898e-05	0.000276892	0.0019555	0.000659546	0.000109843	0.280302	0.0598245	0.018263	0.0087918	0.000579725	1.39909e-05	3.71499e-05	5.12469e-06	0.270707	0.0016054	3.42471e-05	0.00114702		3.20703e-05
HEB_07_067	0.000899942	0.000459034	0.000104667	0.000160918	0.0101125	0.00321281	0.000195941	0.000289443	0.000508929	0.000762978	1.37202e-05	0.00791436	0.000124574	0.00139581	0.000201632	0.000195992		0.000473677		6.24938e-05	0.00529538	0.000896694	6.3032e-05	0.0145609	0.00967738	0.000924653	0.00214329	0.000635712	0.000306626	1.80801e-05	0.000184974	0.00125449	0.00127899	0.000861755	0.155253	0.148877	0.00050101	0.00351222	0.00691706	0.00189557	7.07421e-05	1.03922e-06	0.201768	0.000850933	0.000317897	0.00232627	4.33738e-05	0.000325468	6.20624e-06
HEB_07_068	0.000450847	0.00271691	0.000322699	0.000156377	0.0286379	0.00536157	0.00028151	0.00015655	0.000500697	0.00202835		0.0159125	0.00053351	0.00153012	0.00058994	8.9072e-05	1.7218e-05	0.00101549	5.40561e-05	4.2958e-06	0.0133277	0.00280461	0.000323393	0.0264623	0.0220309	0.00204438	0.00275609	0.000199746	0.00442474	5.41367e-06	0.00155241	0.00264327	0.00301196	0.000121043	0.750269	0.115457	0.0803457	0.0289928	0.00536384	0.000240055	0.000194233		0.991997	0.0112884	0.00327356	0.0049254		0.00158838	0.000110313
HEB_07_071	0.000396375	0.00223306	0.000131257		0.0480887	0.0128196	7.64917e-05	0.000332924	0.000456951	0.00142386	9.03028e-05	0.0207631	0.0330952	0.00149226	0.000458681	0.00572594	1.99596e-05	0.00137114	4.39513e-05	5.41304e-06	0.00788132	0.000547746	0.000247256	0.0907223	0.0677198	0.000313313	0.00158401		0.000835203	0.000212043	0.000453808	0.00287441	0.00262078	0.00190968	0.522605	0.131226	0.232734	0.0191181	0.00943939		4.7059e-05	4.0452e-06	0.30309	0.00148676	0.000528002	0.00145798	1.37234e-06	0.000240778	6.36599e-05
HEB_07_072	0.000330712	0.00156404	0.000118313	0.000148805	0.0588305	0.0155208	0.000107658	8.29874e-05	0.000472501	0.000842087		0.0174643	0.0202549	0.00101832	5.24395e-05	8.44511e-05		0.000421035	3.8519e-05	2.98199e-06	0.00301016	0.000428483	4.4152e-05	0.0725469	0.0532818	0.00058894	0.00170758		0.00114522	0.000213384	0.00064616	0.00417129		0.00360394	0.442306	0.107856	0.18568	0.0159222	0.00747488	6.11629e-05	2.50541e-05		0.222105	0.000683155	0.000388962	0.000938009	1.02259e-06	0.000218979	1.78764e-05
HEB_07_073	0.000716339	0.00181736	0.000375543		0.0394903	0.00903369	0.000235683	0.00099634	0.000475243	0.00190915	9.9476e-05	0.0363945	0.0228084	0.00340475	0.000622938	0.000154892		0.000443754	5.77767e-05	6.63247e-05	0.00518076	0.00101661	0.000127049	0.0945584	0.0712379	0.000344499	0.00215174		0.00100556	0.000240412	0.000309277	0.00537931	0.00263664	0.000679994	0.389036	0.118666	0.180258	0.0259198	0.00552762		8.43341e-05	7.01315e-05	0.218305	0.00288691	0.000267491	0.00159632	7.20317e-07	0.000151269	3.49186e-05
HEB_07_074	0.000151991	0.000646289	4.91897e-05	0.00019503	0.026067	0.00255922	8.74929e-05	1.04701e-06	0.000119208	0.000775021		0.0127324	0.00612924	0.000810507		1.60872e-05		0.000122282	2.52583e-05	1.19834e-06	0.00333129	0.000632301	4.92709e-05	0.0401854	0.0388253	0.000125045	0.000940816		0.00108003	2.06795e-05		0.00461993	0.000798366		0.233528	0.0495493	0.051864	0.00746758	0.00041388	1.10675e-05	1.32551e-06		0.19028		3.80227e-05	0.000794377	4.77222e-07	2.87829e-05	1.30019e-05
HEB_07_076	0.000252737	0.00169361	0.000200462	0.00015023		0.00580416	0.000129771	0.000784254	0.000629322	0.00180544	4.98858e-05	0.00887889	0.000625101	0.00203832	0.000534463	0.000124543		0.000331956		2.66156e-05	0.00287751	0.000308967	0.000259228	0.0488324	0.0377666	0.00122679	0.00227157		0.000987162	6.94162e-05	0.000721945	0.00194791	0.00257121	0.000171151	0.271071	0.0555371	0.0797339	0.0163232	0.00693939	0.000714389	2.37788e-05	3.04735e-05	0.120521	0.00055861	0.000208912	0.00258281	3.58226e-05	0.000166672	1.73308e-05
HEB_07_077	0.000308016	0.0011871	0.000202356	0.000242163	0.0325383	0.00795117	2.27982e-05	0.00412866	2.76413e-05	0.00169506	8.20709e-05	0.0206207		0.0180022	0.00024196	0.0067549	9.41034e-06	0.000836259	7.53129e-05	5.62079e-05	0.0222286	0.00123392	0.000161114	0.0400032	0.030404	0.000218538	0.00194359	3.35258e-05		7.13145e-05	0.000595953	0.0053074	0.00217699	7.09829e-05	0.624298	0.0944846		0.0242626	0.00496165	0.00132006	0.000109321	6.51302e-06	0.257804	0.00294055	0.000139132	0.00211008	0.000273106	0.000113109
HEB_07_078	0.000327976	0.00143024	0.000328732	0.00023087	0.0389979	0.00806068	0.000278511	0.000934098	0.000332397	0.00133947		0.0315717	0.0259584	0.00267334	0.00070961	0.000679435		0.00121859	2.21213e-05	8.11202e-05	0.00607929	0.00117743	0.000117888	0.0574137	0.0500214	0.000474165	0.00151195		0.0013551	0.000334928	0.000520894	0.00325888	0.00110728	0.000107832	0.289184	0.0666598	0.221315	0.0168571	0.00306167	0.00197898	2.34308e-05	5.48036e-05	0.315207	4.08486e-05	0.000183566	0.00104628	5.91901e-05	0.00013519	7.1707e-06
HEB_07_079	0.000671083	0.000923431	0.000143978	0.000105489	0.0243294	0.00678348	0.000260904	0.000566192	0.000640462	0.00132887	6.53935e-05	0.00527299	0.000816603	0.0008309	0.000122879	0.000326126	7.2909e-06	0.000235859	1.58488e-05	4.19839e-05	0.00258558	0.00037046	4.46302e-05	0.0116339	0.00906985	0.000922021	0.00126946	6.08704e-05	0.000418105	0.000294902	0.00238063	0.00290764	0.00146022	0.000879285	0.192262	0.064659	6.52937e-07	0.00927201	0.00191599		3.41592e-05	3.35744e-06	0.160189	0.00175706	1.67968e-05	0.00112924	2.40153e-05	3.24921e-05
HEB_07_083	0.000316707	0.00120207	0.000272637	0.000147465	0.0317829	0.00849381	0.000221509	0.000271937	0.00012099	0.00191793	7.10574e-05	0.0233077	0.00879147	0.00124128	0.000817323	0.000406923		0.000892073		1.34646e-05	0.0053043	0.000695351	4.71699e-05	0.01406	0.0108038	0.000716484	0.00168726	3.28777e-05	0.00051211	0.000331587	0.00308359	0.00381917	0.00208971	0.00460183	0.375757	0.0945948	0.0983959	0.00843227	0.00326317	0.000723662	6.85245e-05	3.01226e-05	0.232603	0.00421001	0.000312991	0.00122614	1.36642e-05	0.000180186	2.12865e-06
HEB_07_088	0.000306886	0.00148435	0.000321119	0.000149059	0.0398861	0.011496	0.000174443	0.000290967	0.000238246	0.00102777	7.07107e-05	0.00684677	0.000615304	0.00127202	0.000284124	0.000330941	4.37186e-06	0.000469093		8.99488e-06	0.00364336	0.000501774	3.49455e-05	0.0112566	0.00848673	0.000788995	0.000918693		0.000593225	6.31749e-05	0.00121278	0.00249318	0.00200595	0.00017772	0.281141	0.0599782	0.103881	0.00871507	0.0114251	0.000323134	5.21989e-05		0.217694	0.00191532	0.000972302	0.00094255	3.68037e-06	0.000494023	7.99495e-06
HEB_07_089	0.00032052	0.000991103	6.18979e-05	0.000387853	0.0319533	0.00695975	3.69496e-05	0.00359578	0.000138275	0.00216876	6.14702e-05	0.0363874	0.000164079	0.0158018	0.000425564	0.00587926		0.000664314	3.13275e-05	8.28864e-06	0.0123607	0.00121772	0.000292941	0.131614	0.105625	0.000129738	0.00154278			2.6054e-05	0.000626277	0.00776893		0.000122549	0.985469	0.155433		0.0251326	0.00441416	0.0022927	0.000125287	1.53866e-05	0.141525	0.0023545	0.0001408		0.000776599	9.71864e-05	4.69715e-05
HEB_07_094	0.000140686	0.000284712	0.000353809	0.000149168	0.0530091	0.0125416	0.000273296	0.000689543	9.21946e-05	0.0019829	5.40677e-05	0.0149495	0.000118554	0.000941984	8.84597e-05	4.80095e-05		0.000172572		7.03385e-05	0.00679456	0.000835696	0.00010859	0.0167539	0.0126715	0.00127192	0.00153595	9.17378e-05		8.52729e-05	0.0004834	0.00442596	0.00269472	6.45381e-05	0.262197	0.0528406	0.0331836	0.00322695	0.00061557	0.000546395	7.49433e-05		0.0644759	0.00276791	0.000360571	0.00140808	4.63762e-05	0.000201671	8.18778e-06
HEB_07_103	0.000455102	0.000792057	0.000208622	0.000131638	0.0430936	0.0102528	0.00042686	0.000819412	0.000262762	0.00209159	5.60384e-05	0.00787599	0.00666422	0.000574316	4.89723e-05	0.000389591		0.000260455		8.84643e-06	0.00824274	0.00113574	6.6533e-05	0.0448738	0.0346394	0.000477688	0.00159262		0.000656467	0.000255486	0.00163151	0.00454107	0.00209699	0.000384441	0.329424	0.0897413	0.0753594	0.0140322	0.00248538	0.00161646	5.87457e-05	1.23178e-06	0.250743	0.00438911	0.000156091	0.00183452	3.178e-05	0.000125882	3.09862e-05
HEB_07_104	0.000257471	0.0010448	0.000330599		0.0274884	0.00737138	0.000260659	0.00077615	0.00014594	0.00185273	5.43714e-05	0.0148752	0.0371765	0.000890535	7.90908e-05	0.00128216	4.10668e-05	8.24442e-05	4.5319e-05	4.56856e-05	0.00776871	0.00095241	0.00011012	0.0809414	0.0661732	0.00184707	0.00242434	3.75589e-05	0.0012624	0.000248795	0.000626275	0.00307054	0.00287937	0.000405612	0.46463	0.108808	0.12847	0.0139796	0.00133547		9.68613e-05	2.66303e-06	0.163243	0.00196045	0.000184565	0.00149251	8.43145e-06	0.000105724
HEB_07_105	0.000151322	0.000609986	8.44418e-05	0.000145212	0.0103156	0.00241231	0.000383665	0.00153192	0.000258493	0.000492655	3.76942e-05	0.00696384	0.0201807	0.00104349	0.000222396	7.90223e-05	1.57008e-05	0.000273438	4.42065e-05	5.84088e-05	0.00461349	0.00118591	0.000105679	0.0555467	0.041596	0.00119696	0.00282656	0.000213316	0.00105332	5.28592e-05	0.000356667	0.00200434	0.00233965	0.000339421	0.212001	0.0567258	0.123619	0.0163672	0.00277649		6.00984e-05	3.39384e-05	0.0969523	0.00215936	8.65725e-05	0.00308254	0.000184268	6.97587e-05	2.73287e-05
HEB_07_107	0.00020974	0.00105856	0.000135184		0.0251231	0.00491514	0.000274755	0.000463926	0.000188693	0.00109808	6.97014e-05	0.0076939	0.00412201	0.000918099	0.000635583	0.000103451		0.000175002		2.81172e-05	0.0122615	0.00167275	8.4251e-05	0.047906	0.0358585	0.000546773	0.0025724	0.000164569	0.00070484	9.41146e-05	0.000194288	0.00202948	0.00253878	0.000210086	0.247905	0.061022	0.0558503	0.0118864	0.00343364		5.83376e-05	3.81995e-05	0.153934	0.00110212	5.06651e-05	0.00156363	1.85699e-05	8.67028e-05	7.8293e-06
HEB_07_108	0.000745522	0.00397197	0.000214673	0.000155006	0.0392544	0.0105171	6.12212e-05	0.000817587	0.00054653	0.00167407	7.42514e-05	0.0268817	0.000675777	0.00261414	0.000296152	0.000768632	4.40275e-06	0.00222866	6.07594e-05	2.52072e-05	0.00832314	0.000913917	0.000105688	0.0245708	0.0191787	0.000798238	0.00281522	5.02555e-05	0.000892512	0.000367316	0.000468879	0.00178821	0.00292797	0.000740882	0.315042	0.0656353	0.130343	0.0222685	0.00710292	0.00126682	7.96197e-05		0.281431	0.00245372	0.000655367	0.00273323	2.38321e-05	0.000421563	4.85961e-05
HEB_07_116	0.00109907	0.00140197	0.000174618	0.000175018	0.038732	0.00891145	0.000139309	0.00046822	0.00010964	0.00252148	7.02615e-05	0.00630308		0.00211689	0.000196333	0.000232956		0.00254126			0.0137566	0.00174069	5.46923e-05	0.0133962	0.0106503	0.00143308	0.00114187		0.00030977	0.000122395	0.002342	0.00290108	0.00157898	0.000254858	0.425704	0.0877589		0.00906216	0.000844468	0.00170523	0.000119073		0.266425	0.00132186	0.000487727	0.00130338	0.000137574	0.000297601	8.52117e-06
HEB_07_130	0.00109197	0.000727059	0.000290888	0.000146381	0.0262993	0.00757624	8.78737e-05	0.00208935	0.000212559	0.00191782	8.59993e-05	0.0143458		0.00584898	0.000401413	0.015408	4.53926e-06	0.00131048	5.6045e-06	4.0568e-05	0.0179653	0.00175691	5.93023e-05	0.0208556	0.0158418	0.000499743	0.00038791	1.0914e-05	0.0005229	0.00010439	0.00357643	0.00334174	0.00113567	0.000409188	1.0309	0.155931		0.00880502	0.0040571	0.00247141	8.46418e-05		0.433743	0.00188374	0.000258676	0.00110708	0.000191414	0.000200117
HEB_07_133	0.000344745	0.000776778	0.000223637	0.000187234	0.0283898	0.00822866	7.12813e-06	0.00124132	0.000213207	0.00236868	0.00014366	0.0103365		0.00865732	5.91783e-05	0.0074593		0.00122423	1.46719e-05	2.45805e-06	0.0163491	0.00172562	4.78528e-06	0.0676575	0.051896	0.000318836	2.30367e-06	6.43761e-05		9.1703e-05	0.000625878	0.00343652	0.00173701	0.000344151	0.974786	0.155889		0.0188763	0.0031944		8.05691e-05		0.288796	0.00202477	4.8731e-05	0.00247367	0.000265714	6.74658e-05
HEB_07_139	0.000172238	0.000644908	0.0001093	0.000216281	0.0214806	0.00394135	7.55599e-06	0.00129188	6.04548e-06	0.00160948	8.40105e-05	0.00391007		0.00528488	0.000201237	0.00158408		0.000514915	1.89995e-05	1.28852e-05	0.0165562	0.00178777	0.000197711	0.0731459	0.0543515	0.000715653	0.00237888	0.000145902	0.000810072	2.06218e-05	0.000183434	0.0035278	0.0016275		0.416644	0.066562		0.00702684	0.00319261	0.00172828	9.11043e-05	7.1596e-05	0.196285	0.000505733	1.52099e-05	0.00276121	0.000524595	1.64159e-05	2.269e-06
HEB_07_140	0.000420515	0.00121025	0.000254713	4.21041e-05	0.0343326	0.00798929	0.00107892	0.00289469	0.000126136	0.00234091	2.74537e-05	0.015698	0.00179879	0.00130212	6.76796e-05	4.11273e-05	0.000128204	0.00224068	6.32656e-06	3.67904e-05	0.0162997	0.00259331	0.000242701	0.0199313	0.0149356	0.000110601	0.002596	0.000121444	0.00055466	0.000221982	0.000520738	0.0031699	0.00158866	0.000306117	0.276203	0.0515294	0.0248004	0.0191392	0.00182592	0.00100195	0.00028158	0.00121805	0.180168	0.0114071	0.000208383	0.0012982	0.000486179	9.97371e-05
HEB_07_152	0.000957598	0.00106637	0.000382208	4.45535e-05	0.0254063	0.00655529	0.000404854	0.00235714	0.000144485	0.00193207	8.15598e-05	0.026875	0.00473332	0.00245021	8.47428e-05	1.67117e-05	7.83268e-06	0.00354707	2.47098e-05	2.48349e-06	0.0126496	0.00226738	0.000176102	0.0187702	0.0142779	9.28175e-05	0.0018294	0.000312793	0.000566286	3.25825e-05		0.00341407	0.00163117	0.00233105	0.366052	0.0775017	0.0928606	0.0192518	0.0134209		0.000196426	0.000736947	0.146462	0.00826554	0.000899785	0.000944108	0.000419251	0.000569484
HEB_07_153	9.45494e-05	0.000951674	0.00022508	0.000116684	0.0482257	0.00560837	0.000165761	0.00066146	0.000120972	0.00115659	6.20422e-06	0.00374569	0.0136284	0.000270932	2.95894e-05	0.000274269		0.000309975		2.75419e-05	0.00563199	0.000847237	3.94233e-05	0.0470658	0.040101	0.000795284	0.00138202	5.65515e-05	0.00088942	0.000108174		0.00395473	0.00150238	2.07642e-05	0.319374	0.0760481	0.0854348	0.00807631	0.00066934	0.000461783	5.75149e-05	4.26338e-05	0.336378	0.00339411	0.000102433	0.00119594	2.9523e-06	7.61624e-05	9.90328e-06
HEB_07_155	0.000663306	0.00244654	0.000194058	0.000100327	0.0336768	0.0089318	0.000261659	0.000612023	0.000396592	0.00174678	0.000106207	0.018766	0.000533177	0.00150292	6.63453e-05	0.000351322	3.18183e-05	0.00175757		3.8803e-05	0.00987522	0.00114746	9.51578e-05	0.06118	0.0482662	0.000643095	0.00349702		0.000790028	0.00014702	0.000351063	0.00284405	0.0022647	0.00232621	0.555551	0.143759	0.0843296	0.0213563	0.0208368	0.00157533	9.44443e-05		0.213594		0.00063249	0.0027966	2.47814e-05	0.000249709	2.32432e-05
HEB_07_157	0.000329231	0.00116854	0.000157321	0.000239609	0.0193368	0.00574884	0.000171979	0.000820598	8.77659e-05	0.00103144		0.0120195	0.0250332	0.00100801	0.000282051	7.43941e-05		0.00029353	6.2165e-05	7.1927e-05	0.00596154	0.00119039	0.000110078	0.148508	0.100643	0.000638161	0.00250548	8.59844e-05	0.000862273	6.93222e-06	0.000344164	0.0035747	0.001766	0.00011878	0.340909	0.0982356	0.13124	0.00882127	0.00197286	0.000992978	0.000110783	8.93131e-06	0.170447	0.00288193	0.000137041	0.00148717	5.26252e-05	0.000137166	1.3988e-05
HEB_07_159	0.000139018	0.000351537	2.66297e-05	0.000166657	0.00843331	0.0016592	6.05024e-05	0.000111167	0.00010924	0.000360202	2.04363e-05	0.014286	0.000158559	0.000433085	0.000171829	8.27017e-05	3.08017e-06	0.00019573		1.66519e-05	0.00244886	0.000644043	3.63283e-05	0.0352419	0.0372809	0.000100098	0.00239394		0.00080954	3.22922e-05		0.00269661	0.000758777	2.82601e-05	0.316543	0.0647403	0.00162272	0.00627164	0.00576348	0.000387187	6.27787e-05	1.16947e-06	0.104871		7.93237e-05	0.00194235	1.75492e-05	6.93715e-05	1.39719e-05
HEB_07_160	0.000160639	0.000991333	0.000472212	9.8948e-05	0.097906	0.0192468	0.000352797	0.00236473	0.000205149	0.00210704	0.000259208	0.00746926	0.000355115	0.000957362	0.000485846	0.000739337	1.02298e-05	0.000579955		0.000119242	0.00997079	0.00167171	3.79276e-05	0.0147669	0.0115165	0.00144246	0.00112485		0.00146014	7.72445e-05	0.00183514	0.00448529	0.00262474	7.51664e-05	0.299654	0.039653	0.220772	0.0133845	0.00128879	0.00254405	0.000121232	2.40012e-06	0.278703	0.00468724	0.000485449	0.00127846	8.95104e-05	0.000367136	1.28355e-05
HEB_07_166	0.000160458	5.02066e-06	6.32847e-06	0.000534851	0.0159943	0.00112026		0.00141771	0.000277978	0.00145493	3.8662e-05	0.0113065	0.000148169	0.00795925	0.000987805	8.65882e-05	2.07862e-05	0.000108151	2.45318e-05	8.45906e-05	0.0167356	0.00267408	0.00117562	0.097823	0.0743328	6.96426e-05	0.00506352	0.000455259		6.86999e-06		0.00343381	0.000634849		0.66373	0.10724		0.0236943	0.00292955	0.00113702	9.46207e-05	4.22758e-06	0.10961	0.00110929	1.57175e-05	0.0098242	0.000980268	8.43548e-06	0.000132182
HEB_07_172	0.000329599	0.00464649	0.000190524	0.000152023	0.0538537	0.0133714	0.000268513	0.000716847	6.80565e-05	0.00161822	6.95998e-05	0.0354517	0.00114581	0.00345442	0.000400633	0.000211892		0.00178707		7.16272e-05	0.00935866	0.00109333	9.52089e-05	0.011492	0.0093485	0.00160322	0.00129425	1.5189e-05	0.000923623	0.000394372	0.00106567	0.0016591	0.00340118	0.000251321	0.199352	0.0358905	0.131315	0.0209809	0.00469844	0.000914911	0.000123056		0.356382	0.00432638	0.00234034	0.00128911	4.57078e-05	0.000887517	1.96531e-05
HEB_07_174	0.000364851	0.000346249	7.06884e-05	0.000149006	0.0154292	0.00341347	3.19065e-05	0.000415894	0.000273482	0.00109336	5.56525e-05	0.0011045	0.000266085	0.00090082	0.000210088	0.012873		0.000884143		1.10594e-06	0.00312679	0.000379513	4.70546e-05	0.0258468	0.0183349	0.000578773	0.00115855	0.000236521	0.00039955	0.000185347	0.00148221	0.00309003	0.00188633	0.000559758	0.387068	0.10422	7.6865e-07	0.00797456	0.00366346	0.00011676	3.39987e-05	2.79555e-05	0.288089	0.00149625	7.55042e-05	0.00127957	6.81256e-07	3.9664e-05	2.55625e-05
HEB_07_175	0.000189671	0.000823418	3.99645e-05	0.000327486	0.0455274	0.0113871	9.16453e-05		1.70213e-06	0.0010924		0.0104897	8.73738e-05	0.000551256	2.57288e-05	8.08283e-06		0.000495211		3.3701e-06	0.00297065	0.000560879	5.94018e-05	0.0290389	0.0222322	0.000345685	0.00105629	2.86663e-05	0.000609706	0.000129316	0.000907918	0.00476376		0.00141031	0.571541	0.137508	0.0058684	0.00993239	0.000660303	1.28883e-06	2.97594e-05		0.339824	0.00120857	0.000220597	0.000809544		0.000125664	1.15719e-05
HEB_07_177	0.000519141	0.00382389	0.000264014	0.000172252	0.0326913	0.00876618	0.000344752	0.00153367	0.000364815	0.00157548	6.37621e-05	0.0592967	0.00131141	0.00155684	0.000285975	0.00013837		0.0019237		2.10992e-05	0.00823803	0.00101849	8.19662e-05	0.0352538	0.0287867	0.000748311	0.000671974		0.000898502	0.000204098	0.000473394	0.00145528	0.00332412	0.000298203	0.510586	0.100393	0.218496	0.0253853	0.0118243	0.00137079	8.59813e-05		0.175666	0.000791295	0.000919314	0.00101363	4.28114e-05	0.000423731
HEB_07_180	0.000274544	0.00115047	0.000135107	0.000366732	0.0650159	0.0126006	0.000150588	0.000359208	0.000264435	0.000978904		0.0277439	0.0355665	0.000933232	0.000243388	0.000197876		0.000642566			0.00345979	0.000525095	6.73275e-05	0.0378472	0.0332344	0.000337557	0.00132418		0.00124239	0.000159314	0.000738658	0.00682261	0.00278635	0.000954165	0.388978	0.0806332	0.150765	0.0117978	0.0023849	0.0001014	5.74301e-05		0.314918	0.000920915	0.000232834	0.00111595	5.14788e-07	0.000139797	6.94797e-06
HEB_08_003	0.000291446	0.000624994	6.22953e-05	0.000120842	0.023913	0.00452713	0.000165044	0.000971763	0.000359058	0.0018398	6.55467e-05	0.0136871	0.0183523	0.00153483	5.45092e-05	0.000258236		0.000464966	6.75563e-05	2.51637e-05	0.00993333	0.00141685	0.000115911	0.109389	0.0783892	0.000171917	0.00221143	0.000342435		0.000184275	7.02559e-05	0.00280212	0.00333638	0.000226091	0.209416	0.109216	0.110573	0.0247469	0.0185696	0.00138824	6.3789e-05	7.83819e-06	0.06185	0.00387243	0.000334881	0.0014861	1.02526e-05	0.000165097	4.77847e-05
HEB_08_006	0.000803732	0.00173362	0.000281663	0.000141177	0.0334513	0.00800467	0.000482382	0.00509407	0.000129915	0.00194438	6.30954e-05	0.0245002	0.0142725	0.00180015	0.00202292	0.00211983		0.00143868	7.52674e-05	6.08846e-05	0.015514	0.0025523	0.000310059	0.141569	0.107552	1.65243e-05	0.0023129	0.000325367	0.000962935	0.000282735	0.000220783	0.00438657	0.00242848	0.000291716	0.570907	0.109552	0.0569952	0.0273875	0.00284225		0.000230387	0.00168881	0.0934829	0.00523712	0.000268172	0.00148059	0.000741714	0.000407934
HEB_08_013	0.000864049	0.00279335	0.000418352	0.000127839	0.0250793	0.00780864	0.000343246	1.70419e-05	0.00036002	0.00170513	0.000213742	0.0551279		0.00305054	0.000309398	0.000618714		0.00140458		1.36123e-05	0.00855609	0.000753426	5.07569e-05	0.0235126	0.0201158	0.000217218	0.00107579		0.000604457	0.000971362	0.00380214	0.00245289	0.0025196	0.00134024	0.564017	0.112712	0.00235455	0.00922778	0.00765841	0.000742434	7.9156e-05		0.255901	0.00342426	0.000177447	0.00105275	7.37702e-06	8.50243e-05	1.17051e-05
HEB_08_014	0.000392222	0.0010398	0.000351971	0.000181264	0.0645057	0.0140096	0.000379384	0.00314361	0.000263489	0.00245269	0.000152005	0.0230875	0.0376032	0.00162339	0.00104675	0.0273428	1.58118e-05	0.000943767	6.43278e-05	0.000150339	0.0125491	0.00192889	0.00010998	0.0367453	0.0294604	0.00167662	0.00310449		0.00155866	0.000542854	0.00042302	0.00517697	0.00332871	0.000755518	0.241258	0.0525274	0.294422	0.0368318	0.001596	0.00403794	0.000109654	9.76102e-06	0.447616	0.00523271	0.000104165	0.00273741	0.000123786	0.000118027	3.76706e-05
HEB_08_016	0.00044785	0.000988765	0.000146455	0.000228341	0.0734289	0.0161415	0.000186194	0.000203303			2.43091e-05	0.0295919	0.00846181	0.00177999	2.3312e-05	0.000411119		0.000516125		8.19125e-07	1.12027e-05	0.000578476	8.14022e-05	0.0442885	0.0336771	0.000714685	0.000835922		0.00111978	0.000154217	0.00128875	0.00490049	0.00159643	0.00028099	0.445689	0.111273	0.14027	0.00967725	0.00371775	2.64808e-05	7.10341e-05		0.259119	0.00127891	0.00103522		9.29536e-07	0.00042044	2.254e-05
HEB_08_018	0.000113145	0.000656662	0.000171046	0.000218839	0.030868	0.00832082	0.000234991	0.000516335	0.000256815	0.00353088	6.5973e-05	0.00906849	0.0206098	0.000679269	0.000117208	1.43689e-05	1.11927e-05	0.000339669	5.66271e-05	5.06335e-05	0.0107448	0.00122411	0.00020398	0.207079	0.161526	0.00110447	0.00378512		0.0011332	1.19772e-05	0.000975843	0.0116623	0.00286236	0.000299572	0.324016	0.183153	0.0620165	0.0198047	0.00180987	0.00116617	8.96686e-05	1.41631e-05	0.0668388	0.0011138	0.000116017	0.00241036	8.41432e-05	0.00040867	6.66402e-06
HEB_08_025	0.00132734	0.00117693	0.000240635	0.00018724	0.0536592	0.0149028	0.000266819	0.000499695	0.000143422	0.00211416	6.33003e-05	0.0258014	0.0155098	0.00447012		0.000408669		0.00248848	3.30041e-05	8.09665e-05	0.00967268	0.00153032	0.000113643	0.0561657	0.0437125	0.000439331	0.00163263		0.00085863	0.000314171		0.00600683		0.00149139	0.251304	0.138583	0.143692	0.0192289	0.00545532	0.00376028	0.000105113	8.77519e-05	0.243283	0.00674191	0.000276712	0.0012398	0.000125466	0.000185651	5.18543e-06
HEB_08_031	0.0004432	0.0011521	0.000106985	0.000138927	0.037953	0.00929996	0.00011035	2.80637e-06	4.16238e-05	0.000953061	6.58734e-05	0.0298374	0.00746016	0.00162669	0.000202739	0.000577642		0.0014154		3.89869e-07	0.00385326	0.00078587	4.99777e-05	0.0462502	0.045519	0.000382509	0.00118695		0.00157257	0.000335693	0.0010311	0.00481739	0.00298326	0.0011083	0.500631	0.109822	0.0422047	0.0101196	0.000425844	6.3761e-05	6.80816e-05		0.284346	9.16634e-06	0.000354462	0.00123011	1.26937e-06	8.14389e-05	2.99418e-06
HEB_08_032	0.000852547	0.00235624	0.000353955	0.000232212	0.0353785	0.00922844	6.37259e-05	0.000433705	0.000123141	0.00112903		0.0391781	0.0203653		0.000436705	0.0131862	1.0831e-05	0.000405552	2.78215e-05	2.22439e-06	0.0049359	0.000680968	0.000229815	0.0546194	0.0414169	0.00033007	0.00118203		0.00110022	0.000374568	0.000904557	0.00583499	0.00240008	0.000469225	0.437914	0.102472	0.178424	0.0150049	0.00379861	0.000197241	4.2096e-05		0.225325	0.000869612	0.000302551	0.000917822	4.82935e-06	0.000140004	1.8259e-05
HEB_08_034	0.000402561	0.000470786	0.000135476	0.000123657	0.0314722	0.00575399	0.000224822	0.000522056	0.000136369	0.00101454	5.08533e-05	0.00821517	0.000445238	0.000896842	0.000124126	0.00788592	1.27228e-05	0.000298425	1.45039e-05	8.07854e-05	0.00441071	0.000849845	7.12615e-05	0.0260966	0.0210922	5.88914e-05	0.00158747	0.000108445	0.000548923	0.000203159		0.0020031	0.000948251	0.000880389	0.212559	0.0588985	0.031544	0.00740873	0.00299106	0.00113443	4.38866e-05	6.26473e-05	0.169078	0.00517546	5.20144e-05	0.00134131	2.09968e-05	7.77642e-05	9.42019e-06
HEB_08_036	0.000281863	0.000411466	0.000141183	0.000132188	0.0172514	0.00274162	9.53404e-05	0.000131163	6.64886e-06	0.000993671	7.33538e-05	0.00460807	0.000595579	0.00134832	8.97885e-05	0.000151413		0.000139108		4.8979e-07	0.00338597	0.000759011	2.69923e-06	0.0574336	0.0491944	0.000425729	0.00140129		0.00071893	8.76654e-05	0.000290347	0.004694	0.00229082	0.00159863	0.361256	0.0850133	0.0257036	0.0109768	0.00694683		1.37088e-06	2.34782e-06	0.135806	0.000235604	0.000311752			0.000140404	1.73857e-05
HEB_08_042	0.000221371	0.000763884	3.43937e-05	0.000181529	0.0318297	0.00314819	0.000105453	1.61844e-05	2.88007e-05	0.000514935	6.66092e-06	0.00621247	0.000149139	0.000210298	7.44623e-05	0.000105212	7.99786e-06	0.000521848		1.30555e-06	0.00224328	0.000518926	2.90257e-05	0.0295518	0.0301308	0.000106651	0.00141241	0.000145881	0.000903349	4.45819e-05	0.000524292	0.00189258	0.00107483	8.20991e-05	0.317912	0.0687054	0.00298705	0.00703265	0.00114471	5.01444e-05	3.5964e-05		0.283888	0.00110753	3.80535e-05	0.00127257	5.42495e-07	1.61161e-05
HEB_08_049	7.95323e-05	0.000183206	0.000105191	0.00087852	0.00885509	0.00174157	3.90171e-06	0.00102177	0.000710992	0.00170344	3.86436e-05	0.0208374	4.97598e-05	0.00267394	9.83044e-05	0.000382856	1.99654e-05	0.000210858	2.23184e-05	2.09296e-05	0.0093431	0.00119852	0.000106476	0.0444073	0.0368644	0.000104256	0.000767168	4.47254e-05	0.000393624		0.000233993	0.00489207	0.00090299	8.071e-05	0.194547	0.0502492		0.009285	0.00355426	0.00107607	8.2052e-05	1.45265e-05	0.0563145	0.0016682	7.86439e-05	0.0005207	0.000172361	0.000127576	8.9479e-07
HEB_08_050	0.000894066	0.00367251	0.000364349	0.000711785	0.0344035	0.0103299	0.000293399	0.000805871	4.21268e-05	0.00258695	9.14155e-05	0.0201664	0.00311665	0.00360687	0.00035734	0.000609913	2.12804e-05	0.00163526	3.49871e-05	4.86861e-05	0.00677725	0.000770364	0.000129391	0.0633646	0.0509919	0.000990171	0.00138776	0.0001079	0.000652433	0.000171003	0.000834428	0.00377419	0.00213032	0.00151585	0.412445	0.168591	0.0733736	0.00955032	0.00103324	0.00131973	7.01554e-05	8.23758e-06	0.195585	0.00349877	0.000369829	0.00107851	9.07011e-05	0.000166336	8.98849e-06
HEB_08_054	0.00068427	0.00170589	0.000219166	0.000942853	0.045482	0.0122797	0.000155382	0.000244294	0.000192908	0.00146634	2.79783e-05	0.0113184	0.00944028	0.0024109	0.00052194	0.0121998	2.52952e-05	0.00121897	2.60142e-05	6.8831e-07	0.00442413	0.000710394	3.84792e-05	0.0385019	0.0292714	0.000482111	0.0024166		0.000932451	0.000343535	0.000763635	0.004841	0.00241676	0.00216882	0.416053	0.1159	0.149227	0.00874294	0.0159842	0.000757371	5.19496e-05		0.235759	0.000901115	0.000674154	0.00178653		0.000318812	1.47949e-05
HEB_08_056	0.000366632	0.00311914	0.000217219	0.000459697	0.022856	0.00554462	0.000397817	0.000235324	0.000173141	0.00289271	0.000118158	0.0123543	0.00336218		0.00010032	0.000839138	3.87605e-06	0.00064024	1.99805e-05	2.64835e-05	0.00611151	0.000746801	4.6362e-05	0.0154712	0.0121258	0.00179393	0.00149966		0.000798782	0.000731356	0.00319455	0.00420685	0.00216564	0.000795082	0.498345	0.115928	0.0648346	0.0080481	0.00173499		9.26813e-05	2.19056e-06	0.247218	0.0113072	0.000332057	0.000986259	3.62658e-05	0.000140101
HEB_08_060	0.00036815	0.00153078	0.000106446	0.00023336	0.0193187	0.00451631	1.41277e-05	0.00371011	0.000302649	0.00176891	0.000122746	0.00692468		0.0103651	0.000495896	0.000695645	5.52765e-06	0.00188382	6.56012e-05	7.46099e-06	0.021982	0.00225413	0.000149646	0.162973	0.121713	0.000367601	0.00333641	4.75788e-05	0.000871056	3.82089e-05	0.000504542	0.00441769	0.00227864	0.000268482	1.03084	0.165585		0.0125496	0.0194615	0.00525837	4.22604e-05		0.0885601	0.00292905	0.000137436	0.00367146	0.000507091	0.000114045
HEB_08_062	0.000247357	0.00348546	0.000265668	0.000156125	0.0459914	0.0138197	0.000325309	0.000353659	0.000428057	0.00245798	0.000133049	0.0326372	0.000507183	0.00251825	0.000267635	0.00014286	8.04152e-06	0.00124787		1.38841e-05	0.00720223	0.000621251	0.00010021	0.0213147	0.0171303	0.00100168	0.00131782		0.00111755	0.000252769	0.0018277	0.00527935	0.00337775	0.000731833	0.311862	0.0605883	0.102287	0.0142845	0.00878798	0.00154098	9.05618e-05		0.250704	0.00142189	0.000334816	0.00119426	2.89928e-05	0.000171623	1.23559e-05
HEB_08_063	0.000396899	0.000197842	7.10094e-05	0.000925282	0.0149069	0.00325615	1.01769e-05	0.0020753	0.000777427	0.00178833	7.10664e-05	0.0184546	8.50402e-05	0.00591975	9.22613e-05	0.00197238	7.76343e-05	0.000669765	4.84433e-05	2.95604e-05	0.012447	0.0013584	7.09122e-05	0.0316022	0.0325675	0.000136868	0.00153566		0.000729594	1.63593e-05	0.000296026	0.00485906	0.00121625	0.000508725	0.246768	0.0491031		0.0136117	0.00260051	0.00137034	0.00012704	4.08811e-05	0.0929347	0.000872735	8.54168e-05	0.000959483	0.000346511	8.04436e-05
HEB_08_064	0.000348212	0.000308656	6.6157e-05	0.000180412	0.0233971	0.0063289	0.00012766	0.00166187	0.000657937	0.0021599	7.33946e-05	0.0178394	0.0415805	0.00193933	8.84605e-05	0.000401131	1.34203e-05	9.45854e-05	5.47992e-05	5.59765e-05	0.00725919	0.00167025	0.000258521	0.120181	0.106967	0.000176538	0.00165951	1.6653e-05	0.000713723	5.88052e-05	0.00752209	0.00635136	0.00252618	0.000316861	0.165013	0.114726	0.133037	0.0208536	0.00559332	0.00169693	0.000101494	0.000206446	0.0563534	0.000491262	0.000237966	0.00141979	0.000344365	0.000173376	4.2533e-05
HEB_08_074	0.0010852	0.000518989	0.000142771	0.000104432	0.0111966	0.00212219	4.65384e-05		2.25062e-06	0.0020386	6.42623e-05	0.0137726	0.00010079	0.00632888	0.000185734	0.00724044	1.34732e-05	0.000535954	1.18519e-05	4.02504e-05	0.00980356	0.00121952	5.0528e-05	0.0357799	0.0301744	0.00015095	0.00136578	4.01555e-05	0.000317018	3.9868e-05	0.0010313	0.00439361	0.00100195	0.000166644	0.5209	0.114353		0.00869537	0.00364463	0.00297552	0.000106422	5.46817e-05	0.188134	0.0024523	0.000355844	0.00102202	0.00013731	0.000126912
HEB_08_077	0.000248443	0.000713522	0.000139265	0.000222346	0.0308083	0.00819347	0.000137295	0.000799367	0.00059734	0.00172417	0.000100147	0.0104695	0.022019	0.00116047	0.000249119	0.000701641		0.000378859	4.08999e-05	4.25706e-05	0.00748918	0.00112987	0.000134195	0.121268	0.0884669	7.82377e-05	0.00153164		0.000747906	3.72123e-05	0.000422785	0.00607141	0.00242121	0.000315246	0.247003	0.0906413	0.138064	0.019158	0.00490496	0.00159965	7.58709e-05	8.67984e-05	0.116133	0.000480547	9.10036e-05	0.00123123	0.000136087	9.39018e-05	5.76055e-05
HEB_08_082	0.00051095	0.00371793	0.000384822	0.000166766	0.0450705	0.0116463	0.000296244	0.000321493	0.000956022	0.00280818	0.000156118	0.0139746	0.000547031	0.00129493	0.000387334	0.000897055	6.87825e-06	0.00134924	1.77829e-05	3.03681e-05	0.00877434	0.000619235	4.03415e-05	0.0299737	0.0227782	0.00184739	0.00110279		0.000529827	0.000267612	0.00136226	0.00458114	0.00194582	0.000789641	0.680778	0.150019		0.00774064	0.00587981	0.00178972	8.72965e-05		0.165245	0.00167181	0.00107625	0.00152963	1.40901e-05	0.000325073	3.08951e-06
HEB_08_083	0.000215908	0.000851728	0.000186786	0.000263178	0.0250032	0.007047	8.85152e-05	0.00206035	0.000240112	0.000794562		0.0383869	0.0462177		0.000159947	0.000683429	3.12129e-06	0.00397805	2.20619e-05	2.98745e-06	0.00877656	0.000442469	0.000190606	0.0483194	0.0394873	7.7134e-05	0.000837771		0.000878126	0.000564127	0.00183958	0.00443466	0.00233442	0.00123531	0.520451	0.11012	0.254915	0.00664353	0.00256792		8.7884e-07		0.143027	0.00135454	0.00107939	0.00076275	6.70007e-06	0.000119621	3.58208e-06
HEB_08_087	0.000750483	0.000649803	6.49758e-05	0.000191743	0.0166133	0.00386522	0.000277186	0.000142017	0.000350102	0.00104571	3.96839e-05	0.00484707	0.000780071		0.000268398	0.000401811	1.94639e-06	0.000938057	2.30475e-05	1.76872e-06	0.00599091	0.00039153	4.0412e-05	0.0708242	0.0503658	0.000466599	0.00138622	2.09549e-05	0.000478192	0.000141183	0.000666991	0.00529199	0.00170011	0.000945779	0.604999	0.17526	0.0439748	0.00733292	0.00523232		2.22818e-05		0.169436	0.00042238	0.000168534	0.00119914	8.77519e-07	8.11203e-05	8.89847e-06
HEB_08_091	0.000447133	0.001585	0.00042991		0.0239493	0.00532599	0.000258283	0.000676205	0.000407782	0.00264107	9.9183e-05	0.007953	0.0166033	0.00233744	8.50639e-05	4.11114e-05		0.000975583	8.24042e-05	7.42558e-07	0.00937273	2.78755e-06		0.179729	0.126715	0.000309129	0.00280949	0.000201117		0.000131803		0.00519808	0.00239892	0.00338773	0.614266	0.168274	0.0980601	0.020158	0.00731447	0.00126892	6.14125e-05	1.17069e-05	0.0915627		0.000176742	0.00211968	4.12665e-06	0.000119171	1.99201e-05
HEB_08_096	0.000602974	0.00087114	0.000312059	0.000143238	0.0223447	0.00446581	1.21614e-05	0.00322315	0.000599975	0.00272073	0.000133832	0.0414079	0.000198393	0.0279994	0.000750468	0.0115121		0.00300543	5.00906e-05	6.11041e-05	0.0204615	0.00208548	0.000351124	0.0553085	0.0472602	0.000132712	0.00163845		0.000500927		0.000802401	0.00569089	0.00132969	0.000230855	1.11801	0.159214		0.0199341	0.004946	0.00255222	0.000117069		0.315633	0.000640731	0.000480231	0.00351629	0.00070135	0.000157085	2.26055e-06
HEB_08_106	0.000288091	0.00107251	9.40713e-05	0.000315499	0.0551467	0.011562	6.03357e-07	0.000197779	2.31548e-05	0.00130292	2.43158e-05	0.0106229	0.0193468	0.00106336	0.000394068	0.000214358		0.000410222	3.37837e-05	3.06438e-06	0.00347601	4.62817e-06	0.000228238	0.0685094	0.0508497	0.000490101	1.7075e-06		0.000817695	0.000378981	0.000206237		0.00262079	0.000297125	0.424637	0.110472	0.181368	0.0145015	0.0043028	0.00027526	5.80401e-05	7.48506e-06	0.227266	0.000348755	0.000309656	0.00265042		0.000122026
HEB_08_110	0.000373697	0.00380419	2.31388e-06	0.000446327	0.0550544		0.000288904	0.000301779	0.000270275	0.00224027	6.18629e-05	0.0283399	0.0236661		0.000127155	0.00117331		0.00138737	0.000102509	6.29754e-07	0.00851597	0.000546591	0.000318449	0.15357	0.116007	0.000231786	0.00132249		0.00126867	0.000251364	0.000506374		0.00335226	0.000331554	0.59453	0.168672	0.177625	0.0164391	0.00837778	0.000246676	6.79664e-05	4.48577e-06	0.175265	0.000241633	0.000563567		1.914e-06	0.000194265	2.72427e-06
HEB_08_116	0.000293188	0.00123644	9.78004e-05	0.00041129	0.0427173	0.0126028	0.000179957	0.000427477	0.000132922	0.00127038	3.61043e-05	0.00617282	0.00353385	0.000895078	0.000395414	0.00215272	3.78436e-06	0.000704462		3.67294e-05	0.00577401	0.00062561	3.97395e-05	0.0224863	0.0167353	0.000538564	0.00158639	2.88976e-05	0.000768417	0.000698417	0.00245234	0.00541926	0.00252954	0.000719787	0.564086	0.14162	0.0637823	0.0111074	0.00242997		6.01491e-05		0.271428	0.00119952	0.000147031	0.00149761		8.5407e-05	4.27801e-06
HEB_08_118	0.00103979	0.00135981	0.000361095	0.00157743	0.0358302	0.0106691	0.00029916	0.000914091	0.000252718	0.00186716	9.37699e-05	0.00726463	0.00605365	0.00312474		0.000813935	6.92771e-05	0.000287622	5.57272e-05	7.38407e-05	0.0108846	0.00282245	8.69288e-05	0.120678	0.10986	0.000180077	0.00321908	3.30487e-05	0.00101302	0.00033951	0.00108971	0.00873034	0.00164573	0.000476431	0.299185	0.119834	0.097508	0.00943646	0.00845349	0.00489472	0.000192967	9.76533e-05	0.125693	0.000313481	0.000128153	0.00246829	0.000457869	9.99457e-05	2.56033e-05
HEB_08_120	0.00062159	0.00161429	0.000166532		0.0268002	0.0078805	0.000320789	0.00112509		0.00256714	9.72237e-05	0.0388265	0.0231633	0.00118664	0.000186952	0.000740225	1.27384e-05	0.000716041	0.000123403	4.2964e-05	0.0111455	0.0015537	0.00012822	0.0999986	0.0793159	0.000496418	0.00257471		0.000707464	0.000238157	0.000355774	0.00562761	0.00292561	0.000306443	0.268568	0.13752	0.165513	0.024806	0.00616996		0.000102413	1.8419e-05	0.0980539	0.00155268	0.000247676		1.14526e-05	9.58571e-05	6.1578e-06
HEB_08_124	0.000717736	0.000203162	0.000172874	0.000146441	0.0187404	0.00441938	0.000141843	0.00114331	0.000210224	0.00136937	6.66924e-05	0.0109755	0.0232175	0.00220803	2.9438e-05	0.000188949	2.13395e-06	0.000244869	1.58164e-05	3.85227e-05	0.0047835	0.00101597	0.000166733	0.0253237	0.020061	0.000386953	0.00156899	3.81618e-05	0.000338909	0.000400453	0.000341433	0.00272352	0.00147464	0.000299591	0.148727	0.06507	0.0971628	0.0166572	0.00172497	0.00102523	6.1982e-05	0.000142268	0.0655646	0.00309012	8.13798e-05	0.00228722	0.000286088	7.09592e-05
HEB_08_130	0.000257654	0.0017027	0.000123465	0.000358223	0.0297911	0.00762362	0.000117739	0.000297737	0.000241515	0.000872135	3.85395e-05	0.0185046	0.00185329	0.00101275	3.52862e-05	0.00130903	2.72146e-06	0.000294996	2.22578e-05	2.55395e-05	0.00372781	0.000711102	7.8274e-05	0.0390543	0.0286637	0.000300544	0.00138751	6.92203e-05	0.000676009	0.000577474	0.00146503	0.00317502	0.00202656	0.000503978	0.291529	0.0687335	0.0741535	0.0119402	0.00176451	0.000314591	7.25755e-05	8.36659e-06	0.235267	0.00193193	0.000185251	0.00124153	1.12386e-05	0.000106166	8.64218e-06
HEB_08_131	0.00071797	0.00319212	0.000423773	0.000852727	0.0304512	0.00934468	0.00027515	0.000551413	0.000594156	0.00248257	0.000117455	0.0596299	0.000477397	0.00257015	0.000537315	0.000324627	2.35853e-05	0.00149783	3.08073e-05	1.6033e-05	0.0131649	0.00128152	0.00022825	0.0544502	0.0465834	0.000234592	0.00182764	0.000118539	0.00126759	0.000568849	0.00129992	0.00384277	0.00331813	0.000959731	0.592837	0.110528	0.0222724	0.0157082	0.00419444	0.00168269	0.000118202			0.00112302	0.000120125	0.00208402	3.04059e-05	8.68121e-05
HEB_08_132	0.000188302	0.0015065	6.52788e-05	0.000168622	0.0326721	0.00800295	0.000113654	7.74441e-07	0.000155639	0.00100046	3.61839e-05	0.00218558	0.000199126	0.000782651	0.000317672	0.000424572	1.32326e-06	0.00066516		8.19169e-07	0.00313964	0.000315839	3.74933e-05	0.0298714	0.0217846	0.00113383	0.00106307	5.23367e-05	0.000642817	0.000436237	0.00222581	0.00444959	0.00212817	0.00189481	0.439002	0.11853	1.31262e-05	0.0134248	0.00138306	3.68158e-05	3.76112e-05	2.4799e-06	0.21636	0.0025407	2.38625e-05	0.000823142	7.71586e-07	4.39299e-05
HEB_08_137	0.000311656	0.000409378	0.000105926	0.000231273	0.0294667	0.00482857	5.78464e-06	0.00595691	0.000271567	0.00123106	8.92665e-05	0.029113	9.58141e-05	0.0289034	4.75275e-05	0.0057196		0.000508159		4.20826e-05	0.0141389	0.00183217	0.000291295	0.0213989	0.0163614	0.000371578	0.000395095	7.1927e-05	0.000589025	4.22108e-06	0.000306002	0.00342911	0.00113079	8.75338e-05	0.444338	0.0681589		0.0216387	0.00921464	0.00247466	6.99133e-05		0.08566	0.00210148	0.00150394	0.00224622	0.000567568	0.000650044	2.57674e-06
HEB_08_139	0.00103652	0.000312899	0.000157326	0.000115641	0.0184817	0.00462244	3.45669e-05	0.00236842	0.000177722	0.00139344	4.91447e-05	0.019676		0.00755536	0.000249232	0.00499704	3.18342e-06	0.000965541	5.81951e-06	3.69693e-05	0.0163146	0.00147122	9.44695e-05	0.0146628	0.0110635	6.25426e-05	0.00161179	0.000171033		8.36916e-05	0.00157394	0.00184867	0.00114332	0.000327291	0.708295	0.113912		0.00929232	0.00365085	0.00119834	6.81724e-05	2.56609e-05	0.335647	0.0080984	9.81959e-05	0.00192616	0.000397963	8.44737e-05	4.03941e-06
HEB_08_140	0.00143755	0.00192959	0.000182935	0.00052302	0.0225169	0.00564706	0.000317167		0.000324625	0.00244721	0.000151129	0.00977893	0.000445994		0.000756618	7.2798e-05	1.67875e-05	0.000563482	7.36074e-05	8.79712e-06	0.0047075	0.000216926	0.000123955	0.0293901	0.0223259	0.000732912	0.00186759		0.000603182	8.7707e-05	0.000101858	0.00371868	0.00216186	0.000777738	0.636196	0.134426	0.0341473	0.0138688	0.0185292	0.00110495	2.05887e-05			0.00236752	0.00044554	0.00199572	1.30395e-05	0.000145989	1.7245e-05
HEB_08_141	0.000570118	0.00133866	0.00018456	0.000108775	0.0280785	0.00732583	0.000324217	0.000267526	0.000491343	0.00155365	0.00011211	0.00986111	0.000318434	0.00166281	0.000108139	0.000480839	3.46786e-06	0.000539984		2.31373e-05	0.00421878	0.000491222	2.61995e-05	0.022509	0.0170798	0.00101489	0.00110018		0.000391233	0.000387716	0.00259495	0.00178636	0.00225978	0.000152084	0.409145	0.105142	0.070429	0.00627529	0.00541824		3.54968e-05		0.167712	0.00478009	0.000310647	0.00092032	1.39703e-05	0.000208932	3.00394e-05
HEB_08_147	0.000746402	0.00161259	0.000252853	0.000242165	0.0489395	0.0117676	0.000262908	0.000730458	0.000252595	0.00191369	0.000116147	0.0264097	0.0265566	0.00143291	0.000373889	0.000437281	6.2917e-06	0.000841984	4.72198e-05	8.93914e-05	0.00690902	0.00123208	0.000120203	0.0725984	0.0578624	0.000503944	0.00192956	6.32428e-05	0.000993114	0.000186244	0.000206553	0.00462524	0.00184123	0.000287579	0.389134	0.105595	0.162446	0.0187314	0.0032101	0.00259987	0.000102651	1.74837e-05	0.224616	0.00236081	0.000320683	0.00109324	5.71519e-05	0.000174555	3.00517e-05
HEB_08_149	0.000166646	0.00042896	9.85838e-05	0.000175046	0.0352422	0.00529808	0.000137413	0.0013085	0.000177465	0.00121872	5.54733e-05	0.0214831	0.0322373	0.00131536	0.000574331	0.000179029	6.02887e-06	0.000538358	4.14883e-05	8.43504e-05	0.00465513	0.00082317	8.8023e-05	0.0565592	0.0420108	0.000246621	0.00118275	0.000105148	0.00101731	0.00010018	0.000241299	0.00307079	0.00157323	5.65187e-05	0.145974	0.035731	0.170971	0.0164664	0.00333461		5.33917e-05		0.161202	0.00189113	0.000158431	0.000898217	5.10008e-05	0.000170945	2.57766e-05
HEB_08_152	0.000978581	0.00182999	9.6708e-05	0.000331072	0.0345585	0.0139013	0.000183163	0.00124726	0.000118279	0.00178868	8.30591e-05	0.0199423	0.0265135	0.00290933	0.000485304	0.000513136	4.39183e-06	0.000634361	4.49551e-05	7.48549e-05	0.00521302	0.00100073	9.42139e-05	0.0757568	0.0541555	0.00021444	0.00146362	1.75083e-05	0.000646519	0.000146991	0.000147783	0.00454658	0.00245672	0.000185547	0.34971	0.104664	0.222141	0.0282584	0.00338066	0.00185399	7.0478e-05	2.29931e-05	0.142495	0.00118374	0.000423085	0.00108473	2.86424e-05	0.000262481	2.91417e-05
HEB_08_155	0.00158654	0.00212366	0.000251519	0.000324328	0.058093	0.0172739	0.000295789	0.00130197	0.000257323	0.00253208		0.00359493			0.00122054	0.000303362		0.000559957		5.35069e-05	0.0271028	0.00396425	3.12103e-05	0.0414379	0.0321205	0.00271709	0.00318083		0.00065851	0.000299268		0.00348606	0.00217281	0.000310237	1.09368	0.198755	0.100444	0.0149795	0.00439513	0.00364545	0.000297208	0.000701413	0.373116	0.00129138	0.0024346	0.00389136	6.12188e-06	0.00124982	5.85408e-06
HEB_08_156	0.000351877	0.00447419	0.000308683	0.000176339	0.0376381	0.0113422	0.000306524	0.000497179	0.000758066	0.00129833	0.00019415	0.0493154	0.000577276	0.00293702	0.000735704	0.000314078		0.000967651	6.95124e-06	1.50485e-05	0.00907562	0.00106685	6.94695e-05	0.0357603	0.029227	0.000468882	0.000468185		0.00174114	0.000259419	0.00175341	0.00347154	0.00233456	0.00042967	0.327838	0.0617016	0.0508088	0.00632999	0.0112747	0.00120745	7.37851e-05	1.28755e-05	0.112487	0.000136259	0.000299547	0.000703876	1.30921e-05	0.000186536
HEB_08_157	0.000544977	0.00173445	0.000119721	0.000186577	0.0382924	0.0108788	0.000176108	0.00173411		0.00239702	6.10263e-05	0.0176678	0.0278239	0.00166899	6.32541e-05	0.000669462		0.00110306	3.46663e-05	5.52807e-05	0.0095196	0.00154216	0.000182912	0.10375	0.0753885	0.000276186	0.00172481		0.000931111	0.000248226	0.000340128	0.0062422	0.00311857	0.000312026	0.39246	0.111505	0.181969	0.0319323	0.00790439	0.00172435	1.27265e-06		0.170243	0.00117383	0.000415223	0.00122483	2.60294e-05	0.000232625
HEB_08_162	0.000682733	0.000928261	1.79217e-06	0.000198074	0.0197166	0.0042175	8.88579e-05	4.28586e-06	2.95681e-06			0.00503486	0.000627239	0.000693567	0.000290935	0.000134111		0.000269078		1.36856e-06	0.0030414	0.000630811	8.33943e-05	0.0238461	0.0209445	0.000776931	0.00151193			0.000121072	0.000424631	0.00175177	0.00115964	8.21768e-05	0.560862	0.121132	0.0122719	0.0083069	0.00298171		9.54377e-07				0.000335735		1.27842e-06	0.000144703	1.46818e-05
HEB_08_164	0.000208458	0.00054546	0.000114373	0.000346641	0.0182322	0.00583407	0.000124935	2.3847e-06	8.35878e-06	0.000713883		0.0150966	0.00505375		8.75482e-05	0.000128045	4.74956e-06	0.000141018		2.30046e-06	0.00431483	3.56831e-06	4.75514e-05	0.0636008	0.0657314	0.00102011	0.000564755		0.00153339	0.000208265	0.00108358	0.00767617	0.00075095	0.000161615	0.51181	0.0921805	0.0133637	0.00641215	0.000309451	1.09232e-06	8.21901e-06	1.58333e-06	0.153832	0.000160509	3.15095e-05	0.000595266	3.57065e-06	2.2526e-05	1.87283e-06
HEB_08_165	0.0003772	0.00089515	9.33314e-05		0.0178508	0.00422299	0.000202157	0.000250197	0.00124224	0.00142662	8.0374e-05	0.00961577	0.000528138	0.000463712	5.48305e-05	0.000273688	4.5999e-05	0.00027993	6.19306e-06	2.12656e-05	0.00681079	0.000586194	5.73061e-05	0.00909007	0.00701732	0.00054578	0.00147736	0.000128641		0.000181631	0.000787321	0.00174669	0.00170254	0.000149405	0.231392	0.0519337		0.00462425	0.00726378	0.000932868	7.15934e-05		0.153411	0.000716375	0.000125355	0.00131061	2.87302e-05	7.42778e-05	3.33719e-06
HEB_08_166	0.000387617	0.00125278	7.53568e-05	0.00033743	0.0206653	0.00702452	0.000173302	0.000402424	0.000270976	0.00142371	5.73624e-05	0.0032274	0.00102345	0.000771539	0.000186694	6.17162e-05	2.13384e-06	0.000465429	1.30773e-05	3.75656e-05	0.00466928	0.000713137	3.7684e-05	0.024452	0.0185998	0.000508944	0.00105261		0.00039388	0.000244717	0.000687219	0.00233963	0.00172112	0.000297014	0.121108	0.0732435	0.076019	0.00680927	0.00368325	0.00206754	4.74432e-05		0.126457	0.0015441	6.28898e-05	0.00101484	7.48955e-05	4.01827e-05	1.90899e-05
HEB_08_169	0.000115809	3.0512e-06	2.29609e-06	0.000152364	0.0074783	0.00151042	4.6804e-05	0.000729387	0.000160077	0.000453867	4.54874e-06	0.00197425	1.02709e-05	0.000133966	0.000250692	0.000322658		0.000200609		5.17106e-06	0.00199578	4.48705e-06	5.07247e-05	0.022973	0.0239487	0.000163419	3.09836e-06	1.03089e-06	0.000363463	0.000111075		0.00200295	0.00183695	9.82402e-05	0.324857	0.0605997	0.030848	0.00290113	0.000560305	0.000658651	7.69872e-06		0.0637683	0.000543321	1.71845e-05	0.000643431	4.33009e-05	6.52347e-05
HEB_08_187	0.000656321	0.00299845	8.0327e-05	0.000201425	0.0396631	0.011413	0.000280454	0.000900848	0.000152108	0.00123112	8.947e-05	0.0342449	0.0207597	0.00429503	0.000127249	0.000265727		0.00154301	0.000104213	6.80415e-05	0.0122796	0.00153473	0.000160793	0.0935907	0.0724776	0.000577771	0.00160855		0.00103463	0.000462416	0.000236198	0.00359087	0.00356546	0.000292556	0.379335	0.114182	0.174802	0.0296758	0.0130036	0.00144903	9.92943e-05	2.67091e-06	0.143319		0.000166599	0.00131079	5.887e-05	0.000105926	1.25045e-05
HEB_08_201	5.18535e-05	0.000546213	3.00677e-06	0.00027574	0.00535429	0.00135812	1.07861e-05	0.000829291	3.41276e-06	0.000193167	9.88647e-06	0.0155156	0.0368746	9.81762e-05	2.01368e-05		1.65945e-05	4.48375e-05	3.91297e-06	4.48942e-06	0.00121972	0.000289377	1.93639e-05	0.056271	0.0685705	8.74522e-05	0.000281567	1.464e-06		2.88282e-05	0.000837757	0.00358033	0.00155652	4.30172e-05	0.373637	0.0645132	0.0410327	0.00371094	0.00130518	0.000545116	8.28533e-07		0.0569251	0.000675885	9.94545e-06	0.000440473	9.05514e-05	5.68563e-06
HEB_08_202	0.0014115	0.00164933	0.000364977	0.000317831	0.0310749	0.00841255	8.76874e-05	0.00253378	0.000309949	0.00374222	0.000103961	0.0246767	0.000327484	0.0288905	0.00019532	0.00938093		0.00135427	2.24127e-05	4.93773e-06	0.0169404	0.00164767	7.73279e-05	0.0371996	0.0292533	0.00129217	0.00148717	5.2501e-05	0.000321183	4.63796e-05	0.000934993	0.00587242	0.00226828	0.00249686	1.76843	0.357132	0.026663	0.0198693	0.00860364	0.00193168	8.07165e-05	3.06942e-05	0.327464	0.00688805	0.000518575	0.00173634	0.000185741	0.000209222
HEB_08_205	0.000555591	0.000180477	0.000132649	0.000367287	0.0374584	0.00601194	3.18056e-05	7.76194e-05	1.58477e-05	0.00077995	4.19529e-06	0.00866661	0.00135483	0.000581307	0.000101989	0.000462878	8.99663e-06	8.0116e-05	2.2649e-06	1.89038e-06	0.00316887	0.000701589	1.88414e-05	0.00541308	0.00334573	0.000293335	0.000707289		0.000667681	0.000164459	0.000954734	0.00191694	0.00204107	0.00052735	0.549947	0.135483	0.0101369	0.00223891	0.000149308		2.51498e-05	4.71149e-05	0.341712	0.00379353	9.77712e-05	0.000773411		6.29924e-05	2.56112e-05
HEB_08_209	0.00119754	0.000550714	5.86302e-05	0.00027494	0.0189133	0.00344102	0.000192803	0.000535207	0.000561731	0.00117109	3.50644e-05	0.00770679	0.000189743	0.00199582	0.000508756	0.000111986	9.30738e-06	0.000916449	2.06931e-05	4.79057e-05	0.00514138	0.000671225	8.11276e-05	0.0295048	0.0236419	0.00026746	0.00271673	5.10575e-05	0.000536775	4.22918e-05	0.000840709	0.0012744	0.0010662	0.0005062	0.320714	0.103138	0.0448844	0.0100702	0.0113665	0.00178443	5.61127e-05		0.197847	0.000766716	0.00019759	0.00216663	2.48846e-05	0.000186619	2.13836e-05
HEB_09_002	0.0001673	0.00150975	0.000114071	8.83096e-05	0.0254209	0.00734326	0.000248099	0.00092287	0.000131138	0.0013038	6.05424e-05	0.0223685	0.000520528	0.00111018	0.000747046	0.000122197		0.00142049		4.33529e-06	0.00583249	0.000626606	6.67103e-05	0.0434563	0.0344134	0.000504483	0.000239844	0.000116445	0.000438312	6.62205e-05		0.00142614	0.00221239	0.000106804	0.310741	0.064215	0.0700243	0.0111427	0.00614271	0.000363929	4.36557e-05		0.114993	0.00265458	0.00104178	0.000388303	3.72182e-05	0.000382095
HEB_09_005	0.000149759	0.00057277	0.000184234	0.000231387	0.0340262	0.00314956	0.000121485	1.04202e-06	2.78142e-05	0.000662438	1.31657e-05	0.0042423	0.000240595	0.000491971	5.53203e-05	7.51436e-05	7.99383e-06	0.000323118		3.52982e-06	0.00391405	0.000668616	3.53541e-05	0.00424916	0.0028846	0.000276661	1.39202e-06	8.69466e-06	0.000724735	9.15188e-05	0.00050962	0.000558788	0.000338265	0.000217773	0.36322	0.0829548	0.00614159	0.00634946	0.00036208	3.31953e-05	2.30909e-05		0.408728	0.00196866	0.000123698	0.000904884	9.63981e-07	8.56378e-05	8.9605e-06
HEB_09_007	0.000508156	0.00143596	7.37279e-05	0.000254163	0.056274	0.0146302	0.00020987	0.000332958	3.34573e-05	0.00113029		0.0368644	0.024282	0.00137943	0.000271428	2.51412e-05		0.00295337	4.09238e-05	4.21552e-06	0.0089617	1.30037e-06	7.27004e-05	0.125431	0.0910247	0.000119029	0.0012216	4.98277e-05	0.00169774	0.000878813	0.0008634	0.00238837	0.0030193	0.00327877	0.673654	0.173302	0.117424	0.00808271	0.000320386	6.98434e-06	4.25116e-05		0.306035	0.00178953	0.000257043	0.00093666	1.50628e-06	8.915e-05
HEB_09_009	0.000160571	0.002214	3.14852e-05	0.00015601	0.0327694	0.00387626	0.000102524	0.000176782	0.000109178	0.000912319	1.54438e-05	0.00270742	0.00526683	0.00104044		0.000261139	8.20057e-06	0.000495282		1.40313e-06	0.00492918	0.000964425	6.38334e-05	0.143519	0.0987265	0.000526048	0.0017334	0.000141593	0.00157871	7.84559e-05	0.000149535	0.00393818	0.00164821	0.000250998	0.404411	0.0948289	0.0449161	0.0279454	0.00421709	0.000213265	8.82933e-05	2.89674e-06	0.203754	0.00161579	0.000167359	0.00146628	4.30885e-07	0.000121316	8.45058e-06
HEB_09_014	0.00031806	0.000355791	0.000105246	0.000133665	0.0128127	0.00274149	2.92704e-05	0.00290964	0.000537665	0.00197284	4.48949e-05	0.0160938	0.000176052	0.00214189	0.000205841	0.0023902	7.32229e-06	0.000264635	3.50512e-05	4.36828e-05	0.0116121	0.00141956	6.19863e-05	0.0429084	0.0347556	0.00013302	0.00206847	5.67127e-05	0.000702259	3.8075e-05	6.95126e-05	0.00544249	0.00181336	8.78866e-05	0.261396	0.0716746	5.85951e-07	0.00789081	0.00199267	0.0013847	0.000114702	4.39949e-05	0.0839285	0.0010254	3.30767e-05	0.00147442	0.000200993	2.6678e-05
HEB_09_016	0.000462024	0.00548111	4.40209e-05	0.000331722	0.0536922	0.00965434	8.83754e-05	0.000370227	0.000126144	0.000659608		0.052674	0.038641	0.00109139	7.48769e-05	0.00118001		0.000894305	4.65157e-05	2.18392e-06	0.00424152	0.000943307	0.000157877	0.109406	0.0903896	0.000613006	0.00157732			0.000104924	0.00152511	0.00401348	0.00446453	0.000292045	0.512266	0.103879	0.178566	0.0165111	0.00565256	0.000181144	7.92954e-05		0.303836	0.00137309	0.000460967	0.00148136	7.67225e-06	0.00027603	1.90099e-05
HEB_09_025	0.000288981	0.00164197	0.000264431	0.000148921	0.0281557	0.00652042	0.000344304	0.00303901	0.000167104	0.00185207	1.62764e-05	0.014065	0.0112817	0.00117537	0.00029455	0.000745084	7.15137e-05	0.00218698	4.69834e-05	5.88069e-05	0.0136868	0.00243572	0.000178735	0.143955	0.107158	3.17109e-05	0.00349924		0.000644776	0.000164093	0.000462971	0.00627991	0.00210703	0.000243588	0.593079	0.121313	0.0433216	0.0247517	0.00234944	0.000122477	0.00023283	0.000950286	0.141434	0.0117102	6.93594e-05	0.00206278	0.000341468	5.45276e-06	1.76005e-05
HEB_09_029	1.87426e-05	0.000569683	3.11463e-05	0.000227324	0.0201125	0.00204025	9.21527e-05	6.20292e-05	0.000229425	0.000527435	2.24676e-05	0.0049027	0.000199763		0.000160325	1.85065e-05		0.000130782		1.0297e-06	0.00396739	0.000815539	5.67333e-05	0.0607998	0.0596853	0.000520274	0.00197294	0.000164992	0.00115171	3.44277e-05	0.000276826	0.0035185	0.000881328		0.29229	0.0596443	0.00682171	0.0108295	0.000622176	2.36927e-06	2.07646e-06	6.10576e-06	0.277222	0.00109144	1.85675e-05	0.00131674		5.17466e-05	2.52474e-05
HEB_09_032	0.000587202	0.000988105	0.000360945	0.000135059	0.031815	0.00716708	0.000234309	0.00108181	9.33866e-05	0.00274968	7.0132e-05	0.00224089	0.0146709	0.000878252	5.67975e-05	0.000655053	2.23113e-06	0.000201588	1.94152e-05	5.66234e-05	0.00391409	0.00173761	0.000118045	0.0413347	0.0333728	0.000193424	0.00216923	3.38967e-05	0.000425468	0.000308238	0.00218864	0.00531927	0.00169765	0.000174155	0.189247	0.131661	0.105214	0.0120137	0.00177439	0.00209896	0.00011938	2.01066e-05	0.129488	0.00255711	0.000123022	0.00236548	0.000440012	0.000113083	2.08624e-05
HEB_09_033	9.52759e-05	0.000427841	1.72616e-05	0.000197813	0.0106876	0.00196453	4.72652e-05	0.000142662	8.56216e-05	0.000559274	3.32908e-05	0.00797972	0.000160725	0.000366376		0.000260053	4.50939e-06	0.00036901	1.89763e-05	6.44766e-06	0.00274083	0.000536683	3.78698e-05	0.0114625	0.011275	0.000156255	0.00150387	0.000288891	0.000524255	2.84023e-06	0.000359102	0.00153851	0.00110374	5.43755e-05	0.336285	0.073335	1.44939e-06	0.00785912	0.00449199	3.76083e-05	3.54287e-05	4.67192e-06	0.109708	0.00140696	0.000123393	0.00101351	1.74658e-06	7.05786e-05	2.92955e-06
HEB_09_034	0.000281254	0.00255689	6.34434e-05	0.000507361	0.0107581	0.00205215	0.000135913	0.000185076	9.09833e-05	0.00136531		0.00387739	0.0087459	0.00024748	0.000261889	0.00426646		0.000432558	5.369e-05		0.00574287	0.00114408	8.42417e-05	0.0433395	0.0477803	0.00163029	0.0013685		0.00255752	5.86284e-05	0.000863784	0.00560881	0.00145044	7.50084e-05	0.567327	0.110211	0.0776357	0.0223335	0.000947573	7.86359e-05	8.61117e-05	4.70509e-06	0.327187	0.000961833	0.000438326	0.00154719		0.00016805	1.64016e-05
HEB_09_035	0.00093619	0.00253722	0.000269223	0.000132463	0.0355752	0.00936829	0.00031274	0.000257431	0.000125074	0.00166616	1.87433e-05	0.0278247	0.00419332	0.00104233	0.00113181	5.63084e-05	2.23768e-06	0.0011691	4.6538e-05	5.25888e-06	0.00744907	0.000689173	8.51139e-05	0.0214762	0.0169169	0.00113048	0.00157948	0.000110698	0.000790771	0.000254894	0.000591403	0.00293908	0.00285575	0.00108525	0.530502	0.119276	0.0844529	0.0170371	0.00535829	0.000827444	5.48157e-05	1.47145e-05	0.285342	0.00350396	0.000698673	0.00124081	2.35009e-06	0.000264682	1.67139e-05
HEB_09_036	0.00035257	0.00142248	9.21095e-05	0.000361409	0.0184346	0.0035837	4.98835e-05	0.00267854	0.000174615	0.00161113	6.83424e-05	0.0299517	7.58257e-05	0.00806914	0.000357263	0.00404791	5.22588e-06	0.000797846	4.76428e-05	6.25584e-05	0.0133938	0.00170517	6.78265e-05	0.035199	0.0370661	0.000250387	0.000987512	3.08966e-05	0.0010007	0.000136359	0.000582813	0.00667011	0.00152689	0.000316129	0.359813	0.0758272	9.92037e-06	0.0186003	0.00135473	0.00193169	0.000101394	7.65323e-05	0.0993598	0.00267776	8.78797e-05	0.0011255	0.000279769	4.00059e-05
HEB_09_039	0.000424787	0.00128491	0.000116293	0.000276239	0.0285279	0.00953369	0.000244581	0.00104021	0.000591277	0.00198389	7.61378e-05	0.039245	0.0267979	0.00245906	0.000105749	8.17001e-05		0.000722432	7.5405e-05	3.96204e-07	0.00758202	0.000920612		0.0848181	0.070952	0.000449547	0.000934423		0.00073502	0.000162836	0.000237925	0.00197413	0.00258173	0.00031196	0.240811	0.13569	0.150947	0.0289404	0.00634719	0.001009	6.80567e-05	1.46621e-06	0.0863437	0.000503293	0.000102633	0.000697503	4.28295e-06	9.90874e-05	3.04697e-05
HEB_09_043	0.000250756	0.00438747	0.000471995	0.000139632	0.0488274	0.0149903	0.000395003	0.000358555	0.000791762	0.00327847	0.000202949	0.0104168	0.000868285	0.000854435	0.000118319	0.000710795		0.00118698		4.26739e-05	0.0188871	0.00206441	3.09812e-05	0.0203181	0.015866	0.00503622	0.00182782		0.00171787	0.00045707	0.00259465	0.0055943		0.000870012	0.266175	0.0478543	0.0145237	0.0166565	0.00474118	0.00217253	0.000211661		0.285796	0.0082554	0.000229856		8.54908e-05
HEB_09_049	0.000318891	0.00090432	0.000232489	0.00013519	0.0181179	0.00394684	0.000120204	5.93447e-05	0.000241279	0.0013043	3.2998e-05	0.00291653	0.000109186		0.000385498	0.000178659		0.000107882		1.86204e-06	0.00842701	0.00145223	3.97646e-05	0.0272289	0.0222112	0.00138793	0.00224024	0.000220932	0.00122972	8.1353e-05	0.000342458	0.0023849	0.000917897		0.559088	0.117711		0.0111445	0.00170816	0.000153998	0.000126256		0.357789	0.00362695	0.000157347	0.00272871		0.000110587	5.46351e-06
HEB_09_050	0.000408006	0.000369584	0.000437525	0.000216708	0.0121509	0.00200348	4.68333e-05	0.00252503	7.46073e-05	0.00140835	4.94684e-05	0.00846949		0.0125162	0.000269517	0.00264646		0.00182942		8.56162e-06	0.0241757	0.00242479	0.000246658	0.0643337	0.0499391	0.000458957	3.07037e-06				0.000295397	0.00665244	0.00106373		0.610449	0.0957549		0.0100826	0.00153109	0.00231394	0.000256954		0.227999	0.00271287	5.99716e-05	0.00535203	0.00153102	3.88909e-05
HEB_09_051	0.000261645	0.00356442	0.000172739	0.000135833	0.0305147	0.00883798	0.000248247	0.000456938	0.000154165	0.00186776	0.000104976	0.00670036	0.010636	0.00137769	0.000316123	0.000627552	2.71962e-06	0.00239389	8.31242e-06	1.80336e-05	0.00816542	0.00083641	6.85963e-05	0.0483959	0.0369851	0.00206481	0.00147512	7.02243e-05	0.00134176	0.000218879	0.00137416	0.00291166	0.0021976	0.00122823	0.353544	0.0772162	0.14284	0.0183899	0.00309395	0.00123881	7.92497e-05		0.191531	0.00114449	0.000254308	0.00112487	5.95784e-05	0.00013292	3.96178e-06
HEB_09_052	0.000352687	0.00267806	0.000319845	0.000116033	0.0250067	0.007371	0.00035758	7.76886e-05	0.000174394	0.00182069	5.87049e-05	0.0220051	0.000106731	0.00169445	0.000144011	0.000577941	3.75299e-06	0.00267347		4.45557e-06	0.00602583	0.00070002	9.05629e-05	0.0150555	0.0113038	0.000861294	0.00122844	7.9315e-05	0.000607806	0.000572473	0.00208172	0.0016684	0.00212924	0.00029085	0.270441	0.0617899	0.00784029	0.00759739	0.00551633	0.00142323	2.86763e-05		0.260922	0.00151261	0.000252701	0.00165963	6.33677e-05	9.13378e-05	2.66129e-05
HEB_09_058	0.000690374	0.00275047	0.000172545	0.000168803	0.0288375	0.00913677	0.000294509	0.00100493	1.28207e-05	0.00235566	9.19678e-05	0.0041703	0.000156657		1.97293e-05	0.000876009	5.96218e-06	0.00076576		5.20497e-05	0.00902282	0.00118754	1.67637e-05	0.0457857	0.0349562	0.00308537	0.0019311		0.00082074	0.00021029	0.000967238	0.00323877	0.00174244	0.000885731	0.385984	0.112668	9.33043e-06	0.0122896	0.00807765	0.00269373	9.46323e-05	5.92597e-05	0.169616	0.00121991	0.000248289	0.0012264	3.1521e-05	0.000107826
HEB_09_059	0.000526349	0.00230408	0.000191509	0.000116958	0.0231214	0.00545847	0.000186906	0.000209692	0.000175095	0.00190979	0.000125363	0.0150283	0.000512239	0.00119928	7.63198e-05	0.000542872		0.00130308	1.96388e-05	6.39679e-06	0.00919745	0.00105075	5.74014e-05	0.0246076	0.0192995	0.000226773	0.00153626	0.000133003	0.000617473	0.000219898		0.00244498	0.00237701	0.00095191	0.421011	0.0895464	0.00535756	0.00951497	0.0106821	0.000624532	0.000101165		0.156079	0.00129359	0.000188394	0.00103902	3.84873e-05	9.47143e-05	1.10304e-05
HEB_09_061	0.000482961	0.00161737	0.000390002	9.87957e-05	0.0411912	0.0104165	0.00046713	0.00568827	0.000124424	0.00171757	8.29653e-05	0.0452301	0.0115389	0.0028169	0.000319568	0.00110491		0.00282573	3.57847e-06	4.32288e-05	0.0178323	0.00257385	0.000118171	0.0238936	0.019129	8.36025e-05	0.00128223		0.000856134	0.000371334	0.000574179	0.00296624	0.00178919	0.000389626	0.308466	0.0524246	0.0993235	0.0227407	0.0019951		0.000339794	0.00133341	0.33689	0.0158968	0.000856656	0.00127897	0.000417711	0.00062335
HEB_09_064	9.13943e-06	9.24166e-07	1.97915e-06	4.95451e-06	0.000844544		1.75222e-06	3.44841e-06		0.000285414	5.16465e-06	0.00120383	2.0407e-05	0.000299819	2.37616e-05	8.59466e-05	5.31492e-06			7.65091e-06	0.00369516	2.0811e-06	1.16312e-06	0.0403145	0.0367282	7.88949e-05	0.000146793	1.73211e-06	0.000159348	2.01471e-06	0.00019262	0.00224094	0.000163045	0.000142654		0.0961971	9.82538e-07	0.00179713	5.33527e-07	0.000509152	8.32393e-06	5.34683e-05	0.0291123	0.000264136	3.10504e-07	0.000234765	8.66358e-07	2.96425e-06	2.49331e-06
HEB_09_065	0.00137353	0.00296597	0.000135107	0.000140954	0.0303812	0.00866906	0.000447852	0.000592485	0.000172436	0.000835525	5.16582e-05	0.019075	0.000495988	0.00237495	0.000350578	0.000121802	1.62118e-05	0.00242748	9.12902e-06	3.79879e-05	0.0082362	0.00090102	0.000126548	0.0263683	0.0210556	0.0007179	0.00131556	5.18972e-05	0.000437821	0.000308678	0.000478938	0.00111706	0.00169557	0.000896179	0.370793	0.0738885	0.0767601	0.00949944	0.00835977	0.00220451	6.42611e-05		0.318058	0.00722195	0.00083017	0.00140253	5.64465e-05	0.000465893	2.51863e-06
HEB_09_066	0.00031167	0.0012982	0.000114797	0.000167981	0.028779	0.00735075	0.000199173	0.000823188	0.000235024	0.00147378		0.0168458	0.000247785	0.00102004	0.000183063	6.53597e-05		0.000353814	3.13891e-05	6.2556e-05	0.00677675	0.000942406	0.000113316	0.0625802	0.0472958	0.000965802	0.00142908	4.17861e-05	0.000905914	2.29473e-05	0.000342798	0.00362515	0.00113733	0.000232786	0.330531	0.0897663	0.142981	0.0129888	0.0051681	0.00111255	8.65485e-05		0.218415	0.00183577	0.000282348	0.00124631	1.59601e-05	0.000145669	1.13677e-05
HEB_09_068	0.000637837	0.000791544	7.72744e-05	9.5217e-05	0.0180822	0.00389351	0.000281895	0.000622616	0.000623621	0.0017024	4.33942e-05	0.0204006	0.000428827	0.000792543	0.000134763	0.000138869	3.09999e-05	0.00132443		5.28908e-05	0.00632562	0.000468017	3.59832e-05	0.0109817	0.00843228	0.000387018	0.00147282	0.000307839	0.000308049	0.000100159		0.000720952	0.00103031	0.000781278	0.31215	0.0838959		0.0123404	0.0103032	0.000467747	5.5019e-05		0.163364	0.000796523	0.000421765	0.00125335	1.27466e-05	0.000312695
HEB_09_070	0.000249319	0.000478438	8.4618e-05	0.000157576	0.0195615	0.00421172	1.30609e-05	0.0039355	0.000229049	0.00125155	4.82708e-05	0.0364556	0.000344083	0.0114266	0.000443707	0.00038754		0.00114745		1.4061e-05	0.0154296	0.00144832	7.45176e-05	0.026488	0.0210631	0.000234542	0.00126531	0.000106865	0.000577334	3.77263e-05	0.00011303	0.000750791	0.00177332	0.000637972	0.558563	0.0867842		0.0311079	0.0235922	0.00100044	0.000100421	0.000116289	0.224073	0.0014378	0.000864102	0.00124302	0.000421068	0.000289421	2.45546e-06
HEB_09_071	0.000668988	0.00214872	0.000141551	0.00018329	0.0424758	0.010649	0.000384278	0.000674911	6.24195e-05	0.0015273	0.000135061	0.00851521	0.0159739	0.00216895	0.000303992	0.000708634		0.00179728		0.000104252	0.00682013	0.00134814	7.49024e-05	0.106926	0.079826	0.00133782	0.00208374		0.00162327	9.49316e-05	0.00113377	0.00387706	0.00135883	0.00119099	0.395776	0.104033	0.114509	0.0157667	0.00141528	0.00341231	0.000151458	0.000400107	0.244441	0.006536	0.000507661	0.00116288	7.35535e-05	0.00019529	9.85797e-06
HEB_09_072	0.000864877	0.000902659	9.42264e-05	0.000347322	0.0764017	0.0161355	0.000154142	0.000223469	5.95406e-05	0.00111942		0.0121357	0.00520036	0.000410303	0.00045223	0.000709336	1.34809e-05	0.000294225	1.07894e-06	1.73133e-06	0.00402579	0.000993955	5.92668e-05	0.0453424	0.0371419	0.000593438	0.00084071		0.000912255	4.90102e-05	0.000952486	0.0023227	0.00181913	0.00161059	0.511604	0.10681	0.0456064	0.00812265	7.48134e-07	3.5391e-05	6.59388e-05		0.469411	0.00170964	0.000368163	0.00106432	1.80969e-06	0.000192025	9.80971e-06
HEB_09_073	0.000374156	0.00295421	9.10307e-05	9.76022e-05	0.0368078	0.0101191	0.000595828	0.000419	4.23678e-05	0.00228519	8.38445e-05	0.00848516	0.000305141	0.00173664	0.000309522	0.000138043		0.00380734	4.38545e-05	2.96524e-05	0.00792134	0.000758424	2.51286e-05	0.0809371	0.0625424	0.00113975	0.00163619	0.000100153	0.000754377	8.74741e-05	0.000317869	0.00357174	0.00212013	0.000689691	0.674063	0.152673	0.065743	0.0122096	0.00811853	0.00191325	7.45765e-05		0.228927	0.00462477	0.000489127	0.00153313	1.35109e-05	0.000141546	1.09596e-05
HEB_09_074	2.67867e-05	0.00085016	9.88396e-05	6.16011e-05	0.0118227	0.000581663	0.000185527	0.000314816	0.000110723	0.000277021	9.7474e-06	0.00566232	0.0250793		2.88651e-05	5.31773e-05	6.39661e-06	0.00190175		9.00266e-06	0.0080184	0.000283432	1.31681e-05	0.119992	0.101967	1.67857e-05	0.000849344	5.98635e-05	0.00103037	0.00025832			0.00215458	0.000664601	0.42014	0.0906051	0.109917	0.00598265	0.000699699	0.00043933		8.47678e-05	0.116368	0.00114361	2.92498e-06	0.000709662	8.2242e-07	8.06292e-06	5.66363e-06
HEB_09_078	0.000256906	0.00206656	0.000276154	0.000256697	0.0441051	0.00919899	8.35379e-05	0.00289991	0.000214501	0.00340221	0.000110343	0.017336		0.0115791	0.00026909	0.000454009	9.81702e-06	0.00223484	1.95179e-05	3.63034e-06	0.0157807	0.00194289	0.000185127	0.0790846	0.0673709	0.000102485	0.00204888		0.00105282	8.89619e-06	0.000888796	0.00551529	0.00159828	0.000237628	1.22237	0.180922		0.0276424	0.00106873	0.00172456	0.000196881	1.74068e-06	0.416041	0.00344557	0.000492562	0.00268349	0.000870606	0.000244502	4.36223e-05
HEB_09_084	0.000837757	0.00332196	0.000182802	0.000117945	0.0327279	0.00774425	0.000429075	0.000442476	2.27984e-05	0.00174844	7.30894e-05	0.00761188	0.000477416	0.0027949	0.00044657			0.000708422	3.45677e-05	9.24804e-06	0.00971542	0.00112228	5.52113e-05	0.0906539	0.0689193	0.000472541	0.0037368	0.000163292	0.00114427	8.90109e-05	5.54133e-05	0.00217552	0.00106864	0.00113643	0.46853	0.111839	0.0718782	0.0188377	0.00298203	0.000970922	9.57071e-05	1.13843e-05	0.136228	0.00343067	0.000123593	0.00191533	1.73047e-05	6.15648e-05	3.06467e-06
HEB_09_089	0.000513302	0.00115697	0.000108687	0.00021376	0.0458201	0.0090599	0.00041642	9.40017e-05	1.31323e-05	0.00056007	7.16764e-05	0.00790546	0.000179052		0.000173725	0.000372506		0.000172772	7.20593e-06	1.80018e-06	0.00300515	0.000563235	3.50842e-05	0.0190527	0.0142961	0.000241041	0.00115634	5.65216e-05	0.00108042	0.000150978	0.00124283	0.00312554	0.0013181	0.00118962	0.414294	0.0935799	0.00958798	0.00459607	0.000627323	0.000129574	1.5975e-06	3.81298e-06	0.361678	0.00173974	8.20928e-05	0.00108977		4.97628e-05	1.67361e-05
HEB_09_092	0.000992903	0.00034897	0.000290474	0.000163077	0.00795912	0.00176098	4.00367e-05	0.00327804	0.000636955	0.00212571	9.9304e-05	0.00478097	6.22916e-05	0.0028427	0.00017296	0.0145345	8.01599e-06	0.000403932	2.05546e-05	6.09923e-05	0.0170434	0.00197033	6.27082e-05	0.0237541	0.0194672	0.000361168	0.00124298	4.84392e-05	0.000387991	3.57783e-05	0.00150624	0.00420798	0.000851677	0.000637077	0.381056	0.0942991	1.19973e-06	0.0109331	0.00281005	0.00392574	0.000163901	0.000146085	0.16771	0.00486404	0.000721323	0.00171017	0.000505863	0.000254254	4.74328e-05
HEB_09_097	0.00111808	0.000523299	0.000259459	0.000129882	0.0202134	0.00463705	5.42064e-05	0.00164538	0.000136385	0.00105555	6.28967e-05	0.00718145		0.0054939	0.000152628	0.00405782		0.00110032		5.6829e-06	0.0235687	0.00184591	7.53453e-05	0.00911699	0.00686987	1.61959e-05	0.00145898	6.55281e-05			0.000968678	0.0013397	0.00049369	0.000138055	0.387852	0.060812		0.00879458	0.00540941	0.00218831	0.000111216		0.275062	0.0040373	0.000215401	0.00154482	0.000205671	0.000132956	5.4211e-06
HEB_09_100	0.00136287	0.00199188	0.00044964	0.000282955	0.031394	0.0106199	0.00069873	0.000220885	0.000138894	0.00123281	9.5234e-05	0.014512	0.00262285	0.00264439	0.000285478		6.19106e-06	0.000769207	3.64001e-05	9.22117e-05	0.00828834	0.00151496	9.74578e-05	0.0436762	0.0332195	0.000405162	0.00236267		0.00158974	0.000393129	0.00145038	0.00210056	0.00151734	0.000949483	0.419172	0.0989071	0.0423902	0.00642989	0.00436685	0.00333634	0.000129474		0.261444	0.0076969	0.000177037	0.00160853	7.66405e-05	4.3772e-05	5.54437e-06
HEB_09_101	0.000308915	0.00384249	6.43074e-05	0.000385089	0.0500632	0.0101344	0.000135015	0.000403773	4.53144e-05	0.000902727		0.0289894	0.0292623	0.00180422	0.00128273	6.90108e-05		0.000352063		5.83385e-06	0.00409458	0.00089134	0.000180047	0.0757818	0.0597198	0.000238954	0.0015397	5.36591e-06	0.00148339	5.23579e-05	0.00117377	0.00248632	0.00165405	0.0014828	0.44166	0.0987146	0.251616	0.0432888	0.00195148	0.000175697	6.51644e-05		0.25544		0.000729694	0.00106961	9.78874e-07	0.000323546	2.72918e-05
HEB_09_105	0.000173874	0.000503297	5.28022e-05	0.000209023	0.0200248	0.00263	1.109e-06	7.13333e-05	0.00028584	0.000939432	2.71188e-05	0.00664265	0.000137889	0.000401162	0.000309539	0.000285319	9.77978e-06	0.000287337	1.16126e-05	3.91292e-06	0.00432463	0.000616926	5.03176e-05	0.0621284	0.0503703	0.00020172	0.00119531	0.000233929	0.000850468	8.84734e-05		0.00505133	0.00232924	0.000235758	0.58137	0.157743	1.49746e-06	0.00610366	0.00241857	3.66129e-05	3.91018e-05	3.07985e-06	0.157113	0.0015608	0.00011262	0.000837835	5.83021e-07	6.02046e-05
HEB_09_108	0.00080526	0.000116696	0.000116668	8.60322e-05	0.0209005	0.0039273	4.54665e-05	0.000132738	4.24864e-05	0.000411902	4.22212e-05	0.00619607	7.65558e-05		0.000460406	0.00431255	1.08057e-05	3.95961e-05		2.69391e-06	0.00241216	0.000462667	5.02209e-05	0.00636463	0.00418396	0.000259938	0.000948197	0.000478518		1.27749e-05		0.00161666	0.000940308	0.000196361	0.274799	0.061471		0.00177701	0.000385789	7.14219e-05	1.55745e-05		0.284188	0.00123316	5.95302e-05	0.00100176	1.27299e-06	3.97582e-05	2.23062e-06
HEB_09_109	0.000419156	0.000215755	8.6319e-05	0.000685275	0.0349399	0.00476987	9.25869e-05	0.00198884	9.93504e-05	0.00185596	3.2719e-05	0.00230616	0.0373785	0.000289013	0.00134923	2.20294e-05	2.60673e-05	3.00424e-05	0.000170353	4.38052e-05	0.0108531	0.00253986	0.00097037	0.0921695	0.0771623	0.00348172	0.00809989	0.000151924	0.00317294	5.31885e-05	5.93419e-05	0.00691542	0.00250419	7.80736e-05	0.43581	0.0944989	0.108525	0.0154376	0.00055144	0.00033668	0.000134428	3.18117e-06	0.297541	0.000290496	0.000144843	0.00904057	1.62114e-06	0.000100673	0.000230708
HEB_09_110	0.00114536	0.00078247	0.000108758	0.000124156	0.0288416	0.00729679	0.000640895	0.00129297	0.000156386	0.00147672	0.000112736	0.00704808	0.000191802	0.000372213	0.000312945	0.000366345	3.50055e-06	0.0026387	1.24878e-05	9.8398e-06	0.0103681	0.00155264	9.7889e-05	0.0170118	0.0126484	0.00224457	0.00149067	0.000199505	0.000648379	2.15185e-05	0.000144702	0.0015775	0.00156999	0.000500568	0.282518	0.0661072	0.0196526	0.0246625	0.00473247	0.00171405	6.88073e-05	4.39134e-05	0.264764	0.0041643	0.00107133	0.00176995	2.82124e-06	0.000832919	1.65646e-05
HEB_09_115	0.00113003	0.000590956	0.000221062	0.000236666	0.0225062	0.00429648	2.49577e-05	0.00221455	0.000294259	0.00140394	7.72232e-05	0.0283976	0.000135853	0.0172622	0.000281509	0.00624903	7.71551e-06	0.00154262		3.3968e-05	0.0152022	0.00188065	0.000189081	0.0306433	0.0246613	0.000202215	0.00108636	2.45031e-05	0.000494309		0.000402245	0.00213018	0.00108145	0.000911919	0.906206	0.141828		0.0152374	0.00739887	0.00221889	8.5917e-05		0.261606	0.00037529	0.000990201	0.00259718	0.000881022	0.000409847
HEB_09_116	0.000790631	0.000692465	0.000162486	0.000210468	0.0276706	0.0082305	0.000201485	0.0018082	0.000524699	0.00222211	6.96482e-05	0.0228563	0.0422574	0.00224185	0.000110051	0.000859703	1.24361e-05	0.000217518	6.24558e-05	5.82569e-05	0.00961333	0.00238672	0.000123197	0.163801	0.145797	0.000106231	0.00190634	3.90908e-05	0.000780283	0.000191363	0.000771082	0.00613057	0.00208721	0.000634374	0.0910024	0.118803	0.124091	0.0151018	0.00605974	0.00163904	0.000157607	3.7429e-06	0.0763371	0.00194356	0.000246188	0.00154606	0.000364328	0.000246315	2.57502e-05
HEB_09_118	0.000495095	0.000558329	8.14986e-05	0.000107511	0.0173284	0.0040221	0.000179759	0.000303678	0.000115688	0.00111909	3.14794e-05	0.00706208	0.000206622	0.000470826	0.000204178	0.00206295	1.71053e-05	0.000653454	1.14615e-06	8.1285e-05	0.00784605	0.00118836	6.96659e-05	0.0631935	0.04361	2.79246e-05	0.00238356		0.000637374	4.48574e-05	0.000123563	0.00179812	0.00116654	0.000223178	0.215034	0.0668794	0.0334813	0.0102561	0.00314005	0.00242895	5.98672e-05	1.70015e-05	0.143009	0.000671131		0.00189108	0.000144439	1.41668e-05	2.87854e-05
HEB_09_119	8.2372e-05	0.000309541	1.56852e-05	0.000220999	0.0186294	0.00133772	5.48072e-05	0.00131374	8.17772e-06	0.000373833	8.76379e-06	0.0205575	0.0290998	0.000191431	6.80248e-06	0.000265802	1.85871e-05	0.000679442	2.18042e-06	3.16979e-06	0.00295178	0.000566678	7.57473e-05	0.0770849	0.0743394	2.37455e-05	0.000552271	8.50848e-05		0.000241373		0.00249945	0.00250548	0.000441318	0.424462	0.0802514	0.162725	0.00579212	0.00375762		1.18861e-06		0.109404	0.00060578	1.86824e-05	0.000670173	0.000145071	2.17387e-06
HEB_09_124	0.000147067	0.00109766	4.8253e-05		0.0350571	0.00485589	9.37025e-05	1.92603e-06	0.000280607	0.000661579		0.00808123	0.0185014	0.000444611	4.18163e-05	1.466e-05		0.000817928	2.47609e-05	3.75628e-07	0.00440767	0.000596842	8.21549e-05	0.139822	0.0995471	0.000404327	0.00142402	8.85107e-05	0.00131564	0.000179662	0.000170428	0.00304162	0.00342563	0.00114414	0.405205	0.103902	0.0981873	0.0160854	0.00682115		3.81873e-05	9.82482e-06	0.193302	0.000734027	0.00011083			0.000120835	2.09658e-06
HEB_09_133	0.000671242	0.00402322	0.00027329	0.000149216	0.0386216	0.0098573	0.000251668	0.000646018	0.000194861	0.0011992	0.000111169	0.0250055	0.00393753		0.000409739	6.04896e-05		0.0013462	5.22537e-05	1.48851e-05	0.0090014	0.00109508	0.00028329	0.0413929	0.0318584	0.000858318	0.00205941	0.000105089		0.00016436	0.000292835	0.00206202	0.0030223	0.000728277	0.463235	0.0940471	0.123799	0.0214577	0.0117172	0.000983474	9.49573e-05		0.252113	0.00220898	0.000850611	0.00232152	3.99181e-05	0.000394727	2.11499e-05
HEB_09_135	0.00055142	0.000609705	0.00103659	0.00012891	0.0228478	0.00657365	2.68818e-06	0.00346028	0.000132616	0.00195474	7.45899e-05	0.0194981	8.5462e-05	0.00420606	0.000180357	0.0115771		0.000952016	6.20912e-06	1.18793e-05	0.0193908	0.0018695		0.0234661	0.0182372	0.000212266	0.00186473	8.10004e-05		3.73463e-05	0.00156883	0.0013416	0.00126386	0.000497564	0.635746	0.0981919		0.0307568	0.00312502	0.00136686	0.000118413		0.386047	0.00102759	0.000395382	0.00212587	0.000377873	0.000315135
HEB_09_137	0.000140521	0.000596104	0.000143999	4.43667e-05	0.0140686	0.00360949	0.000173985	0.00106702	0.00023517	0.0014938	6.20587e-05	0.00827982	0.000213143	0.00153452	0.000424804	0.00251957	1.22208e-05	0.000432728	1.32969e-05	6.71941e-05	0.00496856	0.000816721	8.12318e-05	0.054785	0.0396514	0.000337725	0.00108042	0.000154289	0.000556462	2.94034e-05		0.00314489	0.00112676	9.94524e-05	0.30128	0.0878046	0.0299719	0.0101898	0.00265009		5.72471e-05	0.000127679	0.119356	0.00150072	0.000280439	0.000912375	2.09767e-05	0.000175757	6.73692e-06
HEB_09_140	0.000462426	0.00105909	0.000318118	0.000217664	0.027519	0.00752853	0.000180247	0.00491695	0.000386079	0.00277497	1.46928e-05	0.0394638	0.0275798	0.00703189	0.000258528	0.000759607	6.4487e-05	0.00393278	2.64496e-05	2.54617e-05	0.0086801	0.00151265	0.000223332	0.110579	0.086059	3.16204e-05	0.00123086	0.00011966	0.000755535	0.000151358	0.000436115	0.00512148	0.00203667	0.00144295	0.53206	0.119562	0.142146	0.0291298	0.00515137		0.000168744	5.70756e-06	0.142432	0.00550122	0.000155101	0.00077427	0.000658585	0.000139652	5.88375e-06
HEB_09_147	0.000380007	0.00115557	0.000122932	0.000155738	0.0330786	0.00896732	0.000228689	0.000517348	0.000285873	0.00143908	6.78857e-05	0.0254246	0.000909311	0.00190132	4.21309e-05	0.000479894	6.9849e-06	0.000858866		6.10878e-05	0.00840889	0.00118385	7.6624e-05	0.0237927	0.0182917	0.000333495	0.00101661		0.000508949	0.000248245	0.00171122	0.00267859		0.00122849	0.237631	0.0685942	0.112042	0.0131632	0.00875054		4.48618e-05	2.31946e-06	0.182244	0.00237772	0.000701823	0.000989669	4.63752e-05	0.000325359	3.25001e-06
HEB_09_148	0.000273491	0.000305099	8.09848e-05	0.000127946	0.0150387	0.00342293	0.000141662	0.000395818	0.000499476	0.00082043	4.41544e-05	0.0199588	0.000148581	0.00120655	0.000331601	0.0022682	8.32496e-06	0.000669231	2.55817e-05	5.15283e-05	0.0114741	0.00168949	0.000112557	0.0171801	0.0123682	0.000118182	0.00320983		0.000578347	3.36775e-05	8.93955e-05	0.0011245	0.00149607	6.22554e-05	0.163547	0.022333	7.09095e-05	0.0158437	0.0541228	0.00263811	9.04038e-05	0.000105383	0.0895314	0.0040954	0.000279563	0.00263027	0.000116085	0.000128019	7.55885e-05
HEB_09_161	0.000350589	0.00175731	0.000276459	0.000314562	0.0710009		0.000155667		0.000102657			0.0190941	0.000575672	0.00184658	6.27163e-05	0.000310577		0.000605839	4.0808e-05	3.20208e-07	0.00452201	0.00081706	6.38944e-05	0.0252678	1.55156e-05	0.00109577			0.00171683	0.000332074	0.00183658	0.00487513		0.000665662	0.479215	0.105688	0.0337162	0.00633918	0.00305321		6.6177e-05		0.307324	0.000389201	0.000299078		5.29772e-07	0.000102492
HEB_09_162	0.000228797	0.000633137	6.71955e-05	0.000262173	0.0187474	0.00164636	0.000123331	0.00018965	6.48449e-05	0.000686217	5.08143e-06	0.0077623	0.00596535	0.000808819	9.9367e-05	0.000298358	6.09574e-06	0.000250211	4.32927e-05	1.08234e-06	0.00313889	0.000549123	7.50869e-05	0.128321	0.0918868	0.000197308	0.00101827		0.00108661	0.000324758	0.000234901	0.00248677	0.00279111	0.00078763	0.40398	0.10555	0.0674454	0.00734191	0.00163754	8.30388e-05	7.8958e-05	2.23391e-06	0.214255	0.00145547	0.000148304	0.00100798	2.49602e-07	7.3212e-05	1.98113e-06
HEB_09_163	0.000406845	0.00462286	0.000349081	0.000241739	0.045546	0.0142392	0.000373529	0.00152034	0.000378336	0.00203358	0.000113463	0.0270396	0.00949023	0.00128095	9.33222e-05	0.000532344		0.00228415	6.73603e-05	3.81105e-06	0.00690542	0.000879616	0.000113327	0.0410878	0.031808	0.00153377	0.00111348	4.73385e-05	0.0010175	0.00015101	0.000648926	0.00208835	0.00302565	0.000170957	0.285071	0.0568984	0.238242	0.0281592	0.0157955	0.00185693	7.41357e-05		0.208637	0.0165569	0.00109734	0.00111637	8.21216e-05	0.000283924	3.7421e-06
HEB_09_164	0.000208917	0.000304878	5.32089e-05	8.28333e-05	0.0142635	0.00275231	0.000115479	0.000260216	0.000117323	0.000713591	2.09928e-05	0.00411458	1.44638e-05	0.000255472	0.000680605	4.33166e-05	1.73569e-05		3.11953e-06	4.29206e-05	0.00545072	0.000771364	5.2018e-05	0.022941	0.020152	0.000632108	0.00144582	0.000285287	0.000708254	6.09141e-05	8.60627e-05	0.00225476	0.00179855	8.4742e-05	0.266216	0.0591797	0.00330421	0.00481828	0.00117364	0.000253996	6.8108e-05	3.91476e-06	0.159462	8.80793e-05	4.2159e-05	0.00117761	2.9326e-06	3.05932e-05	1.57035e-05
HEB_09_167	0.000437481	0.0013098	0.000240138	0.000129828	0.0218274	0.00634736	0.000484204	0.000733297	0.000452396	0.00186736	9.24683e-05	0.0022144	0.0245647	0.00229035	0.000453046	0.0054154	1.70156e-05	0.00198895		7.08874e-06	0.00398923	0.00048122	7.58325e-05	0.0402519	0.0310166	0.0017623	0.000995126	0.000194144	0.000537982	5.00401e-05	0.000145738	0.00370484	0.00243036	0.00112634	0.401016	0.112447	0.151513	0.0172193	0.00542852		3.52985e-05	2.33813e-06	0.110357	0.00159647	0.000796318	0.000724082	2.06863e-06	0.000266263	2.67193e-05
HEB_10_003	0.00070543	0.00259006	0.000452953	8.71894e-05	0.0231732	0.00538194	0.000223014	0.000438422	0.000188349	0.0013777	4.0893e-05	0.00878927	0.00163171	0.00216588	1.86208e-05	4.35514e-05		0.000510775		0.000102398	0.016967	0.00205541	5.49331e-05	0.0234551	0.0173777	0.00141357	0.00280729		0.000562862	5.74232e-05	0.000340838	0.00215395	0.00117193	0.00054597	0.313012	0.0715647	0.0598513	0.0140293	3.76934e-06	0.0013619	0.000150168	6.21996e-05	0.186748	0.00350279	0.00048272	0.00160957	1.59731e-05	0.000252385	2.83485e-06
HEB_10_006	0.000784234	0.000205385	0.000123099	6.66113e-05	0.00886321	0.00204766	0.000170497	0.00110334	0.000419676	0.0015702	4.70369e-05	0.00680064	0.00705027	0.000324252	0.0013664	0.00117055	2.08204e-05	8.06033e-05	1.77329e-05	5.16926e-05	0.00745235	0.00187049	7.15269e-05	0.0424975	0.033038	0.000155353	0.002249	0.000148485	0.000244271	1.75804e-05	0.000146428	0.00428817	0.000996444	0.000140558	0.189639	0.06955	0.0620994	0.0129453	0.00439016	0.000882333	8.5599e-05	1.76109e-06	0.0455223	0.00107343	5.70203e-05	0.00153733	0.00028707	4.60173e-05	1.74155e-05
HEB_10_007	0.000892195	0.000460563	0.000273643	0.000188308	0.0167355	0.00304989	0.000185214	0.00221807	0.00031512	0.00238582	0.000128112	0.0105046	0.000268755	0.0173189	9.60987e-05	0.00116312	4.45411e-05	0.00265879	3.18171e-05	6.30568e-05	0.0148423	0.00179015	8.4303e-05	0.0274617	0.0217505	0.000339087	0.00167671	4.60742e-05	0.000501007	5.86797e-05	0.000301137	0.00445496	0.00170592	0.000974519	0.380547	0.101035	5.11706e-06	0.0251922	0.00649677	0.00272524	8.37904e-05	1.86533e-05	0.157634	0.00144452	0.000625653	0.00133368	0.000457238	0.000284223	5.81088e-05
HEB_10_008	0.000448099	0.00205645	0.0011642	0.000130858	0.0691333	0.0184395	0.000349976	0.00069772	0.000104878	0.00201249	6.92496e-05	0.00481672	0.00416445	0.00131809	0.000907043	0.000576849		0.00108498	5.08932e-05	2.97574e-05	0.0109123	0.00161582	7.34177e-05	0.0294618	0.0219967	0.00232552	0.0020492	6.25257e-06	0.00150977	0.000187759	0.000808952	0.00423981	0.00251832	0.000706378	0.313172	0.0811097	0.166571	0.0197128	0.00657233		7.53762e-05	2.58679e-06	0.152738	0.000888024	0.000937192	0.00161656	7.61051e-05	0.000598209
HEB_10_010	0.000394868	0.00146396	7.2249e-05	0.000130458	0.0234615	0.00579624	0.000229231	0.000956416	0.000515571	0.000830279	8.54527e-05	0.0263769	0.000346778	0.00150817	0.000258834	4.57544e-05		0.00100581		3.91218e-05	0.0105466	0.00115113	0.000152124	0.0578338	0.0467006	0.000406922	0.00235139	0.000164769	0.000943091	0.000123627	8.20471e-05	0.00210098	0.00232599		0.474411	0.0996338	0.108273	0.0266708	0.0308503	0.000735621	0.000124303		0.148855	0.000304962	0.00080018	0.00208803	2.32895e-05	0.000383155	1.50789e-05
HEB_10_014	0.00043478	0.0009495	0.000147452	0.000162929	0.0355872	0.00870593	0.000248501	0.00132075	0.000231712	0.00161449	8.26569e-05	0.0232227	0.000276928	0.00143047	0.00107052			0.00182323	1.82293e-05	5.88081e-05	0.00425179	0.000756183	8.55492e-05	0.0591329	0.0449973	0.000431771	0.00111226	0.000135661	0.0010241	5.99565e-05	0.000873738	0.0058193	0.00160392	0.000593907	0.266936	0.0822207	0.179516	0.0171391	0.00175424	0.00232672	7.48882e-05		0.161465	0.00237773	0.000537619	0.00105478	7.24559e-05	0.000172942	4.85761e-05
HEB_10_018	0.000420564	2.28067e-05	9.02028e-05	9.84118e-05	0.010093	0.00129965	4.88453e-06			0.00110357	3.78087e-05	0.00142347	6.13822e-05	0.000606388	0.000207433	0.000258323	1.56443e-05	1.82401e-06	2.26802e-05	6.09419e-05	0.00762114	0.00155737	4.333e-05	0.0339795	0.0285858	4.383e-05	0.00113006		0.000441698	3.54088e-07	0.000272085	0.00257926	0.000647909	3.55958e-05	0.0270842	0.0395458		0.0177248	1.58414e-05	0.00211932	0.000150747	0.00029137	0.0622521	0.00330305		0.000570012	0.000293563
HEB_10_020	0.000408445	0.00104498	5.51838e-05	0.000208144	0.0384867	0.00564211	0.000103904	4.91682e-05	9.14985e-05	0.000685728	2.17636e-05	0.0166367	0.000256195	0.000407578		0.000383992	6.42183e-06	0.000279587	1.50053e-05	4.19821e-07	0.0025971	0.000477546	3.69954e-05	0.0137221	0.0122474	0.000330437	0.00105642	0.000118347	0.000719723	2.70139e-05	0.000489592	0.00199438	0.00128894	0.000153539	0.297778	0.0666808	0.0214425	0.00635575	0.00178497	7.37065e-05	5.91188e-06	3.74608e-06	0.23413	0.00085584	0.000284671	0.000788491		0.000115428	3.15495e-06
HEB_10_022	0.00033368	0.00111897	0.000110194	0.000141758	0.0479488	0.00791227	0.00020559	0.00067312	0.000223439	0.00114697	7.98311e-05	0.0143861	0.000101505	0.000331741	0.00026794	5.24248e-05		0.000309123		7.47974e-05	0.00617686	0.000895533	6.02447e-05	0.047308	0.0365752	0.000366773	0.00191113	2.04152e-05	0.000818522	0.000131085	0.000347021	0.0023367	0.0010758	0.000191563	0.245788	0.0616975	0.147297	0.0153898	0.00352548	0.00192012	7.00746e-05		0.25069	0.00226855	5.31438e-05	0.00195769	2.74315e-05	4.25043e-05	3.17664e-05
HEB_10_025	0.000112881	0.000191779	1.44207e-06	0.000212681	0.040651	0.00696903	2.21235e-05	0.000720944	8.44553e-05	0.000460774		0.0156294	0.0236439		9.78537e-06	0.00139209	1.94424e-05	0.000533292	2.19659e-06	5.39511e-06	0.00216859	0.0015132	1.80258e-05	0.0247309	0.0291913	0.000292797	0.000386858	2.68225e-06		0.000327373	0.00136559	0.0043087	0.00131264	0.00059248	0.654584	0.109293	0.0387873	0.00363502	0.00275845		8.67031e-05		0.296189	0.00155379	6.82804e-06	0.000466677	0.000264734	0.000162126
HEB_10_040	0.000155607	0.00135546	0.000318747	4.96076e-05	0.0282002	0.0065453	0.000181464	0.000356921	0.000409158	0.0018587	0.000112617	0.00650108	0.000530381	0.000762183	0.000226041	9.23408e-05	7.81231e-06	0.00211237	7.39981e-05	4.58339e-05	0.00807896	0.000878873	4.62764e-05	0.0122778	0.0087806	0.00151221	0.00103468	0.000362102	0.000580033	4.735e-05	0.00027418	0.00265452	0.00219639	0.000140343	0.143273	0.0291939		0.0104588	0.00137943	0.000741088	8.11019e-05	4.07386e-06	0.188345	0.000246944	0.000111539	0.00276589	6.83815e-05	5.87533e-05	3.18995e-05
HEB_10_043	0.000369781	2.77902e-05	0.00098339	0.000106629	0.0585565	0.01269	0.000288447	0.00193841	0.000125448	0.00181209		0.00711479	5.08437e-05		3.66277e-05	0.000896197	7.36977e-06	0.00172145		5.09876e-06	0.025817	0.00418867	9.53955e-05	0.00959958	0.00662834	0.00634962	0.00157338		0.00128563	0.000209151	0.00343988	0.00139896	0.00231166	0.000295991	0.0883891	0.0111011	2.58911e-06	0.0110426	0.00124128		0.000220181	0.000177327	0.724306	0.00562922	0.000813926		5.1206e-06	0.000827963
HEB_10_045	0.000316334	0.000650264	0.000255069	7.55247e-05	0.0226123	0.00531661	7.70654e-05	0.000696853	0.00036085	0.00221637	7.83629e-05	0.00568426		0.000458184	4.06638e-05	0.000748107	8.75363e-05	0.000425873	1.99645e-05	5.74885e-05	0.00875082	0.0010607	0.000103692	0.0244502	0.0178224	0.00148583	0.000929287	8.7082e-05	0.000354588	0.000122725	0.00187707	0.00271357	0.00157482	0.000520273	0.389581	0.110357		0.00642224	0.00258873	0.00104334	8.17619e-05	7.89427e-06	0.192684	0.000983614	0.000141874	0.00409169	0.000351614	0.000101504
HEB_10_046	0.000166573	0.000520055	0.00017037	0.000169786	0.0326885	0.00696533	0.000197755	0.00287652	0.0002418	0.000923448	5.7533e-05	0.0305175	0.0633552	0.00518675	0.00022523	0.000100913	8.37113e-06	0.00318338		6.76916e-05	0.0040954	0.000773398	9.53304e-05	0.0792874	0.060792	0.000361352	0.000945905	2.42602e-05	0.00102394	0.000320142	0.000174542	0.00107291	0.0033847	0.000196261	0.256752	0.0829804	0.22911	0.0305218	0.00187435		4.99177e-05	7.07679e-05	0.163449	0.00130812	0.000417513	0.000730362	5.88086e-05	8.83061e-05	3.38897e-06
HEB_10_048	0.00036975	0.00176297	0.000253417	0.000128136	0.030791	0.00848769	0.000226454	0.000403009	0.000765426	0.00147256	4.94002e-05	0.00138118	0.000147477	0.000412856	0.000285715	0.000759826	1.31016e-05	0.0004596	2.1403e-05	7.7097e-05	0.0057114	0.000901435	8.09588e-05	0.0359496	0.026847	0.000404875	0.00293224		0.000546011	8.35446e-05	0.000443423	0.00205159	0.00126773	0.000242223	0.197331	0.0660504	0.0540995	0.023234	0.00906511	0.00199983	5.17974e-05	5.94346e-05	0.164941	0.00399935	7.89476e-05	0.00221606	0.000126965	6.53995e-05	3.1134e-05
HEB_10_049	0.000346481	0.00122023	0.0006977	5.67962e-05	0.0488725	0.0102707	0.000486414	0.00106478	0.000107108	0.00196243	8.31883e-05	0.0172159	0.0103138	0.000567494	0.000477362	0.0171826	3.37085e-06	0.00195224	1.53683e-05	9.40003e-06	0.00986918	0.00148059	9.35685e-05	0.00838383	0.0065565	0.00136891	0.00214663		0.00095562	0.000418224	0.00122503	0.00295432	0.00256353	0.000436765	0.206938	0.0387065	0.104833	0.0142676	0.000732756	0.00430668	9.11104e-05	1.88535e-05	0.29368	0.0135811	0.000177787	0.00126592	0.000113985	0.000130765	4.52896e-06
HEB_10_050	0.000230792	0.001984	3.71659e-06	0.000163886	0.0641499		0.000144886	0.000615727		0.000907512	7.78392e-05	0.0539243	0.00125792	0.00109832	3.20904e-05	0.00126337		0.000931114			0.00349296	0.000738193	5.00372e-05	0.0177734	0.0137008	0.000925577	0.000904037		0.000925722	7.68529e-05	0.00109696	0.00216344	0.00249073	0.000395518	0.216577	0.0444019	0.210316	0.0140538	0.00673759	3.07422e-05	5.68977e-05		0.272517	0.00380751	0.00344345	0.00103444	7.58576e-07	0.00238387	2.21429e-05
HEB_10_054	0.000312361	0.000631986	5.45504e-05	0.000110441	0.0229708	0.00367044	0.000150686	0.00055813	0.000176145	0.000654485	7.33569e-05	0.0153941	0.000927812	0.00160687	0.000427978	5.21679e-05		0.000220658	2.14729e-05	7.48937e-05	0.0115967	0.00162078	8.5679e-05	0.0267557	0.0218504	0.000206937	0.00278485			2.12898e-05		0.00190785	0.000767315	4.65043e-05	0.138374	0.0295673	0.0255002	0.0191852	0.00795224	0.000827092	7.99596e-05		0.100813	0.0068432	0.000156841	0.0013892	4.89367e-05	8.91308e-05
HEB_10_055	0.000204029	0.000664013	0.000246036	6.84495e-05	0.0329346	0.00712881	0.000251432	0.000982702	0.00015746	0.000758067	3.87843e-05	0.00565746	8.21239e-05	0.000312752	0.000505743	0.000344501		0.000215581		6.34916e-05	0.0106222	0.00107365	0.000161068	0.00878814	0.00653826	0.00098899	0.00321699	0.000306762		0.000109503	9.38174e-05	0.00152888	0.00215728	0.000371824	0.0554085	0.0100592		0.00669599	0.00159142	0.000964659	8.85493e-05		0.185849	0.000307222	0.000122491	0.00404011	7.18421e-05	9.59408e-05	6.17925e-05
HEB_10_057	0.000368116	0.00419077	0.000288145	0.000109552	0.0464075	0.013118	0.000309654	0.000546548	0.000270851	0.00232051	8.73753e-05	0.0271295	0.000513813	0.001375	0.000337609	0.000222327		0.00165393		2.37199e-05	0.00876769	0.000953364	5.65207e-05	0.0550611	0.0437764	0.000614754	0.00127013		0.000887505	0.000394067	0.000758988	0.0037464	0.00181126	0.00102288	0.456194	0.105765	0.12919	0.0189632	0.00670922	0.000884618	9.78933e-05		0.278643		0.000441413		1.33502e-05	0.000155763	1.77962e-06
HEB_10_059	0.000407824	0.00122439	9.40209e-05	0.000108163	0.0266538	0.00648989	0.000219031	0.000393196	0.000231549	0.000955068	8.51541e-05	0.0151346	0.00693713		3.29238e-05	3.17881e-05	4.73062e-06	0.000656826		6.91187e-05	0.00990606	0.00133724	5.18311e-05	0.0400758	0.029769	0.000215109	0.00292322	0.000191885		0.000135731	0.00012757	0.00169594	0.00145834	0.00043417	0.164893	0.0390444	0.0826741	0.0135509	0.00881613		5.29639e-05	3.79575e-06	0.174292	0.00216571	8.16916e-05	0.00225071	1.63921e-06	8.2796e-05
HEB_10_070	0.000427153	0.00113825	0.000163304	9.50566e-05	0.0214024	0.00482798	0.000227208	0.000297172	0.000115017	0.00195254	6.34529e-05	0.00665401	5.60602e-05	0.000443175	0.00051193	0.000555613	1.32986e-05	0.000819784		5.06651e-05	0.00745708	0.000672403	0.000115363	0.0221737	0.0168238	0.000358821	0.00294832	0.000202401	0.0003897	5.77052e-05	0.000292356	0.00340414	0.00103256	0.000182426	0.351755	0.0766377	0.00648085	0.00754059	0.00277972	0.00117774	4.90392e-05		0.160457		0.00012543	0.00219578	5.91162e-06	8.22379e-05	1.20188e-05
HEB_10_072	0.00118187	8.90041e-05	0.000242364	0.000234074	0.0145249	0.00373161	2.74466e-05	0.00473385	0.000160703	0.00225871	0.000134456	0.0101884	7.28941e-05	0.00274521	0.000593633	2.63322e-05	6.12393e-06	0.000272511		2.29219e-05	0.0318456	0.00322575	0.000139807	0.0111497	0.0085303	0.00160045	0.00124074	4.22883e-05		3.89775e-06	0.000191779	0.00554537	0.000971933	0.000450614	1.14291	0.174028		0.0090996	0.00836277	0.00160605	0.000128864		0.214672	0.00232983	0.000392937	0.00143946	1.51804e-05	0.000241041	9.76484e-06
HEB_10_074	0.000429693	0.0036094	0.000238756	8.23884e-05	0.0550521	0.0156543	0.000338451	0.00106411	0.000174535	0.00162686	0.000150652	0.0342974	0.000821175	0.00147033	0.000400072	0.00167846	2.03079e-05	0.00192284		1.10284e-05	0.0105735	0.00118666	0.000104153	0.021794	0.0181678	0.000473146	0.00159459		0.000818467	0.000253553	0.000742915	0.00210628		0.000620089	0.32459	0.0573643	0.145315	0.0169901	0.00737782	0.000998875	0.000103546		0.431862	9.19666e-05	0.000413464	0.00158744	3.44507e-05	0.000252783	8.81795e-06
HEB_10_077	0.00129825	0.000877526	0.000308506	1.8939e-05	0.030498	0.00763522	0.00050501	0.0049457	0.000160441	0.0014121	1.56499e-05	0.0128755	0.00426252	0.00192439	0.000491163		5.81176e-05	0.00383439	4.00396e-05	2.395e-05	0.0166726	0.00269888	0.000247482	0.00860608	0.00695643	8.79149e-05	0.00311564	0.000383193	0.000506771	0.000191805		0.00235899		0.00145158	0.202804	0.0402463	0.0516945	0.0178831	0.00411304		0.000170963		0.203676	0.00954319	0.000502881	0.00154626	0.00112124	0.00024139
HEB_10_086	0.000617913	0.000759612	0.000583643	0.000176662	0.0148382	0.00271759	8.24753e-05	0.000106316		0.000773422		0.00358491	0.000264868		0.000121219	6.22099e-05		0.00011969		4.57426e-06	0.00555469	0.000976217	4.493e-05	0.0122677	0.00961014	0.00106567	0.00118561		0.000524076	2.61058e-05	0.000359775	0.00170484	0.00110242	0.000814968	0.543852	0.118187	0.00216776	0.00484634	0.000748477	0.000158185	7.69444e-05		0.286747	0.00247729	0.000234606	0.001105	1.46027e-06	0.000168033
HEB_10_093	0.000261995	0.00135464	0.000127623		0.027509	0.00722574	0.000253004	0.000417264	0.000821528	0.00172722	0.000103855	0.0141072	0.00658865	0.00132458	8.26876e-05	0.00317302		0.000558988	4.64425e-05	3.76234e-05	0.00865033	7.2066e-06	4.14561e-05	0.0795329	0.0613335	0.000332948	0.00265391	0.000182029	0.000897001	0.000131596	0.000184921	0.00328581	0.00284143	0.000219861	0.348899	0.080432	0.0709346	0.0166149	0.00453123	0.000610081	2.94697e-05	6.61165e-06	0.149651	0.00115358	6.53187e-05	0.00310157	2.54248e-05	7.2068e-05
HEB_10_097	0.000166877	1.50933e-05	9.2692e-05		0.0173689	0.00306514	8.54763e-05	0.00055653	0.000167968	7.35609e-05	4.56524e-07	0.0161695	0.0292456	0.000392585	4.36545e-06	6.79015e-05	5.71606e-06	0.00179522	6.77361e-06	3.79026e-06	0.00299098	0.000361604	5.95522e-06	0.0391785	0.0440021	8.06286e-05	0.000462058	0.000191662	0.000810835	0.000614415	3.16243e-05	0.00214679	0.00296762	0.000402283	0.702838	0.131347	0.0355207	0.00365519	0.00161733	0.00116042	6.35147e-06		0.189988	0.00104234	0.000308064	0.000523593	1.90553e-05	0.000177373	3.45263e-06
HEB_10_100	0.0004474	0.000367695	0.000147304	0.000149474	0.0126665	0.006521	3.1764e-05	0.00441314	0.000148084	0.00185922	5.62043e-05	0.0205205	7.49906e-05	0.00292089	0.000164022	0.00648574	1.63664e-05	0.00132326	2.00739e-05	4.04408e-05	0.0116754	0.00145097	5.10504e-05	0.0153095	0.013318	0.000289358	0.00108875	2.00511e-05	2.21801e-05	8.7288e-05	0.000866564	0.00573435	0.000998136	0.000128795	0.285435	0.0579845	2.47134e-05	0.016554	0.00190589	0.00244301	0.000133403	8.78472e-05	0.395348	0.00184074	0.000113241	0.000675189	0.000325706	9.40753e-05	4.22726e-06
HEB_10_104	0.000561395	0.0012769	0.000158995	0.000149108	0.0222584	0.00518879	4.60735e-05	0.00218844	0.000139468	0.00183863	7.14887e-05	0.0213069	8.64697e-05	0.00630111	0.000243817	0.00026094		0.000670694		5.68525e-06	0.018034	0.0019525	7.13678e-05	0.0703151	0.0540731	0.000410079	1.72119e-06	0.000136531	0.000850969	4.54552e-05	0.000289065	0.00211621	0.00169996	0.000141744	1.07898	0.177723		0.0182389	0.00492603	0.0014218	9.48134e-05		0.228662	0.000376022	0.000115609	0.00215663	0.000379901	9.56069e-05	5.3555e-06
HEB_10_106	0.000276453	0.000896017	6.70154e-05	5.27858e-05	0.0333245	0.00612691	0.000132148	7.33634e-07	9.99818e-05	0.000820503	4.24633e-05	0.00548661	0.000424035	0.000711674	9.41838e-05	0.000486987	4.75998e-06	0.000346874		8.76443e-06	0.00294388	0.000509395	3.41457e-05	0.0224254	0.0170737	0.00117935	0.00129558	5.16236e-05	0.000684806	6.52116e-05	0.00101766	0.00171284	0.00148979	0.000683306	0.387824	0.0917902	0.0317785	0.00688494	0.00241735	0.000107821	4.89083e-05	3.7675e-05	0.323713	0.00226392	0.000212659	0.000757359	2.53253e-06	9.93749e-05	1.34333e-06
HEB_10_107	0.000474078	0.00549054	0.000278843	0.00049281	0.0183129	0.00288681	0.000279226	0.00122656	0.00062902	0.00265149	4.17484e-05	0.000515152	0.0124637		0.00978045	0.0217655		0.000765755	3.81337e-05	5.88442e-06	0.012791	0.00259597	0.000312476	0.0279742	0.017364	0.00145328	0.00476038		0.00294594	0.000289641	0.00254648	0.00226967	0.002695	0.000225406	0.586496	0.11206	0.134944	0.0238197	0.00551119		0.000172009		1.37455		0.000514134	0.00610874	1.75662e-05	0.00028695	1.73555e-05
HEB_10_114	0.000255437	0.00103162	0.000438838	0.00015595	0.0443196	0.0090823	0.000231335	0.000131519	0.000333275	0.00116981		0.0412975	0.0163826	0.000613991	4.37767e-05	0.000279643		0.00130112		2.01348e-07	0.00294913	0.000617054	4.96042e-05	0.0393012	0.031909	0.000561479	0.000869352	0.00014317	0.00104606	0.000104868	0.000360551	0.00475445	0.00333806	0.000451923	0.286774	0.063038	0.107134	0.011084	0.00441609	5.26795e-05	4.55985e-05	1.43381e-06	0.310726	0.000123141	0.000276539	0.000465911	5.88989e-07	0.000171352	1.8992e-06
HEB_10_115	0.000196753	0.00144275	6.16888e-05	0.000215867	0.0604519	0.00696864	0.000109616	0.000203851	5.41534e-05	0.000805323		0.042729	0.0416582	0.000714905	0.000325999	0.000586056	4.22683e-06	0.000261866	2.43864e-05	4.78452e-07	0.00415429	0.000810423	8.28736e-05	0.01759	0.0225867	0.000418393	0.00124955		0.00211896	0.000231749	0.000782913	0.00380125	0.000743822	0.000158076	0.429332	0.0773176	0.193005	0.0114287	0.00161275	8.65707e-05	6.9641e-05	1.9414e-06	0.326108	0.000380346	0.000246175	0.00182501	3.01016e-06	0.000145813	1.8153e-05
HEB_10_117	0.000303149	0.00176785	0.000160971	8.99484e-05	0.0359533	0.0107976	0.000207026	0.000633515	0.000173778	0.00161613	4.83771e-05	0.0363618	0.0107947	0.0038031	0.000319385	0.000248935		0.000704195		4.90638e-05	0.00807206	8.78054e-07	5.77385e-05	0.0413395	0.0323102	0.000227622	0.00137255			0.000368632	0.000649953	0.00342786	0.00169393	0.000484249	0.275581	0.075287	0.11131	0.0114126	0.00500237	0.00111285	7.17143e-05	1.2749e-06	0.167438		0.000264083	0.000718811	9.10439e-06	0.00012942
HEB_10_120	0.00042621	0.00141181	0.000142926	0.000286526	0.0336074	0.00800463	0.000171901	0.000112163	4.51485e-05	0.000641712	8.09081e-05	0.0134081	0.000781656	0.000969781	0.000268751	0.000150964		0.00108026		3.26885e-06	0.00424171	0.000842974	6.72549e-05	0.0154341	0.0107901	0.00143026	0.0011335	1.22635e-06	0.00109711	0.000369926	0.00365188	0.0017761		0.000371815	0.328591	0.0696236	0.0344481	0.00301276	0.000908877	8.93642e-05	7.56432e-05	9.56317e-06	0.425735		0.000103292	0.000972755	2.6685e-06	9.3464e-05
HEB_10_124	0.000120874	0.0014217	0.000188119	8.80736e-05	0.0265273	0.00662833	0.000191012	0.000453796	0.000196555	0.000917465	0.000119954	0.0102453	0.000120935	0.000723718	7.61648e-05	0.00022725	3.01549e-05	0.000595867		5.21482e-05	0.00747408	0.000910425	0.000146788	0.0333482	0.0254463	0.00132429	0.00113888	0.000114967		8.92571e-05	0.000193671	0.00215596	0.00214725		0.202097	0.0417435	3.874e-06	0.00726619	0.00355282	0.000998962	7.20981e-05	5.30984e-05	0.119206	0.00162442	0.000125846		8.57714e-05	9.5552e-05	8.22975e-06
HEB_10_131	0.00044765	0.000931754	0.000123882	0.000247124	0.0642868	0.0143167	5.97456e-05	0.00028731	0.000101469	0.00123773	3.95041e-05	0.0149999	0.0060212	0.000885244	0.000187592	0.000129626	8.70727e-06	0.00139535	1.20988e-05	5.42909e-06	0.00317448	0.000773262	6.46272e-05	0.0313076	0.0241817	0.000239246	0.0008363	2.76067e-05	0.00102886	0.000107901	0.00150169	0.00319637	0.00170864	0.000990058	0.519045	0.111658	0.0642894	0.00884591	0.000497636	0.000161743	6.78933e-05	1.55521e-05	0.536913	0.00169203	0.000305905	0.000975049		0.000242691	9.56624e-06
HEB_10_132	7.64298e-05	0.000321129	1.45407e-05	5.59565e-05	0.00596523	0.00110766	8.06024e-05	0.000948161	0.000153183	0.000238309		0.00491188	0.0352964		6.4739e-06	0.000497725	1.31929e-05	0.000146298	8.99098e-06	4.35924e-06	0.00204555	0.000473094	2.49199e-06	0.0872734	0.0931278	0.000106772	0.000640996	0.000185967		1.32851e-05		0.00233961	0.000352645	1.32352e-05	0.364148	0.0684823	0.0311006	0.00525277	0.000605456	0.000358898	7.00146e-05		0.129032	0.00108828	2.03695e-05	0.00107525		1.30465e-05
HEB_10_133	0.000224087	0.0017153	0.000125607		0.0300654	0.00542841	0.000204135	0.000621809	0.000130693	0.00109441	7.32235e-05	0.0096591	0.0199365	0.00139165	0.000163892	0.00310998	2.76818e-06	0.000482504	3.93177e-05	5.79384e-05	0.00419499	0.000843435	0.000105832	0.140996	0.100278	0.000137827	0.00133166	0.000106108	0.000934004	7.04726e-05	0.000180188	0.00267011	0.00224941	0.000541986	0.271105	0.0955488	0.112701	0.0262924	0.00618736	0.00144321	7.43114e-05	8.8536e-07	0.147246	0.00231442	0.000112902	0.000794884	7.21076e-05	9.44457e-05	2.72142e-05
HEB_10_135	0.000126227	4.87882e-05	5.56145e-05	0.000220591	0.0108392	0.00178027	1.46806e-05	0.000173237	1.9275e-05	0.000704042		0.00475867	0.0221699	0.000458505	0.000266163	0.00142297	1.58182e-05	9.94894e-05	2.56518e-05	2.92507e-06	0.00403808	0.000665905	0.000122149	0.12375	0.0956171	0.00065148	0.00202531	4.41161e-06	0.00135807	5.30224e-05		0.00337649	0.00289608	0.000204934	0.387537	0.0852945	0.047189	0.00761792	0.000600179	1.36694e-05	4.57334e-05		0.202494	0.000265729	6.71438e-05	0.00212539	2.06282e-06	7.25053e-05	4.56712e-05
HEB_10_137	0.000162433	0.000922271	0.00010276	0.000304153	0.0135334	0.00139213	8.22344e-05	0.000175656	3.38379e-05	0.000779475	1.91839e-05	0.00540322	0.00759581		0.00060702	3.5291e-05	4.26391e-06	0.000114749		8.06686e-07	0.00341683	0.000748116	7.89068e-05	0.104571	0.0867954	0.000118349	0.00198686	5.19096e-05	0.00159673	0.000114673	0.00149954	0.00487168	0.0027801	8.20718e-05	0.415518	0.0925653	0.0462779	0.00808001	0.000526585	0.000180805	8.76164e-05		0.247026	0.000930727	6.23284e-05	0.00181926	9.12283e-07	4.56995e-05	5.09049e-06
HEB_10_138	8.8188e-06	0.000671384	4.38301e-06	0.00010221	0.0247835	0.00762179	7.21956e-05	0.000143243	8.16043e-05	0.000458904	1.35536e-05	0.0135839	2.88509e-05		0.000202902	0.000476262	8.17955e-06	0.000100737		2.56208e-06	0.00260631	0.000623134	5.47353e-05	0.00209724	0.00137387	0.00194166	0.000673842		0.000566139	5.40231e-05	5.29245e-05	0.00102686	0.000148025		0.182882	0.0400305	9.90515e-07	0.00545211	0.000272608		4.05537e-05	7.61405e-07	0.000582405	0.00102279	1.54456e-05	0.00515679	2.75029e-07	2.02939e-05	9.12299e-06
HEB_10_139	9.64048e-05	0.000794118	4.66761e-05	8.9773e-05	0.014012	0.00134526	6.77532e-05	2.19505e-06	0.00014458	0.000503364	4.58895e-05	0.00337815	0.000107012	0.000364101	1.83027e-05	7.35785e-05	1.19283e-05	0.000984367		1.93981e-06	0.00334288	0.000504346	1.16562e-05	0.0350091	0.0356416	0.000814499	0.00160959	0.000241626	0.00074653	3.71316e-05	0.000203168	0.00172087	0.000755424		0.25278	0.0519996	0.0115684	0.00871913	0.00431513	1.42296e-05	4.68765e-05		0.219891		1.4589e-05	0.00106131		1.1115e-06
HEB_10_140	0.00033289	0.000327639	6.08905e-05	0.000132636	0.0157014	0.00171543	2.39133e-05	3.43969e-05	4.85901e-05	0.000468799	6.51468e-05	0.0049502	6.9978e-05	0.000498321	0.000209063	0.000131344	2.85302e-06	3.27473e-05		3.57761e-07	0.00309511	0.000449472	4.41619e-05	0.0111943	0.00982156	0.000135408	0.0014669	0.000163171	0.000437066	1.53618e-05	0.000114489	0.000960809	0.000622672	4.65102e-05	0.347522	0.0743229	0.00365251	0.00300089	0.00136629	4.3719e-05	2.95523e-05		0.18685	0.000403318	6.72908e-05	0.00123572		6.47159e-06	1.19709e-05
HEB_10_141	0.000323722	0.00145153	0.000123401	0.000171928	0.0441932		0.000156089	0.00015153	0.000126462	0.000869851		0.0164321	0.00137706		0.000179315	0.000495036		0.000511009		1.47687e-06	0.00471814	0.000703274	4.8661e-05	0.0148611	0.0111368	0.00033068	1.61855e-06		0.000832743	0.000175523	0.000966903	0.00189899	0.00225611	0.00169401	0.279221	0.0601893	0.0708457	0.00833033	0.00492199			1.25116e-06	0.377221	0.002962	0.000243139		3.37756e-06	0.000142133
HEB_10_142	0.000440335	0.00127871	0.000315161	0.000177572	0.0191597	0.00462312	0.000418119	0.00374456	0.000122874	0.00123154	2.24597e-05	0.056921	0.0223933	0.0033989	0.000146074	0.000334749	2.07873e-05	0.000731695	1.49073e-05	2.83807e-05	0.00789979	0.00128372	0.000168358	0.0495691	0.0404552	7.29172e-05	0.000766415	7.07473e-05	0.000644459	9.08378e-05	0.000491813	0.00403731	0.00173524	0.00135744	0.302702	0.0583126	0.121871	0.0157208	0.00249478		0.000121726	0.00067579	0.0590833	0.0024096	0.000130073	0.000641678	0.000236978	0.000110075
HEB_10_150	0.000901041	0.000920729	0.00022182	0.00011003	0.0542177	0.011519	0.0002159	0.000456614	0.000324843	0.00149874		0.0201809	0.00492108	0.00127694	3.91819e-05	0.000524609		0.000704489		1.79853e-06	0.00599369	0.000901014	3.93725e-05	0.0234702	0.0179529	0.000452996	0.000908719		0.000869382	0.000211982	0.00606335	0.00469622	0.00208733	0.00311096	0.408189	0.0944889	0.143204	0.00752023	0.00288201	0.000621707	9.65126e-05	4.43943e-05	0.473948	0.00507579	0.000364558	0.000924577	4.53461e-07	0.000307121
HEB_10_155	0.000931973	0.00158491	0.000225837	0.000130853	0.0313305	0.00835435	0.000313327	0.000430034	0.000156481	0.00144889	0.000135773	0.00910525	0.000387324	0.000787217	0.000805031	0.00073876	8.2423e-06	0.000774105	3.66714e-05	4.75586e-05	0.00867397	0.000938001	6.16234e-05	0.0342039	0.0255104	0.000363511	0.00139568	0.000140458	0.000391485	0.000122479		0.00208522		0.00136129	0.730297	0.170647	0.0189304	0.00557715	0.00930926	0.000974081	6.74758e-05		0.202703	0.00403143	0.000373809	0.00105192	3.9953e-05	0.000200437	9.92002e-06
HEB_10_171	0.000174151	0.00190522	0.000197201	0.000136861	0.0364848	0.0101547	0.000353646	0.000756353	0.000156203	0.00222596	8.18799e-05	0.0299025	0.000862475	0.00237122	0.000660328	0.000163226	1.05153e-05	0.00144075		0.000101719	0.00786541	0.00101341	9.12514e-05	0.0696768	0.0561728	0.00162578	0.000951123	5.94461e-05	0.000589343	0.000149671	0.00108367	0.00268436	0.00293811	0.000515997	0.424756	0.09165	0.0651769	0.0103417	0.0011123	0.000966097	7.41196e-05	2.02e-05	0.196183	0.00297315	0.000528405	0.00127908	0.000102262	0.000248832
HEB_10_172	0.000681705	0.00154731	0.000239368	8.80184e-05	0.0320489	0.00796452	0.000187234	0.000449611	0.000236975	0.00226635	9.90281e-05	0.00933275	0.000226752	0.000960324	0.000302738	0.00263539	9.59982e-06	0.00103536	1.42098e-05	6.35753e-05	0.0087521	0.000973041	3.5311e-05	0.0472172	0.0360489	0.000921627	0.00256321	0.000146896	0.000643898	0.000129404	0.000480185	0.0028367	0.0019995	0.000434877	0.539341	0.135332	0.0375054	0.00992391	0.0055238	0.000742779	8.34008e-05	8.56661e-06	0.215176	0.00278408	0.000184213	0.00225105	2.29636e-05	0.000113812	2.18645e-06
HEB_10_173	0.000201257	0.00128591	0.000221343		0.0244482	0.00623898	0.000182652	0.000776632	0.000477542	0.00204511	2.9151e-05	0.010962	0.0105609	0.000938933	0.000126815	0.000179674		0.00261998	3.66529e-05	4.80462e-05	0.00876025	0.000956577	0.000128369	0.0661203	0.0504206	0.000244804	0.00188391	5.45411e-05	0.000681805	0.000197885	0.00051144	0.00501364	0.00172145	0.000279421	0.558932	0.121257	0.0861489	0.0074904	0.00866414	0.00183453	0.000102079		0.190829		0.000281287	0.00148208	3.64919e-05	0.000160074
HEB_10_174	0.000378932	0.000845812	0.000149067	0.000122483	0.0415602	0.00938769	0.000123987	0.000247805	4.98349e-05	0.00104787	7.87499e-05	0.0100135	0.00430276	0.000264044	0.000165209	0.00474301		0.000266867		7.62694e-06	0.00315894	0.000587059	3.52911e-05	0.0184986	0.0134245	0.000417807	0.00165688		0.000543764	5.24737e-05	0.00144673	0.00256187	0.00186587	0.00120605	0.377633	0.0804027	0.0668245	0.00975683	0.000951622	7.4638e-05	2.47835e-05	2.41899e-06	0.356161	2.88152e-05	0.000170177	0.00195185	3.62094e-06	0.00014028	1.02349e-05
HEB_10_175	0.000293203	0.0019298	0.000228509	0.000149887	0.0439127	0.0128929	0.000369264	0.000507438	0.000211787	0.0024025	0.00014506	0.00869154	0.000519866	0.00125614	0.000252611	4.84548e-05	1.04069e-05	0.00112816		1.00805e-05	0.00283622	0.000250696	8.43229e-05	0.0123634	0.00934491	0.00127043	0.00128955		0.000641923	0.000239781	0.00146402	0.00416222	0.0019762	0.000452811	0.284684	0.0551802	0.0723032	0.00979136	0.00740355	0.00091581	2.26006e-05		0.335144	4.19082e-05	0.000277189	0.00157866	1.23107e-05	0.000123008	6.79344e-06
HEB_10_176	0.000260578	0.00301235	0.00027259		0.0369129	0.0090973	0.000365325	0.000547026	8.95579e-05	0.00198622	0.000192088	0.00555978	0.0175475		0.00124606	0.00795657		0.000547792	1.21947e-05	2.97977e-06	0.0126232	0.0013111	9.55415e-05	0.0577822	0.0485169	0.00235971	0.00257		0.000992749	0.000266674	0.000352603	0.00293933	0.00339872		0.391438	0.0730851	0.110683	0.015683	0.00245659	0.00121692	0.000136782		0.320999	0.00824318	0.000300244	0.00234508	2.05418e-05	0.000183885
HEB_10_182	0.00018428	0.00226669	0.000138943	0.000151095	0.0359475	0.0111856	0.000281027	0.000451735	0.000458468	0.00100406	0.000134765	0.0769782	0.00105077	0.00285222	0.000249846	9.24906e-05		0.000654689		7.93142e-06	0.0063652	0.000659282	4.31736e-05	0.0320348	0.0268522	0.000911948	0.000569362		0.000832444	0.000136381	0.00105307	0.00233954	0.00204728	0.000469061	0.279839	0.0546301	0.0375456	0.0118195	0.0061897	0.000555483	3.57614e-05		0.107433		0.000194049	0.000262493	2.59382e-05	9.16554e-05	7.14109e-06
HEB_10_184	0.00030928	0.00110946	0.000404176	0.000154391	0.0536593	0.0100503	0.000201908	0.00127655	9.93273e-05	0.00246565		0.020629		0.00045553	0.000168603	4.5422e-05	1.77165e-05	0.00047802		8.7754e-05	0.00841453	0.00142641	8.55265e-05	0.0337812	0.0273268	0.000661247	0.00189906		0.000935108	0.000101694	0.000815451	0.00380357	0.00202561	0.000499708	0.371606	0.0873478	0.189923	0.0132821	0.000764901	0.00100116	0.000135494	1.4783e-06	0.36678	0.00389062	0.000276002	0.00160145	2.96914e-05	0.000197284	1.67181e-05
HEB_10_187	0.000267815	0.00203851	0.000143642	0.000323737	0.0519135	0.01187	0.000187858	0.000746681	0.000568409	0.000988979		0.039734	0.0434095	0.00189279	0.000516095	0.000151933		0.000406484	4.35771e-05	1.23323e-05	0.00678284	0.000967444	0.000172144	0.0925891	0.0693871	0.000169559	0.00142581		0.00159258	0.000403429	0.000495963	0.00328453	0.00360043	0.000906502	0.341738	0.0822838	0.178512	0.0205419	0.00378249	0.000276721	7.86871e-05	3.58719e-06	0.286429	0.000397088	0.000200776	0.00114958		0.000129266
HEB_10_190	0.000458657	0.000897295	0.000102463	7.41133e-05	0.0197741	0.00317338	0.000295924	0.000910958	8.15816e-05	0.00116233	3.9384e-05	0.00759486	0.00776014	0.000394966	0.000290413		3.41284e-06	0.000418507	3.34781e-05	7.21504e-05	0.00506793	0.000956664	6.6084e-05	0.0342996	0.0261612	0.000230109	0.00426623	0.000205883	0.000440435	7.67547e-05	0.000196056	0.00164508	0.00076353	0.000345035	0.306399	0.0846465	0.0979607	0.0108786	0.00178365	0.000793871	7.50344e-05	0.000121943	0.187291	0.00296026	0.000110952	0.0027152	3.68548e-05	9.59609e-05	1.65854e-05
HEB_11_001	0.000474869	0.00219056	0.000439994	0.000207524	0.0301206	0.00853278	0.000324225	0.000575088	0.000601549	0.00280651	2.456e-05	0.0221662	0.00829745	0.00120188	0.000678944	0.000173018		0.00175837		1.53561e-05	0.00850338	0.000947757	0.000197617	0.0856199	0.0693491	0.000458223	0.000984852		0.000703185	0.000153305	0.000984058	0.00873014	0.00234132	0.00324023	0.695745	0.149492	0.0769169	0.0187356	0.00599976	0.000869181	7.20582e-05		0.136503	0.00125427	0.000300572	0.000867114	2.1293e-05	0.000218437	5.17339e-05
HEB_11_016	0.000380181	0.00173642	6.91023e-05	0.000186899	0.0181462	0.00280448	0.000200585	0.000247231	0.00023384	0.0010752	8.44493e-06	0.00638028	0.0136162		0.000662316	0.0078168	9.89433e-06	0.000735222		4.94132e-06	0.00635301	0.000580849	8.12278e-05	0.1529	0.109455	0.000435467	0.00154435		0.000945025	7.84587e-05	0.000764268	0.00642445	0.00109779	0.000473688	0.557257	0.151881	0.0777976	0.0146388	0.00185872	0.000336368	5.20637e-05	2.98944e-06	0.116094		8.27975e-05	0.0010099	1.84862e-06	5.64782e-05	2.15258e-05
HEB_11_017	0.0018251	0.000401212	0.000822011	0.000203078	0.0116074	0.00235783	0.000173052	0.00204816	0.000241485	0.00232191	8.33825e-05	0.00404941	0.0147833	0.000686814	3.3014e-05	8.28334e-05	3.40138e-06	0.000160532	6.05041e-06	5.98113e-05	0.0108225	0.00260616	0.000146737	0.0417744	0.0326631	0.00042349	0.00135538		0.000308264	0.000225889	0.00269401	0.00481904	0.000553775	0.000212591	0.35431	0.15534	0.0852066	0.0119431	0.00210435	0.00161189	0.000138157	5.56666e-05	0.134661	0.00122173	0.00116148	0.00194299	0.000603107	0.000948209
HEB_11_025	0.000220405	0.00132728	9.34783e-05	0.00030599	0.0344357	0.00541328	8.52144e-05	1.64714e-05	5.11306e-05	0.000961343		0.0230902	0.0172978	0.000936676	0.000295052	0.00814976	1.15562e-05	0.0004163	5.23828e-05	3.33119e-07	0.00443648	0.000497827	9.20527e-05	0.152792	0.108072	8.42212e-05	0.00131585	9.22106e-06	0.0023468	0.00035647	0.00126463	0.0067859	0.00310183	0.0022345	0.557117	0.136717	0.0788137	0.0104987	0.000853973	2.98938e-05	4.40615e-05		0.176131	0.00039476	5.2092e-05	0.00153413	1.14821e-06	2.80559e-05
HEB_11_028	0.000381948	0.00246486	0.000102901	0.000182408	0.0363053		0.000208401	0.000573246	0.000341862	0.000979578	4.6303e-05	0.0484411	0.00733653	0.00261557	0.000346705	0.00135626		0.00196929	2.75046e-05	1.02619e-06	0.00630412	0.000589777	4.03507e-05	0.0211079	0.0173677	0.000164985	0.00101041		0.000814758	0.000436421	0.00154568	0.00167151	0.00272532	0.000581969	0.292095	0.0696824	0.149407	0.0132206	0.0105621	0.000787351	3.79179e-05		0.307228	0.00150848	0.00146445		3.23159e-06	0.000597165	9.66971e-06
HEB_11_037	0.000302456	0.000541593	0.000183658	0.000192903	0.0122166	0.00203779	2.12829e-05	0.00505402	0.000137395	0.000704101	1.42984e-05	0.0950498	0.00038996	0.014529	0.000256747	0.00253991	8.04977e-06	0.00154983	4.01787e-05	1.66715e-05	0.0129565	0.00133409	0.000193373	0.0600888	0.0526461	3.48296e-05	0.00143147	3.89738e-05		2.54921e-06	0.000136177	0.00573484	0.00175221	0.000152892	0.853324	0.139917		0.0313425	0.00558338	0.00158221	0.000139613	4.85616e-06	0.155351	0.00185557	0.00102461	0.00261317	0.000996538	0.00022998	2.0635e-06
HEB_11_044	0.000290618	0.000939527	9.77622e-05	0.000148164	0.0302557	0.00745777	9.97987e-06	0.00391094	1.73157e-05	0.00219395	3.73878e-06	0.0245215	9.63416e-05	0.0215929	0.000223228	0.000310923		0.00401391	5.05671e-05	1.64059e-05	0.0173098	0.00162584	0.000102118	0.0774213	0.0599365	0.000172862	0.00118683	0.000103365		6.13166e-05	0.000378222	0.00295687	0.00214424	0.000483957	1.19856	0.199329		0.0233027	0.00533364	0.00187428	3.42025e-05		0.220715	0.00220672	0.000237971	0.00104091	0.000360732	0.000133787	4.81003e-06
HEB_11_048	0.000255194	0.00108344	7.05581e-05	0.000383596	0.0531536	0.00855658	8.79656e-05	1.57991e-05	3.64387e-05	0.000925965		0.0118242	0.00150985	0.00100146	0.000324581	0.00889641	1.29222e-05	0.000514321	2.15311e-05	2.63732e-06	0.00699801	0.00106772	8.91608e-05	0.00889369	0.00594314	0.000912438	0.00155414		0.00201846	0.000247795	0.00269447	0.000968216		0.000496328	0.493523	0.100129	0.0286113	0.00606239	0.00140266	1.76669e-05	6.0825e-05	2.29257e-06	0.53553	0.00307721	0.000138798	0.00148599		6.65154e-05	4.20164e-06
HEB_11_055	0.000688581	0.000755559	0.000150535	0.000135645	0.0431525	0.00990056	7.21992e-05	0.000312192	0.000215666	0.00109777	3.85852e-05	0.0226441	0.00265182	0.00236708	0.000442859	0.000861177		0.000503149		7.14711e-07	0.00379833	0.000525671	5.21829e-05	0.0288348	0.0223244	0.000217726	0.000796449		0.000635534	0.000445226		0.00245236	0.000945429	0.000901166	0.415546	0.112985	0.0584229	0.00729714	0.00155688	0.000155015	4.22957e-05		0.359402	0.00232226	8.39465e-05	0.00056861		0.000101758
HEB_11_057	0.00227472	0.00153059	0.000198006	0.000160833	0.0233534	0.00513243	0.0002376	0.000422365	0.000264123	0.00117289	0.000108104	0.0181305	0.000777202	0.00206901	5.39035e-05	0.000936197		0.000893757	4.05851e-05	1.79179e-05	0.00682218	0.000773951	1.36482e-05	0.014783	0.0113232	0.000357459	0.00204947		0.000605515	0.000276026	0.000237972	0.00215314	0.0016778	0.0014711	0.536714	0.119815	0.0382626	0.0114162	0.0156489	0.000831025	5.8562e-05		0.222008	0.000601797	0.000686282	0.00200527	2.17313e-05	0.000535557	2.27098e-05
HEB_11_058	0.00110348	0.00107852			0.0367008	0.00847003	0.000503967	5.06685e-07	2.91324e-06	0.00164638		0.00802183	0.00310178	0.00133685	1.69173e-05	8.51694e-05		0.00295831		1.04497e-06	0.00840107	0.000626743		0.0726316	0.0531788	0.000245024	0.00102626		0.000634593	0.000451452	0.00194398	0.00264036	0.000663596	0.000296613		0.248572	0.0291145	0.00911579	0.00353541		8.35887e-07		0.296457		5.54041e-05	0.000522451	5.83302e-07	4.45707e-05	3.0801e-06
HEB_11_061	0.000279801	0.000960171	6.17734e-05	0.000201211	0.0245312	0.00731972	0.000136997	0.000259084		0.00108661		0.0100905	0.000536809	0.00111799	2.77717e-05	0.00072253		0.00028868	1.83588e-05	1.121e-06	0.0036264	0.000570616	3.96723e-05	0.0255423	0.0214448	0.000930651	0.000909699		0.000553875		0.00074654	0.00529186		0.000217168	0.353667	0.0837334	0.113848	0.00871213	0.00543818	0.000106005	1.04798e-06	4.59093e-06	0.0553043		0.000588161	0.000686963	1.60866e-06	0.000336818	2.07748e-05
HEB_11_063	0.00082662	0.000503967	4.38526e-05	0.00019319	0.0314756	0.00320651	0.000108507	0.000291163	6.03337e-05	0.000799014	2.24353e-05	0.00870677	0.000804321	0.00111275	0.000280773	0.00259908	6.87329e-06	0.000177288	1.04657e-05	1.55738e-05	0.00325724	0.000804132	4.81848e-05	0.00365002	0.00233808	0.000132603	0.000928818	2.69845e-05	0.00062494	6.13419e-05	0.000468725	0.00122923	0.000675194	0.000449907	0.354087	0.0831078	0.031887	0.00674732	0.00356406	0.000211941	3.27271e-05		0.262759	0.000747331	0.000452477	0.00136147	4.92252e-06	0.000241455
HEB_11_065	0.000384036	0.000115044	0.000153687	0.000233626	0.0126949	0.00163861	2.07377e-06	0.00341303	0.000360818	0.00140388	3.20773e-05	0.00544666		0.0135909	0.000203254	0.000116066		0.00209388		3.88399e-05	0.0147994	0.0018258	0.000157446	0.0732622	0.0544322	5.58394e-05	0.00298395	0.000158286	0.000757304	3.64518e-06	5.08648e-05	0.00276358	0.000597101		0.624156	0.0998208		0.00835075	0.00888454	0.00255886	7.70192e-05		0.128454	8.30159e-05	7.86404e-05	0.00410693	0.000510537	2.46798e-05	7.47129e-06
HEB_11_066	0.000562222	0.00187479	0.000207198	0.000206619	0.0294732	0.00801821	0.000341063	0.000428525	0.000290367	0.00176123	6.70678e-05	0.00999037	0.00348238	0.000653204	6.34316e-05	0.000420468		0.000400041	2.09942e-05	7.33376e-05	0.00810488	0.000951246	5.46746e-05	0.0394427	0.0290198	0.00042293	0.00249064			0.000234556	0.000394404	0.00270625	0.00111488	0.000397128	0.277889	0.0856876	0.0711569	0.0115654	0.00783083	0.00134807	7.45135e-05	4.39259e-06	0.0956303	0.00142333	8.54616e-05	0.00176517	5.99531e-05	7.44059e-05
HEB_11_067	0.00120345	0.00141621	0.000365147	0.00025281	0.0130848	0.00489889	0.000217857	0.00265322	7.46655e-05	0.00192818		0.00245903	0.00678377	0.00280371	0.000348873		4.96388e-06	0.000575245		7.73309e-05	0.00693097	0.00150394	0.000105001	0.0414123	0.0392049	0.00114669	0.00186351		0.000808453	9.71393e-05	0.00132149	0.00260936	0.00067456	0.000378345	0.683003	0.18153	0.0798418	0.00727133	0.000689043	0.00153471	0.00012624	9.15504e-05	0.270516	0.00499755	0.00117921	0.00137066	6.68673e-05	0.00087508	8.60026e-06
HEB_11_068	0.000439574	0.000753192	0.000108047	0.000328328	0.0394238	0.00924935	0.000135497	0.000268663	8.90384e-05	0.000919368	3.28042e-05	0.0338013	0.0219876	0.000591482		0.00059644	4.99388e-06	0.000677583	3.75976e-05	3.36844e-06	0.00705429	0.000505094	0.000219118	0.0658161	0.0490907	0.00020599	0.00101731	5.10861e-05	0.000562575	9.70889e-05		0.00350159	0.00146367	0.00398734	0.532987	0.151993	0.159422	0.0172473	0.00188346	2.82706e-05	4.07893e-05	1.28204e-05	0.170885	0.000508343	0.000242457	0.000728745	3.27477e-06	8.5599e-05	1.6127e-05
HEB_11_071	9.02875e-05	0.00118793	6.98686e-05	0.000203546	0.0280379	0.00257844	0.000106021	0.000219671	7.9857e-06	0.000564008	2.17008e-05	0.0061859	0.00285085	0.000339673	0.000272869	0.000399257		0.000208181		3.81527e-06	0.00400132	0.000737387	6.94952e-05	0.0507256	0.0506005	0.000300454	0.00150566	0.000104271	0.00126448	0.000121516	0.000278208	0.00268224	0.000638824	0.00017577	0.248528	0.0507946	0.0386886	0.0122293	0.00237977	0.000116081	7.35196e-05	2.56006e-06	0.222199	0.000744015	5.82993e-05	0.00115959	1.64774e-06	4.27953e-05	3.25352e-06
HEB_11_072	0.000406172	0.00103271	0.000158662	7.22421e-05	0.0271637	0.00680707	0.000384955	0.000538087	0.00020795	0.00153949	7.89269e-05	0.0132667	0.00353251	0.000664211	3.10024e-05	0.000316813		0.000283639		4.18326e-05	0.00891968	0.00103587	4.30746e-05	0.0246002	0.0188602	0.000808485	0.00214227			0.000371465	0.00133454	0.00195426	0.00103689	0.00010844	0.260541	0.0762882	0.0852625	0.0115244	0.00763925	0.000899995	7.27554e-05	9.33805e-06	0.182782	0.00624515	0.000190533	0.00229212	5.63258e-05	0.000148319	1.17562e-05
HEB_11_077	0.000159506	0.0014525	0.000155021	0.000172663	0.0734831	0.0173625	0.00037308	0.00135474	0.000630144	0.00324682	0.000111911	0.0302645	0.00065535	0.00193782	0.000473901	0.00105973		0.00056874		6.6178e-05	0.0111891	0.00110832	8.24385e-05	0.0146991	0.0119901	0.0011163	0.000835809	4.03356e-05	0.00115169	0.000357052	0.00287072	0.00675862	0.00323698	0.000227511	0.379755	0.0778239	0.0592409	0.00883493	0.00186585	0.00101596	0.000117368	5.30553e-06	0.177772	0.00178839	0.000401383	0.00118011	1.04485e-05	0.000224704
HEB_11_081	0.000405358	0.00363172	0.000140044	0.000223492	0.0377	0.0113724	0.000320237	0.000786189	0.000383329	0.00239911	0.000142996	0.0425621	0.000449205	0.00252554	0.000454672	6.74064e-05		0.0012877	7.07652e-05	3.89762e-05	0.0115865	0.00120193	0.000104351	0.0770972	0.0657986	0.000399249	0.00118069		0.00123495	0.000324401	0.00124476	0.00715643	0.00325201	0.000563792	0.495676	0.0936848	0.070534	0.0154193	0.00960711	0.00101598	9.396e-05		0.31156	0.00158397	0.000487426	0.00152314	2.06116e-05	0.000266885
HEB_11_083	0.0008169	0.00175982	0.000238316	0.00013976	0.0254363	0.00637739	0.000252948	0.000895328	0.000201233	0.00194718	7.07841e-05	0.0149629	0.000377977	0.00183235	0.000304963	0.000153592	7.17374e-06	0.000984327	3.99432e-05	2.38937e-05	0.00584764	0.000524701	7.04816e-05	0.0454815	0.0344453	0.000376143	0.00084242		0.000677414	0.000151763	0.00037374	0.00298651	0.00202596	0.0048991	0.520813	0.120199	0.0627143	0.0126149	0.0109819	0.000983416	6.18058e-05		0.192989	0.00378817	0.000356981	0.00110595	1.84496e-05	0.000169976	2.88113e-06
HEB_11_088	0.000981699	0.00332771	0.000145681	0.000159174	0.039637	0.0103194	0.000274479	0.00125777	0.000133359	0.00236993	7.61596e-05	0.0162934	0.00117767	0.00141683	0.000601334	0.000272674	2.07954e-05	0.00130888	8.16675e-06	5.01793e-05	0.00859022	0.000839342	6.91737e-05	0.0343631	0.025701	0.00081811	0.00166346			0.000119208	0.00153275	0.0019821	0.00166051	0.000479529	0.474537	0.113989		0.0172421	0.00651104	0.000751055	6.63722e-05	5.22181e-05	0.19894	0.00454271	0.00105624	0.00150234	8.43321e-05	0.000583193	2.86148e-06
HEB_11_092	0.000413664	0.00120356	8.15748e-05	0.00022387	0.050284	0.0101813	7.40161e-05	9.94874e-05	4.48904e-05	0.000808168	1.45109e-05	0.0319426	9.23719e-05	0.00176298	0.000337565	0.00012121	7.88413e-06	0.00109296		1.25594e-06	0.00342432	0.000893094	6.90248e-05	0.0198238	0.0160734	0.000470171	0.000697736		0.000884038	0.000618194	0.00310458	0.00186287	0.00216812	0.0014088	0.382523	0.0801855	0.0295942	0.00794285	0.000597041	9.82277e-05	6.31316e-05	4.20583e-06	0.595703	0.0044802	0.00020802	0.000961977	9.49511e-07	0.000163636
HEB_11_093	0.00033972	0.00222523	0.000198822		0.0526187	0.0138306	0.000198897	0.000290675	0.000167641	0.00129558	2.31851e-05	0.0462591	0.00653742	0.00265109	5.04063e-05	0.000337076	6.77018e-06	0.000381426	2.17638e-05	8.1465e-07	0.00483008	0.000801193	3.38066e-05	0.0260073	0.020487	0.000130017	0.00148425		0.0014467	0.000486645	0.00109017	0.00445123	0.00256254	0.00225794	0.350232	0.0895207	0.0924437	0.0172221	0.00242778	0.000418466	1.70293e-06	1.46931e-06	0.269195	0.00127326	5.41366e-05	0.00147924	8.38589e-07	4.27828e-05
HEB_11_096	0.000419751	0.00125929	0.000118899	0.000268762	0.0328069	0.00953934	0.000216165	0.000999859	0.000424546	0.00254546		0.0313136	0.0184254	0.00199349	0.000402505	0.000326583		0.00064368	1.15719e-05	4.36922e-06	0.00977964	0.00111542	9.22886e-05	0.10356	0.0765046	0.000266204	0.00154273		0.000936285	0.000220257	0.000627543	0.00569997	0.00254545	0.00273241	0.387591	0.124497	0.109474	0.0155925	0.00399819	0.0012955	7.07401e-05		0.163775	0.00120851	2.48487e-06	0.000781592	2.47641e-06	0.00018375	2.16141e-06
HEB_11_097	0.00025358	0.00121763	0.000186663	0.000158179	0.0207404	0.00433404	0.000423815	0.00443873	0.000152673	0.0017153	3.80777e-05	0.00781153	0.0103383	0.00167896	0.000390533	0.000740927		0.000341425	3.4481e-05	3.04906e-05	0.0124263	0.00207258	0.000168033	0.0418531	0.0342022	0.000113328	0.0016127	0.000642731	0.000522279	3.31615e-05	0.000226559	0.00460222	0.00162197		0.33428	0.0643186	0.0558376	0.0118222	0.00395222		0.000160973	0.00085373	0.0503504	0.0072324	0.000179879	0.00114611	0.000878831	0.000104502	1.06025e-05
HEB_11_098	0.000332858	0.000792123	5.21763e-05	0.000338689	0.032996	0.00461616	5.12896e-05	0.000340678	4.01442e-05	0.000431265		0.0271549	0.0333691	0.000982211	0.000157923	3.57868e-05		0.000356725		1.3131e-06	0.00270468	0.000748069	7.36498e-05	0.0282484	0.0329591	0.000243339	0.000664961		0.00132035	3.45091e-05		0.00222943	0.000899261	0.000235833	0.342728	0.0652843	0.220929	0.0197005	0.000556996	4.85296e-05	5.59977e-05	5.64894e-06	0.176817	0.000596116	0.00121164	0.000876185		0.000388325	7.35206e-06
HEB_11_102	0.000202498	0.000903333	1.99347e-05	0.000225221	0.0182741	0.00459019	4.5528e-05	8.41057e-05	0.000108498	0.000607015		0.0137228	0.00366571	0.000581255	9.41904e-06	0.000172127		0.00093957	3.66996e-05	1.94958e-06	0.00429843	0.000776849	5.55207e-05	0.0347647	0.0392291	0.00161775	0.000836222		0.00106576	6.35128e-05		0.00265557	0.00211761	0.000548774	0.652793	0.130637	0.0274292	0.0146755	0.00114075	2.56057e-05	2.98221e-05	1.02025e-05	0.189558	0.00134225	0.000606853		3.69552e-06	0.000200657
HEB_11_104	0.000241544	0.00154916	6.8801e-05	0.000142563	0.0379371	0.00775996	0.000235442	0.000206801	0.000298362	0.000804682		0.00846531	0.0033551		0.000481845	0.000173328	4.29907e-06	0.000597646	3.23623e-05	6.20689e-06	0.00517854	0.000954827	5.2412e-05	0.0356012	0.0275364	0.000780861	0.00159739		0.00141458	7.83316e-05		0.00271074	0.00117906	0.000231175	0.209066	0.0429437	0.046362	0.00886244	0.00504333	0.000275897	7.04596e-05		0.265047	0.00261798	0.000408256	0.0010501		0.000147657	6.85205e-06
HEB_11_105	0.000432642	0.00337848	0.000171653	0.000307669	0.0581878	0.00994487	0.000252144	0.000506164	0.000142957	0.00122874	0.000210522	0.0312506	0.0160375	0.00177467	0.00056175	0.000340689	3.86361e-06	0.00048921	5.62447e-05	0.000104762	0.00581344	0.00121648	0.000104386	0.0866243	0.0692787	0.000310215	0.00302128	5.03777e-05	0.001528	0.000350495		0.00501285	0.00185813	0.000421366	0.310402	0.0767166	0.143993	0.0191346	0.00422918	0.00191617	0.000106051	0.000112107	0.22797	0.00322168	0.000288798	0.00209965	7.79875e-05	0.00018383	1.79989e-05
HEB_11_106	0.000209005	0.000705606	6.55535e-05	0.000111906	0.0386731	0.0100032	0.000150107	0.00018664	2.86858e-05		4.78049e-05	0.0072971	0.000284823	0.00116135	1.83021e-05	0.00100403		0.00148171			0.00247868	2.78766e-06	4.82659e-05	0.0132609	0.00997454	0.00163522	0.000622872		0.000702875	0.000251757	0.00205275	0.00205176	0.00187319	0.000629774	0.365009	0.0938925	1.6059e-06	0.0069141	0.00467946	5.10579e-05	3.36286e-05	1.89659e-06	0.223388	0.00113939	0.000422985	0.000989388		0.000268878
HEB_11_107	0.000649702	0.00221775	0.0002967	0.000157903	0.0424832	0.0110682	0.000136773	0.000303879	0.000234602	0.00202939	0.000131799	0.0533647	0.000441917	0.00704133		0.000485664		0.00173004		7.98692e-05	0.0134883	0.00147981	9.46863e-05	0.0258052	0.0202717	0.000228281	0.000995486			0.000461771	0.00337053	0.00372468	0.00242999	0.00184745	0.45956	0.140947	0.068861	0.0126094	0.00798579	0.00308548	9.35033e-05		0.20996		0.000735873	0.000837665	9.86296e-05	0.000304959
HEB_11_110	0.000514261	0.000646738	8.78262e-05	0.000166576	0.0289632	0.0053469	0.000132677	0.000198431	0.000126016	0.000489218	2.46101e-05	0.0123673	0.00470421	0.000598817	0.000155694	0.00374214	3.04626e-06	0.00019704		7.51837e-07	0.00259791	0.000537849	5.80186e-05	0.00632268	0.00358805	0.000811865	0.000922068	0.000124266	0.000616757	0.000146416	0.000701713	0.00253373	0.00190663	0.000399418	0.416254	0.0945155	0.044416	0.0071179	0.00155758	1.63169e-05	1.46016e-05		0.348113	0.000332262	0.000550322	0.00106869		0.000495452
HEB_11_115	0.000341094	0.000455147	4.33118e-05	0.000273084	0.0111487	0.00222371	6.72414e-05	6.31659e-05	5.02388e-05	0.000877899	1.62878e-05	0.0124372	0.000224596	0.000674707	9.81886e-05	8.51054e-05		0.000751994	1.14439e-05	3.42097e-06	0.00651565	0.000533438	6.01325e-05	0.0846339	0.0684481	0.000121629	0.00107824	2.89789e-05	0.000751809	0.000177984	0.000251771	0.00267124	0.00187658	0.000703686	0.61937	0.174395	0.019588	0.0141555	0.00191836	3.46043e-05	6.29328e-05	2.1986e-06	0.157104	0.00158224	0.000124299	0.00107055		3.6047e-05
HEB_11_119	0.00029096	0.00345012	0.000165725	0.000220373	0.0721695	0.0202592	0.000170246	0.000306558	0.000327069	0.00156736	4.42641e-05	0.0328278	0.00328937	0.00366358	6.67018e-05	0.000206439		0.0103623	7.88685e-06	5.06018e-06	0.0104045	0.00112437	2.58378e-05	0.115877	0.0858667	0.000304607	0.001348		0.00349895	0.000497404	0.00164323	0.00590688	0.00402195	0.00567242	0.768163	0.181305	0.0672991	0.0166383	0.00405846	0.00129963	7.38083e-05		0.325137	0.00119356	0.000249147	0.00127037	6.7462e-06	0.000130058
HEB_11_126	0.000300809	0.000896304	1.99246e-05	0.0001887	0.0184561	0.00235565	6.97518e-07		0.000111574	0.000308571	1.99318e-05	0.00492271	0.00027406	0.000550078	0.000267939	0.000354972	4.17082e-06	0.00032791	2.46675e-05	2.6872e-06	0.00216662	0.000443422	4.60532e-05	0.0198472	0.0183086	9.99753e-05	0.00133253	0.000148144	0.000602395	3.5232e-05	0.000118789	0.00224816	0.00116919	0.000656916	0.278478	0.0633289	0.0105864	0.00898054	0.000810937	3.86378e-06	4.73177e-05	9.12996e-07	0.186064	0.000655101	4.78415e-05	0.00120006		1.66075e-05	1.11572e-06
HEB_11_131	0.000651976	0.00169644	0.000178883	0.000281277	0.0271893	0.00732718	0.00024266	0.00107626	0.000245009	0.00165661	4.51843e-05	0.0397812	0.0142836	0.00437286	5.80982e-05	4.3092e-05		0.000741101	3.17169e-05	1.46129e-06	0.0116525	0.00134458	7.35694e-05	0.0475337	0.0386938	0.000120526	0.00114585			0.000232747	0.00052744	0.00310693	0.00227762	0.000476727	0.258819	0.12422	0.117986	0.0137588	0.00977781	0.000881656	5.8513e-05	2.00289e-06	0.182217	0.00303853	0.000718488	0.00124307	4.5412e-06	0.000516391	1.08745e-05
HEB_11_132	0.000474366	0.00255992	0.000167215	0.000160738	0.0373342	0.00971742	0.000241386	0.000356239	0.000191614	0.00135402	8.54673e-05	0.0365904	0.000569414	0.00414361	0.000454776		8.71623e-06	0.0034951	2.35693e-05	1.87651e-05	0.00721643	0.000665053	4.60199e-05	0.0124612	0.00983777	0.000595749	0.00123719	0.000111051	0.000619809	0.000196453	0.000447503	0.00218578	0.00231548	0.000370414	0.25314	0.0534398	0.0417245	0.0105131	0.00426039	0.00108634	6.2232e-05		0.244674	0.00232366	0.000892734	0.000719214	8.28102e-05	0.000399795	5.83855e-06
HEB_11_134	0.000425461	0.00011757	0.000293631	0.000102447	0.0136899	0.00247518	3.4507e-05	4.38194e-07	0.000392482	0.00161455	5.20796e-05	0.0103562	0.000143832	0.00377523	0.000218932	0.00246102	1.466e-06	0.00054079	8.40413e-06	3.34908e-05	0.011135	0.00141693	5.85873e-05	0.0211627	0.0170245	0.000257167	0.000781182	0.000148671	0.000344485	1.99319e-05	0.000344743	0.00355806	0.00100059	0.000121415	0.309509	0.0685707		0.00820886	0.00398384	0.00172135	0.000104011	6.28832e-05	0.107052	0.00286154	0.000567183	0.00059042	0.000170852	0.000549045	5.11846e-06
HEB_11_135	0.000432198	0.00189837	7.99743e-05	0.000339091	0.0447956	0.00961936	0.000166123	0.000679562	0.000350314	0.000872704		0.0377484	0.00865998		0.000429537	2.60923e-05	2.44332e-06	0.00624831	3.15378e-05	5.87495e-06	0.00705904	0.000945738	9.9972e-05	0.0523893	0.0393696	0.000803031	0.00107088	0.000101269	0.00109082	0.00046416	0.000414244	0.000690416	0.00312904	0.00128229	0.574624	0.141728	0.178415	0.0141797	0.00589105	0.000865901	0.000103978		0.334782	0.000384029	0.00134342	0.000934223	1.7213e-06	0.000664402
HEB_11_136	0.000425218	0.00172419	0.000120966	0.000137023	0.0252418	0.00606727	0.000176874	0.000411004	1.81073e-05	0.00215785	9.80322e-05	0.0160679	0.000263271	0.000618034	4.87285e-05	0.00319731		0.00060505	4.37713e-05	2.19101e-05	0.00970408	0.00105387	0.000118679	0.0474474	0.0364277	0.000861705	0.00191131	0.000119338	0.000915446	3.57104e-05	0.000253292	0.00529093	0.00215731	0.000332434	0.322531	0.072285	0.0541781	0.0239648	0.00542884	0.00205539	0.000109623		0.129336	0.00095498	0.000116853	0.00170957	4.71309e-06	7.94115e-05	5.5194e-06
HEB_11_137	0.00137008	0.00109087	0.000217064	0.000157495	0.0220001	0.00581696	0.000294648	0.000649059	0.000217445	0.00128597	4.51181e-05	0.0269496	0.00533737	0.00107681	8.31265e-05	0.0002523		0.000875842	2.43239e-05	5.71524e-05	0.00324771	0.000639057	5.69993e-05	0.0119933	0.00892478	0.000282393	0.00210307	7.94854e-05	0.000662941	0.000382469		0.0008314	0.00129826	0.00204106	0.243982	0.0801719	0.0714947	0.0118343	0.00233006		4.75709e-05	2.63748e-05	0.169094	0.00408127	0.00012379	0.00153118	3.56965e-05	0.000127094
HEB_11_140	0.000591732	0.00134185	0.00014261	0.000155247	0.0400186	0.01154	0.000264615	0.000668851	4.4818e-05	0.00153516	8.84357e-05	0.0436067	0.00598201	0.00367142	8.34128e-05	0.000330431		0.0011965	4.87763e-05	5.81142e-05	0.0126139	0.0017014	7.91113e-05	0.0433682	0.0333172	0.000420752	0.00162312		0.000900472	0.000451434	0.000221051	0.00360254	0.00302169	0.00108948	0.303215	0.080932	0.0902667	0.0284046	0.0109844	0.00140346	5.73141e-05		0.170653	0.00327626	0.000825213	0.00116269	0.000132014	0.000508792	1.84213e-05
HEB_11_143	0.00117079	0.000916187	0.000148066	0.000178895	0.0233224	0.00454814	0.000130957	0.000105732	0.000216648	0.000630735	4.64768e-05	0.014117	0.000247995		2.3255e-05	0.000829602	1.39675e-05	0.000618457		1.45585e-06	0.00325914	0.000653734	4.50003e-05	0.0152504	0.00832111	0.000232253	0.00140396	0.00057016	0.000645123	0.000287824	0.000458273	0.00263217	0.00083497	0.000946673	0.500443	0.121733	0.00617758	0.00852291	0.00989588	0.000104997	5.218e-05	1.52897e-06	0.206445		0.000529417	0.00142009		0.000299399	2.62224e-05
HEB_11_144	0.000277524	0.000800752	9.31464e-05	0.000220706	0.031373	0.00807909	8.56503e-05	0.0012578	0.000120477	0.00117805	3.09144e-05	0.0108361	0.0139888	0.00532295	0.000137844	0.00378048	2.22353e-05	0.00067584		9.44755e-06	0.00783354	0.000778751	7.14237e-05	0.0597877	0.0435209	0.000283225	0.000621994	0.000201592	0.000973194	7.90869e-05	0.000343789	0.00333649	0.00142652	0.000443651	0.34349	0.0662964	0.171881	0.0177258	0.00294483	0.000622617	5.12409e-05	1.19062e-06	0.138372	0.000763109	0.000116518	0.00110573	0.000293851	7.92813e-05	2.91066e-05
HEB_11_145	0.000207323	0.00130747	0.000158357	0.000315641	0.0525806	0.00732212	0.000140348	0.000111684	4.95456e-05	0.000916262		0.04681	0.00927473	0.00068865	0.000335705	0.00929763	8.30756e-06	0.000850032		9.14096e-07	0.00343246	0.000635121	0.000109843	0.0310076	0.0340611	0.000455959	0.000683599	2.065e-05	0.00115987	0.000105399	0.000767233	0.0049283	0.00200554	0.000396921	0.445128	0.0909227	0.147137	0.0120393	0.00152554	0.000107789	5.76227e-06	2.79441e-06	0.271557	0.00296858	0.000411597	0.000705327		0.000206793	8.95691e-06
HEB_11_146	0.000303682	0.00131735	1.07294e-05	0.000283386	0.0275474	0.00273901	9.5049e-05	6.07998e-06	0.000283092	0.000816635		0.00813872	0.0107356	0.00051774	4.48861e-05	2.87413e-05	1.84589e-06	0.000739286	4.24458e-05	6.15197e-07	0.00444471	0.000471937	5.85847e-05	0.146484	0.103591	0.00045878	0.00078819		0.00140536	0.000112156	0.000243216	0.00401535	0.00260587	0.000539614	0.470791	0.122089	0.0938901	0.0133661	0.00612895	6.80517e-06	2.48742e-06		0.198211		0.000167285		6.95446e-07	0.000128258	2.547e-05
HEB_11_151	0.000611138	0.000879068	8.92444e-05	0.000283526	0.0308779	0.00416266	0.000136521	0.000810061	0.000961927	0.000578295	2.08863e-05	0.005854	0.0074736	0.000737144	0.00125326	0.000318234	1.18931e-05	0.000410844	0.000104287	3.17204e-05	0.00809077	0.0014007	0.000138537	0.0159972	0.0131695	0.000687787	0.00560399	0.00095121	0.00216548	7.73281e-05	6.71909e-05	0.000825774	0.00252887	3.5299e-05	0.160516	0.0206515	0.183789	0.016731	0.0205808	0.000480433	0.000115696	2.31458e-05	0.167405	0.00574016	0.000276546	0.00410188	1.9227e-06	0.000213612	6.06633e-05
HEB_11_154	0.00033572	0.00158756	2.57248e-06	0.000214323	0.0430296	0.0126687	0.000172758	0.000281073	0.000189095	0.000970042		0.0220066	0.00331329	0.000889861		0.000628699		0.00169945		2.36999e-07	0.00506564	0.000858303	3.15193e-05	0.0503245	0.0381956	0.000239752	0.00232062			0.000242661		0.00285301	0.00251686	0.000584986	0.350154	0.0759168	0.0668628	0.0141391	0.00449588	0.000688399	5.39919e-05		0.290621	0.00253162	0.000224056	0.00180389	2.81216e-06	8.39233e-05
HEB_11_158	0.000679221	0.0013509	4.3895e-05	0.000314037	0.0417229	0.00604099	0.000229639	0.000574925	0.000241442	0.000977159	3.64323e-05	0.0163436	0.00687289	0.000880787	0.000248678	0.000343648	1.04023e-05	0.000926829	4.46711e-05	5.20157e-06	0.00500197	0.000776536	5.96903e-05	0.0463595	0.0369299	0.000162147	0.00166218	0.000133451	0.00085749	0.000205496		0.00393295	0.00229304	0.000351775	0.302263	0.0815486	0.101283	0.0214343	0.0226601	0.000262747	4.97994e-05		0.126983	0.00104867	0.00078191	0.00129685	4.42399e-06	0.00028386	3.10407e-05
HEB_11_164	0.000309922	0.00113243	0.000153449		0.0523771	0.0083384	0.000134262	0.00145385	0.000264907	0.00120973		0.0302229	0.0657354	0.000874089	6.15752e-05	0.0019563		0.000893205	7.5709e-05	5.35572e-06	0.00642133	0.00110733	0.000223079	0.131993	0.0950476	0.000488094	0.00177232	4.1923e-05	0.00310479	0.000112197	0.000290961	0.00413092	0.00328027	0.00473256	0.599469	0.160101	0.222196	0.0321689	0.00348113	0.000238278	0.000109984		0.180479	9.39512e-05	0.000177351	0.00127909	5.91744e-06	0.000182899	7.31497e-05
HEB_11_167	0.000889894	0.00291944	0.000152502	0.000186016	0.0356557	0.00906787	0.000270037	0.000501021	0.000167845	0.00238457	0.000122273	0.0291525	0.000547458	0.00117262	9.62831e-05	0.000204695		0.00166819	3.54237e-05	1.9179e-05	0.00834638	0.000793905	7.81283e-05	0.024495	0.0195292	0.000284692	0.00189558		0.000447972	0.000385706	0.000414577	0.00232564	0.00141318	0.00217875	0.388536	0.180907	0.029425	0.00863914	0.00309038	0.00132198	4.73494e-05		0.163722	0.000283406	0.00031345	0.00186908	3.76332e-05	0.000155058	2.33237e-06
HEB_11_168	0.000261551	0.000995738	0.000106094	0.000163988	0.0120215	0.00253656	8.9992e-05	4.04619e-05	0.000120156	0.000675316	1.08496e-05	0.00958658	0.00411445	0.000414436	0.000459911	0.00474637	7.42567e-06	0.000298612	1.60861e-05	4.06343e-07	0.00367572	0.000373509	0.000120703	0.145262	0.115594	0.000548776	0.00173323	3.06553e-05	0.00150199	6.93175e-05	0.000680525	0.00598563	0.00223668	0.00168547	0.486293	0.103494	0.0100688	0.00758104	0.00112919	9.49529e-05	5.9712e-05		0.148624		0.000108147	0.00120773	1.75516e-06	6.29331e-05	1.98199e-05
HEB_11_169	0.000221502	0.000632102	0.000113798	0.000184111	0.0184328	0.00400803	1.21892e-05	0.00231217	0.000811528	0.00214915	3.30387e-05	0.0143241	8.18493e-05	0.00413667	7.68983e-05	0.000168954	1.01161e-05	0.000244404	6.74432e-05	3.86151e-05	0.0102936	0.00143602	4.33676e-05	0.0670722	0.0473805	0.00019943	0.0014334	6.68468e-05	0.000546901	4.28865e-05	0.000251438	0.0064152	0.00131302	7.66129e-05	0.259243	0.0678003		0.0154637	0.00463581	0.00175753	0.00011446	3.30671e-05	0.0988	0.00148314	0.0001475	0.00100079	0.000213833	9.53716e-05
HEB_12_001	0.000109165	0.000413663	7.91689e-05	0.000176872	0.00693035	0.000710355	1.64519e-05	0.00146307	1.12458e-05	0.000432134	7.13061e-06	0.00434337	0.0152188	0.000185274	0.000281003	0.00037162		9.83017e-06		3.79877e-06	0.00143252	0.00117529	5.82619e-05	0.0461901	0.0550433	4.11017e-05	0.00191828	6.77759e-06	0.000578771	6.07226e-06		0.00289568	0.000654438		0.355365	0.0653476	0.0841624	0.00597633	0.00557652	0.00142498	5.22616e-06		0.0910684	0.000673028	6.63345e-05	0.00170254	7.50185e-05	9.89523e-05	1.42024e-05
HEB_12_003	0.000281644	0.00147387	0.000222333	0.00061079	0.0346721	0.00296642	0.000115823	0.000318084	0.000142635	0.00147987		0.00306214	0.0291933	0.00102846	0.00081197	0.00491351		0.000231662		2.05561e-06	0.00930633	0.00200917	0.000258616	0.0670603	0.0798234	0.00210029	0.0026851		0.00260156	7.17829e-05	0.00218453	0.00797266	0.000857087	5.62255e-05	0.714478	0.127906	0.113738	0.0260359	0.00288216	4.81968e-05	0.000157022		0.912816	0.00265069	0.000463647	0.00355528		0.000220767	8.1271e-05
HEB_12_007	0.000777645	0.0047786	0.000447786	0.000460752	0.109525	0.0190445	0.000361239	0.00189707	0.000440974	0.00293538		0.00670113	0.0500699	0.00259392	0.00093799	0.0122031	4.26454e-05	0.00118202		0.000202362	0.0139693	0.00262199	0.000196619	0.0583809	0.0510573	0.00171701	0.0047493		0.00271026	0.000200274	0.0010305	0.00306112	0.00187211	0.000175937	0.442698	0.0762134	0.438278	0.0681114	0.00273371	0.00384815	0.000144896	0.000245612	0.452653	0.00510092	0.00076722	0.00354785	9.9283e-05	0.00041189	6.88243e-05
HEB_12_013	0.00081604	0.00175246	0.000585879	0.000205174	0.0355995	0.00845403	1.72835e-05	0.000490694	0.000162064	0.00188514	0.000125281	0.0268927		0.013427	0.000188059	0.0162378	6.39102e-06	0.00137506		2.41662e-06	0.0195636	0.00198069	0.000135359	0.0141424	0.0107085	0.000786849	0.00181173	3.05563e-05		0.000148395	0.00155496	0.00448746	0.00097552	0.000382253	0.606462	0.0905945		0.0123844	1.26239e-06	0.00310279	0.000105109		0.272236	0.000365	8.76934e-05	0.00345611	0.00127325	7.22844e-05	1.24705e-05
HEB_12_016	0.000346067	0.000676389	0.000154762	0.000149155	0.0166111	0.00367121	6.57302e-05	0.00188112	0.000111942	0.00130366	6.28812e-05	0.00983634	5.6283e-05	0.0276619	0.000128862	0.00298195		0.00302278		6.20466e-06	0.0102705	0.00103302	9.59965e-05	0.0900569	0.0678914	0.00013674	0.00115631	1.17586e-05	0.000585642	5.83286e-05	0.000364124	0.00221658	0.00161357	0.000222853	0.649397	0.111849		0.022879	0.00270525	0.0016916	5.36395e-05	1.03661e-06	0.163895	0.00185877	9.8321e-05	0.00130557	0.000113464	3.62603e-05
HEB_12_019	7.95344e-05	0.00208377	5.93353e-05	0.000107589	0.0506483	0.00637427	7.8954e-05	0.000120052	2.10175e-05	0.000612782		0.0731657	0.00262917	0.000838214	0.000119171	0.000344743		0.000736	3.2632e-06	4.60792e-06	0.0023153	0.000546489	3.7258e-05	0.0179373	0.0220723	0.00037245	0.000465297		0.00115786	8.15722e-06	0.00122216	0.0041542	0.00167063	0.000136427	0.271727	0.054466	0.168511	0.0156242	0.000787966	1.12636e-05	3.05766e-05	9.96784e-07	0.209642	0.00118878	0.000200375	0.000376215	4.57617e-07	9.19271e-05
HEB_12_024	0.000920806	0.000125279	0.000110919	0.000178298	0.0214207	0.00303087	4.88313e-05	0.00184487	0.000683095	4.58049e-05	5.28151e-05	0.00906502	0.000102266	0.00234029	0.00035182	2.45145e-05		0.000221167	2.44e-05	2.19314e-05	0.0194933	0.00201076	0.000299141	0.0153738	0.0116129	0.000457814	0.00447258	0.00050688	0.000501561	2.0217e-06	4.09545e-05	0.00196128		0.000103413	0.464028	0.0749354		0.0108979	0.0321208	0.00121834	0.000122293	1.85212e-06	0.235088	0.00072555	0.000255897	0.00586511	0.00049	0.000169788	6.79588e-05
HEB_12_028	0.000228766	0.00233784	0.000164183	0.000143073	0.0736072	0.0143545	0.000155962	0.000331295	3.10737e-05	0.000567796		0.0251111	7.65837e-06	0.00113272	0.000358684			0.000382447	3.6254e-05	5.51004e-07	0.00521486	3.92976e-06		0.0429754	0.0374013	0.000416062	2.24372e-06		0.00175769	0.000126579	0.000415138	0.00188966	0.00332861	0.000375359	0.313369	0.0612607	0.135341	0.0160531	0.00462075	0.000171877	5.9725e-05		0.217472	0.000451598	0.000466748		2.82904e-06	0.000289902	4.99868e-06
HEB_12_030	0.000523043	0.00358345	6.7247e-05		0.0208093	0.00481736	0.000328343	0.00173647	0.000101363	0.00118476	6.95452e-05	0.0124949	0.000376955	0.00179429	0.00115606			0.000887282	2.31656e-05	4.72707e-05	0.0106403	0.000849437	0.000182156	0.0933302	0.0728833	0.000255003	0.00486376	0.000278455	0.000962486	5.36045e-05	0.000254595	0.00131841	0.00141037	0.000238264	0.326739	0.0752314	0.0350135	0.0140822	0.00253166	0.00153501	7.69871e-05	5.52487e-06	0.0879629	0.0012546	8.90266e-05	0.00363811	3.51213e-05	0.000127364	2.52156e-05
HEB_12_031	0.0003643	0.000332668	0.000122786	6.44851e-05	0.0167592	0.00351084	7.79683e-06	0.000194484	0.00104515	0.001163	3.40569e-05	0.00598996	6.88517e-05		0.000549518	0.00143834	1.38857e-05	9.25883e-05		3.96609e-05	0.00708123	0.000761185	7.12046e-05	0.0148189	0.0112813	0.000336444	0.00186009	4.79146e-05		5.19799e-05	0.000298116	0.0031989	0.00150342	3.82658e-05	0.306401	0.0657554		0.00537525	0.0116078	0.00103983	4.75195e-05	2.08644e-05	0.0809661		0.000104174	0.00217897	9.34509e-05	4.79157e-05	2.03078e-06
HEB_12_032	0.00156203	0.000409011	0.00016073	0.0001058	0.0134797	0.00435472	0.000217305	0.000516016	4.21336e-05	0.00106184	5.04684e-05	0.00587108	0.000560925	0.000505682	0.00011449	0.00102583	7.17846e-06	0.000266511	1.17151e-05	8.48836e-05	0.00511606	0.00105383	7.09756e-05	0.0390037	0.0276	0.000204794	0.00141273	1.63613e-05	0.000468684	9.52859e-05	0.000448404	0.00225104	0.000879667	0.00161168	0.269037	0.154294	0.00737012	0.00403212	0.000878955	0.00130887	8.51107e-05	0.0001885	0.167025	0.00163435	4.03322e-05	0.00109575	6.62272e-05	3.12601e-05	1.38888e-05
HEB_12_036	0.000920354	8.86608e-05	0.000254012	0.000255291	0.0114194	0.00163858	5.70934e-06	0.00437498	0.000277407	0.000990246	3.96011e-05	0.0141782	0.000102846	0.0141014	0.000161296	4.69735e-05	6.81892e-06	0.000639561	4.33432e-05	6.48077e-05	0.0151191	0.00148748	0.000170298	0.0386791	0.0301161	9.51137e-05	0.00240842	0.000552123	0.000554392	2.03916e-05		0.00175795		0.000302586	0.684696	0.113505		0.0275839	0.021776	0.000984132	0.000163574	4.71155e-06	0.14386	0.000954718	0.000338223	0.00293894	0.00111247	0.000107828	1.05471e-05
HEB_12_038	0.000320279	0.00120585	5.47562e-05	0.000183931	0.00910244	0.00190382	9.97107e-05	0.00013839	3.52853e-06	0.00079132		0.00275843	0.00401055		0.000250824	9.5209e-05		0.000289181	1.44178e-05	2.04691e-06	0.00429838	0.000913304	4.8259e-05	0.0778883	0.0748807	0.000267073	0.00152613		0.00103683	9.28842e-05	0.000269182	0.00567538	0.00261188	0.000414419	0.598448	0.135901	0.027904	0.00656834	0.000690603	8.02166e-05	0.000103497	4.97281e-06	0.2761	0.00123346	0.000163604	0.00166645		0.000125865	1.94207e-05
HEB_12_039	0.000404839	0.000958563	0.000116496	6.92147e-05	0.0333625	0.00855412	0.000216358	0.000494347	0.000182018	0.00139937	7.26845e-05	0.00939776	0.00840405	0.00185174	5.01751e-05	0.000464293		0.00452725		3.71278e-06	0.0093189	0.0012422	6.86487e-05	0.0778103	0.0542773	0.000356158	0.00155903	0.000101638	0.000706266	0.000191726	0.000296314	0.00288859	0.0020852	0.00045617	0.362845	0.11005	0.108745	0.0134075	0.00616432	0.00111593	6.77615e-05	2.13599e-06	0.183515	0.00252297	0.00019053	0.00130129	5.03829e-05	0.000100103	1.32966e-05
HEB_12_040	0.000432002	0.000817586	0.000102772	3.72118e-06	0.0143711	0.00294162	5.18705e-06	0.000495696	8.05917e-05	0.00137095	5.37901e-05	0.00744695		0.0108204	0.000485883	0.00455864		0.00136022	4.7151e-05	3.91874e-05	0.022773	0.00224434	0.00016598	0.113267	0.0866226	0.000551724	0.00405535	0.000158905		8.12955e-06	0.000249385	0.00387633	0.00180831		0.549242	0.0850522		0.0162556	0.00527968	0.00228058	1.55887e-06	8.79841e-06	0.11595	0.00151625	5.07403e-05	0.00305993	0.000425986	5.94756e-05	5.04179e-05
HEB_12_042	0.00018488	0.000297485	8.23303e-05	4.65992e-05	0.0138195	0.004394	0.000152461	0.000236479	5.31562e-06	0.000189541		0.00665791	0.00145595	0.00033252	2.91991e-06	0.000140199	8.74588e-06	0.000671352	3.40812e-06		0.00131975	0.000188769	2.95857e-05	0.0278957	0.0226338	3.26938e-06	0.000288617	3.39677e-05		0.000539509	0.00392918	0.00282431	0.00127569	0.00058269	0.416058	0.0775972	0.0132775	4.83127e-06	0.000684865	0.000685177		6.4993e-06	0.18973	0.000687504	5.97753e-05	0.000383052	3.59582e-06	6.99599e-06	3.02225e-06
HEB_12_043	0.000227373	0.000565783	0.0002366	5.01987e-05	0.0189132	0.00457851	0.000192391	0.000300054	6.05146e-05	0.00164119	5.41341e-05	0.00448881	0.000191392	0.000873169	0.000179178	0.00375286	5.57879e-06	0.000371455	4.94443e-06	6.81445e-05	0.00810507	0.00122609	5.99569e-05	0.0326837	0.022302	0.000645615	0.00105369		0.000343111	2.83141e-05	0.000582	0.00457024	0.00103339	0.000661431	0.175213	0.106125	0.0203391	0.00782128	0.00158029	0.00168093	6.65471e-05		0.0926005	0.00163869	9.9577e-05	0.000900114	9.21761e-05	5.64854e-05	1.78167e-05
HEB_12_046	0.00156648	0.000318445	0.000238043	0.000126795	0.0212919	0.00509455	3.01378e-05	0.00132332	0.000125388	0.00124759	0.00010683	0.0151608		0.0171257	0.000349593	0.00496282	1.58391e-05	0.00131829		3.00286e-06	0.0282347	0.00242186	6.1257e-05	0.0280464	0.021378	6.54645e-05	0.00140937	0.000224617			0.000390548	0.00348852	0.000829574	0.000138581	0.965738	0.151264		0.00561931	0.00682839	0.0014703	0.000132712	0.000160649	0.257966	0.00249124	0.000110524		0.000340839	8.64234e-05	3.38126e-06
HEB_12_048	0.000994243	0.000550801	8.17347e-05	0.000159899	0.0412595	0.00609064	0.000325462	0.000615961	0.000166442	0.000913664	0.000109275	0.00504827	0.000297017	0.0015189	0.00015107	0.00885099	2.74461e-06	0.000625238	9.38345e-06	0.000131981	0.0078284	0.00141293	9.76038e-05	0.0104005	0.00856717	7.86673e-05	0.00269878	0.00060361	0.000902829	7.88299e-05		0.00132892	0.00137673	0.000269329	0.340856	0.0830265	0.0132747	0.00983831	0.0112483	0.00200602	7.66555e-05	0.000165424	0.305262	0.00389733	0.000100022	0.00222405	6.43421e-05	0.000175189	1.99003e-05
HEB_12_050	0.000337692	0.000799363	6.89661e-05	0.000199435	0.0240324	0.0022499	0.000125861	1.11571e-06	0.000210308	0.000720029		0.0149911	0.00694152	0.000804327	0.000259965	1.67368e-05		0.000759431	5.00897e-05	9.90156e-07	0.00566856	0.000993162	4.84963e-05	0.147677	0.124945	0.000715347	0.00203346	0.00022217	0.00137124	4.69401e-06	0.000307323	0.00262171	0.00240901		0.417168	0.0871728	0.0408648	0.0162924	0.00422017	2.90216e-05	0.000102469	3.03106e-06	0.371467		0.000136448		4.32732e-07	0.000118044	1.51742e-05
HEB_12_052	0.000520761	0.000962521	0.000205086	0.000171375	0.0414807	0.00794958	0.000107889	0.0001559	4.7217e-05	0.000804618	3.24784e-05	0.00505679	0.00108943	0.000569243	7.17641e-05	0.000114634	2.38305e-05	0.000258039	1.67615e-06	1.30393e-06	0.00236096	0.000618721	4.13282e-05	0.0169033	0.0136415	0.000307366	0.00115139	3.07321e-06	0.000595941	5.79556e-05	0.000803042	0.00191632	0.00119596	0.000640669	0.394641	0.0898762	0.021999	0.00561664	0.000449305	3.45585e-05	4.69922e-05	2.65832e-06	0.334132	0.0014687	0.000358014	0.000873784		0.00025791
HEB_12_054	0.000972342	0.00120069	0.000121811		0.0642395	0.013677	9.96323e-05	0.000308833	9.48122e-05	0.000448108		0.0232628	0.014612	0.00145276	0.000210728	0.000547555	4.56758e-06	0.00285596	5.6726e-05	1.98606e-06	0.00683264	0.000757882	0.000106678	0.130016	0.0939339	0.000231173	0.0021297	6.38179e-05	0.00198708	0.000263985	0.0060105	0.00255959	0.00282064	0.00093344	0.598617	0.142903	0.114042	0.0126924	0.00307302	0.000113898	2.63674e-06	2.20166e-05	0.303197	0.000676657	0.00124757	0.00180013		0.000517202
HEB_12_055	0.000273614	0.000308189	2.4512e-05	0.000122067	0.0324386	0.00458169	0.00012333	4.84484e-05	0.000234284	0.000444264	2.29744e-05	0.0127129	9.3477e-05	0.00143522	8.33648e-05	0.00158327	4.00494e-06	0.000707946		7.91787e-07	0.00275701	0.000483447	2.7911e-05	0.012783	0.0108161	0.000177443	0.00151891	0.00060253	0.000439919	2.87138e-05	0.000149768	0.00106592	0.000609435	2.05443e-05	0.167785	0.0364296	1.23269e-06	0.00908139	0.0322682	4.0399e-05	4.64312e-05		0.19729	0.000683757	0.000159002	0.00147141	4.92779e-07	0.000182225	2.98946e-05
HEB_12_058	0.000657908	0.00259013	0.000187354	0.000156314	0.0238106	0.00651687	0.000205649	0.000211819	0.000231132	0.00209732	0.000123486	0.00800878	0.000274665	0.00188775	0.000148034	3.85e-05	7.61811e-06	0.00501745		9.2873e-06	0.00773366	0.000687952	0.000125184	0.137335	0.10694	0.000262369	0.00136094	0.000102274	0.000762809	0.000146863	0.00110211	0.00747668	0.00222738	0.000436013	0.805575	0.207063	0.0397949	0.0117389	0.0100976	0.00137089	0.000120177		0.162909		0.000190941	0.00113223	2.62344e-05	9.2493e-05	1.45881e-05
HEB_12_060	0.000462352	0.00555229	0.000471367	0.000270661	0.0484865	0.0131328	0.000302314	0.000945542	7.65324e-05	0.00225489	0.000141546	0.0377272	0.000548279	0.00258842		0.000522927	6.31997e-06	0.00165519		1.38727e-05	0.0107245	0.00100156	0.000188827	0.113467	0.0969164	0.000278146	0.00335699	2.8565e-05		0.000328512	0.000586278	0.00247001	0.00364552	0.000193318	0.468336	0.103089	0.0844105	0.0199158	0.00241969	0.00129999	8.20418e-05	7.09477e-06	0.190784	0.00128844	0.000265321	0.00273495	2.96699e-05	0.000234223	3.96316e-06
HEB_12_065	0.00030333	0.00137253	0.00019825		0.0280547	0.00559672	0.000204134	0.000408889	0.000136341	0.00210702	0.000161622	0.0114416	0.0159772	0.00415238	0.000302789	0.00542232	8.5669e-06	0.00278294	1.13471e-05	9.8462e-05	0.00687906	0.00123559	9.51089e-05	0.140194	0.101186	0.000292723	0.00186018	2.31082e-05	0.00128824	0.000285312	0.000690027	0.00523728	0.00153172	0.00042285	0.40155	0.118547	0.154916	0.0242357	0.00184054		9.38596e-05	6.05064e-06	0.259955		6.42836e-05	0.00106867	8.64004e-05	5.28762e-05	1.51625e-05
HEB_12_066	0.000531792	0.00323097	0.000217921	0.000201725	0.0384238	0.0117388	0.000332371	0.00037383	0.000275809	0.00256125	0.000115345	0.0479298	0.000665169	0.00330558	0.000895743	0.000487703		0.00362909		1.32525e-05	0.00729389	0.000790363	0.000121947	0.0721372	0.0607322	0.000552237	0.00198796		0.000781836	0.000572637	0.000937033	0.00250732	0.00183847	0.000858913	0.717353	0.169925	0.105893	0.0192537	0.00900006	0.00110926	8.15926e-05		0.219371		0.000888164	0.00144674	3.42751e-05	0.000502397	6.10496e-06
HEB_12_068	0.000874857	0.000840058	0.000207078	0.000254366	0.0274563	0.00592386	6.1555e-05	0.00661894	8.36435e-05	0.00140391	7.25516e-05	0.00584519		0.0488714	0.000213649	0.00409846	7.59298e-06	0.00304607		1.53955e-05	0.0104775	0.00144142	0.000111291	0.265159	0.190699	7.06204e-05	0.0026459			4.20307e-05	0.000149106	0.00333402	0.000830363	0.00124662	1.47649	0.26745		0.0231881	0.00313004	0.00274894	6.57159e-05		0.160163	0.000724567	0.000161307	0.00221621	0.000691651	6.33023e-05	1.88618e-05
HEB_12_071	0.000455789	0.000851309	0.00017915	0.000208916	0.0344395	0.00866616	7.14433e-05	0.00261404	0.000219483	0.00165036	7.41819e-05	0.0186548	7.47956e-05	0.0192624	8.0946e-05	0.00570823		0.00850163	3.07261e-05	1.97892e-05	0.01719	0.0015808	7.04923e-05	0.0338577	0.0258309	0.000156503	0.00142818	7.76762e-05	0.000655486	4.14654e-05	0.000440572	0.00200284	0.00184283	0.00030846	0.528106	0.0807123		0.02159	0.00533725	0.0036292	8.15048e-05		0.533071	0.0025863	0.000274886	0.00154195	0.000190426	9.92976e-05
HEB_12_072	0.000146802	0.00063843	0.0003376		0.0297434	0.00937402	0.000152584	0.00132864	8.74944e-06	0.00103775	9.06961e-06	0.00818667	3.0604e-06	0.00107013	0.000342713	5.02012e-05	1.20461e-05	0.00146303	6.89303e-06	9.36094e-06	0.00212079	0.000886746	0.000134809	0.0398036	0.0321922	0.000426605	0.000883861	0.000168141		9.17756e-05	0.0118735	0.00196005	0.00155924	0.000191961	0.194342	0.0363114	0.207728	0.0109721	0.00582265		3.11889e-06		0.161307	0.00452842	0.000204825	0.00101486	6.74061e-05	6.80847e-05
HEB_12_073	0.000404531	0.000567976	2.26266e-05	0.000236868	0.0138754	0.00165047	6.33084e-05	0.000106019	5.97059e-05	0.000390447		0.00526989	0.000171754	0.000261632	0.000165698	0.00162994	3.12715e-06	0.000196082	1.47943e-05	2.41078e-06	0.00390453	0.00055044	7.16571e-05	0.0135576	0.0108428	0.00043921	0.00162365	0.000104883	0.000844793	1.81818e-05	1.47483e-05	0.000946864	0.000419599	6.25159e-05	0.375918	0.0802348	0.00558705	0.00686022	0.00348592	7.10567e-06	3.31373e-05		0.280468	0.000494707	0.00035697	0.00189772		0.000112847	8.17483e-06
HEB_12_074	0.000627269	0.00287993	0.000364883	0.000130067	0.0388363	0.00982981	0.000306956	0.000492115	0.00106794	0.00211611	0.000168439	0.0533591	0.00868755	0.00546744	4.69546e-05	0.00145488	9.72859e-06	0.00341984	1.76382e-05	3.79451e-05	0.00621576	0.000614959	8.73035e-05	0.0325903	0.0264455	0.0010615	0.00117435		0.000979967	0.000634022	0.00113617	0.00286252	0.00149614	0.00129674	0.558458	0.130017	0.130573	0.0130301	0.00279828	0.00152126	5.13103e-05		0.210589	0.000931832	0.00116393	0.000724098		0.000533595	3.99146e-06
HEB_12_075	0.000590735	0.0011096	0.000382324	0.00011428	0.0344047	0.0071751	0.000288501	0.000435823	0.000161336	0.00143987		0.00990725	0.00903431	0.00157972	2.89714e-05	0.000596005		0.000690344		5.82763e-05	0.00521622	0.00088159	6.12404e-05	0.0215151	0.0173103	0.00111599	0.00222967	1.34189e-06	0.000491331	0.000247998		0.00231882	0.000547131	0.00138646	0.279919	0.0763956	0.0946192	0.013598	0.000651214	0.00166658	8.82021e-05	0.000339289	0.245037	0.00537905	0.0004033	0.00133263	4.68766e-05	0.000195465
HEB_12_077	0.000438191	0.00279196	0.000108531	0.000178783	0.0290284	0.00711223	0.000223127	0.000698205	0.000700692	0.00162988	3.59316e-05	0.0177062	0.000856302	0.00143159	0.000115379	0.000446884	7.74628e-06	0.00101379		2.4784e-05	0.00752864	0.000774687	8.0197e-05	0.0298791	0.0233723	0.000579638	0.00212814	6.86428e-05	0.000424895	0.000129144	0.000409984	0.00201462	0.00147118	0.000968489	0.31827	0.0756511	0.00194062	0.0163782	0.00870095	0.00054597	5.69468e-05		0.182167	0.000948572	0.000522274	0.00150743	7.15342e-05	0.000308791	3.90336e-06
HEB_12_078	0.000230082	0.00230428	2.66979e-05	0.000280252	0.0344547	0.00755547	8.92973e-05	0.000600951	0.000257827	0.000764926		0.0223161	0.0176695	0.00094175	0.000600124	0.00144965		0.000406442	4.65191e-05	2.61773e-06	0.00743313	0.0010911	0.000137912	0.105344	0.0858161	0.000544365	0.00117135	3.87402e-05	0.00178035	3.27218e-05		0.00262116	0.00124219		0.335471	0.0710629	0.130117	0.0135687	0.00721185	0.000350787	7.02188e-05	1.68882e-05	0.217533	0.00120825	0.000575203	0.00110013	5.54006e-06	0.000379652	8.47362e-06
HEB_12_079	0.000263975	0.000478419	0.00018886	0.000316884	0.0307141	0.00536141	2.25144e-05	0.00215581	0.000217855	0.00181722	6.00981e-05	0.0129982		0.00913548	0.000299699	0.00276854	4.10032e-06	0.000293987		3.91963e-05	0.0102203	0.00112147	0.000228383	0.0670809	0.0515375	7.7784e-05	0.00201471			7.73078e-06	0.00043469	0.00408311		0.000706843	0.894237	0.141137		0.0278913	0.0130131	0.00127407	6.46815e-05	1.07528e-05	0.203353	5.14117e-05	0.000607104	0.00274412	0.000378092	0.000175843	3.766e-05
HEB_12_091	0.000165222	0.00138581	0.000140111	0.000290625	0.0485088	0.00797922	2.65878e-05	0.000222006	0.000101649	0.000947936	2.75249e-05	0.0471543	0.0435521	0.000946813	1.67704e-05	0.000201467	1.05964e-05	0.000265153	4.21601e-05	1.17243e-06	0.00282165	0.000456383	0.000123946	0.0790902	0.061306	0.000239954	0.000961291	4.0228e-05	0.00145252	0.000262808	0.00128844	0.00417211	0.00351023	0.00128201	0.27854	0.0636495	0.14888	0.0155798	0.00115332	3.25922e-05	1.02645e-06		0.210124	0.000715061	0.000195498	0.00073592	1.43157e-06	0.000190521	2.65624e-06
HEB_12_093	0.00040357	0.00237178	0.000395038	0.000128466	0.0370828	0.0104113	0.00026969	0.000666224	0.000302305	0.00175793	0.000134587	0.0244924	0.000629248	0.0015543	0.000590983	0.000219886		0.00104651	3.61994e-05	2.07866e-05	0.00731634	0.000796842	7.35692e-05	0.0473596	0.0363221	0.000704618	0.00101887	8.44507e-05	0.000699899	0.000267566	0.000434738	0.0031205	0.00281616	0.000476664	0.454797	0.0976041	0.0876952	0.0105409	0.0130816	0.000897575	5.74478e-05	4.30359e-06	0.167411	0.00150796	0.00127288	0.000754054	2.09961e-05	0.000517991	4.58229e-06
HEB_12_107	0.000491121	0.000109194	8.53842e-05	9.39773e-05	0.0109377	0.00199771	1.57457e-05	0.000776432	0.000294657	0.00179713	5.0873e-05	0.00534547	0.000140394	0.00213102	6.5093e-05	0.000327739	8.48272e-06	0.000976334	1.3284e-05	2.31443e-05	0.0115394	0.00130065	2.94818e-05	0.113311	0.0892623	0.000254606	0.00193901	0.000143738	0.000464741	8.03226e-06	0.000110444	0.0033606	0.000493005	0.000182907	0.486909	0.136336	2.03588e-07	0.00958295	0.00226671	0.00326067	0.000103406	4.75407e-05	0.0954712	0.000840229	8.53769e-06	0.00103624	0.000222651	1.36333e-05
HEB_12_108	0.00049229	0.00280771	0.000488072	0.000153714	0.0365982	0.00866486	0.000303383	0.000935717	0.000602303	0.0023854	0.000141272	0.0191999	0.000730208	0.00183792	0.000449911	0.000309654	6.26319e-06	0.00184309	8.98892e-06	5.70985e-05	0.0101006	0.00110347	0.00010101	0.0122421	0.0102008	0.00112672	0.00120099			0.000790986	0.00644919	0.00226934		0.000985344	0.189355	0.0339383	0.0267607	0.008719	0.00396377	0.00288623	8.03305e-05		0.454647	0.00572081	0.000885742	0.00169937	6.88346e-05	0.0004439	3.14153e-05
HEB_12_111	0.000250332	0.00097976	0.000159472	0.000147847	0.0276937	0.00606486	0.000231993	0.000814744	5.28664e-05	0.00199284	8.58818e-05	0.00352187	0.0161177	0.000686788	0.000414255	0.000243797		0.00038849		4.88012e-05	0.0106361	0.00138856	5.68434e-05	0.121481	0.0852241	0.00127721	0.00190601	0.000173174	0.000663961	7.78487e-05		0.00481389	0.00121035	0.000147541	0.406992	0.123589	0.0796555	0.0206355	0.00403907		8.58965e-05	8.19943e-07	0.146187		0.000156364		4.95826e-05	0.000113694	2.17314e-05
HEB_12_112	0.00032698	0.000571277	0.000636637	0.000130914	0.0187351	0.00399583	2.37068e-05	0.00136246	0.000344674	0.0016882	7.50334e-05	0.0201448	0.000134067	0.00928831	0.000176296	0.00422285	1.64867e-05	0.000310081	3.03716e-05	4.50253e-05	0.0151737	0.00185227	5.11383e-05	0.0199749	0.0162593	0.000177645	0.00108456	5.27892e-05	0.000436502	1.79879e-05	0.00102399	0.00269756	0.00130633	9.81917e-05	0.2796	0.0684294		0.019396	0.00724087	0.00152397	0.00011958	5.39698e-05	0.223087	0.00183193	0.00128702	0.000905092	0.0004391	0.000583525	6.80412e-07
HEB_12_114	0.000484722	0.000281333	0.000144421	0.000127913	0.0150794	0.00327082	8.24159e-06	0.00215806	0.00021284	0.0016986	0.000107745	0.00964484	8.28609e-05	0.0141757	0.000268726	0.00451022	5.25454e-06	0.00180273	6.63315e-06	1.5916e-05	0.0260145	0.00243882	0.000112188	0.133736	0.103179	0.000808747	2.38855e-06					0.00526619	0.0016281	0.000469706	0.933885	0.147149		0.0195512	0.0116574		8.11484e-05	7.01065e-06	0.237229	0.00109662	0.00016815	0.00222807	0.000369039	0.000104679	1.9919e-06
HEB_12_116	0.000512877	0.000587438	0.000198492	0.000113163	0.0155968	0.00312133	0.000125723	0.000155693	0.000263831	0.00106892	1.0178e-05	0.00641331	0.000251856	0.000783837	0.00041317	0.00016877	3.04286e-05	0.000214665		1.18746e-05	0.00501159	0.000571611	4.12033e-05	0.0231118	0.0203918	0.000128774	0.00203539		0.000416537	4.13051e-05	0.000286509	0.00252291	0.000738461	0.000229064	0.408549	0.0950777	0.000197283	0.00407764	0.0117928	0.000280246	4.90508e-05		0.126274	0.000802353	0.000252416	0.00140979	2.61763e-05	0.000116929	1.21068e-05
HEB_12_119	0.00013647	0.00112455	0.000411708	0.000142011	0.0117434	0.00238605	0.000167885	0.000271203	0.000673056	0.00135181	6.96482e-05	0.00142861	0.000478357	0.00138544	0.000137028	0.00387053		0.000165439	1.10781e-05	8.12665e-05	0.00817275	0.00117945	5.56414e-05	0.0558507	0.0389987	4.41462e-05	0.00264301		0.000573771	8.04205e-05		0.00391855	0.00113952	2.87153e-05	0.22088	0.067246	0.0399414	0.0102824	0.00437462	0.0023877	6.72877e-05	3.03661e-05	0.171529	0.00304017	9.42386e-06	0.00247689	8.61194e-05	1.57815e-05	9.07138e-06
HEB_12_121	0.000367701	0.000320743	0.000132976	0.000271787	0.0187685	0.00339566	8.8902e-06	0.00415964	0.000395809	0.00170335	8.15102e-05	0.0374228	0.000232953	0.0199457	6.98696e-05	0.000209591	1.03318e-05	0.000422539	3.03419e-05	3.13965e-05	0.0252913	0.00285907	0.000199332	0.088074	0.0713976	0.000391137	0.00139441	3.99388e-06		1.13691e-05	0.000272947	0.00436261	0.00140353	0.000370458	0.827974	0.139343		0.0270435	0.0105006	0.00201196	0.000180511		0.218421	0.000847132	0.000337839	0.00301981	0.000344871	0.000142842	1.08431e-05
HEB_12_127	0.000539533	0.000615848	3.48471e-05	0.000159299	0.0331608	0.00651511	8.7586e-05	0.000183208	0.000282879	0.000976388	3.41518e-05	0.012087	0.000125911	0.00120902	2.30584e-05	0.00016133		0.00188376		8.59915e-05	0.00847455	0.00127548	7.21874e-05	0.0230569	0.0175784	0.000219941	0.00187574			4.42208e-05	0.000229809	0.00125235	0.00143017	0.000324431	0.204638	0.0497449		0.0108026	0.0480834		4.564e-05	8.48293e-06	0.154208	0.00199003	0.000141431	0.00145577	2.40046e-06	0.000151736	5.29969e-05
HEB_12_129	0.000669104	0.00029365	0.000168078	0.000125006	0.0120075	0.0021241	3.8309e-05	0.00142986	0.00074797	0.0022977	6.1622e-05	0.00408241	0.00019404	0.00351413	0.000271245	0.00327701	2.36304e-05	0.000320335	1.78008e-05	3.61447e-05	0.0157555	0.00199031	7.97033e-05	0.0172002	0.0137427	0.000396243	0.0013147	8.78844e-06	0.000342127	1.60302e-05	0.00128796	0.00407012	0.000891596	0.000199518	0.346155	0.0907781		0.0131086	0.00693676	0.00220212	0.000139147	7.19758e-05	0.184814	0.00191369	0.000572868	0.000868325	0.000304593	0.000143068	1.10551e-06
HEB_12_130	0.000599066	0.000188796	3.29857e-05	7.42679e-05	0.014955	0.00357576	5.4141e-05	0.000119639	0.000252186	0.000739266	3.22421e-05	0.00791478	4.74013e-05	0.00023108	0.000422964	0.00219272	4.26351e-06	0.000261959		5.89806e-05	0.00456076	0.000697781	6.35237e-05	0.0238526	0.0173021	0.000364235	0.00199905	0.000937806	0.000448369	1.70472e-05		0.000587869	0.000738139	0.000220565	0.277265	0.0736805		0.007193	0.0279014	0.0009143	4.06532e-05	4.74585e-05	0.152902	0.00245452		0.00187919	2.08046e-05	1.83694e-05	4.16865e-05
HEB_12_137	0.000708832	0.00285377	0.000497716	0.000233363	0.0731916	0.0175089	0.000222497	0.00108122	0.000110515	0.00229554	0.000286698	0.0563859	0.0357867	0.00375442	0.000531772	0.00978087		0.000786753	4.04815e-05	9.20588e-05	0.00621192	0.00118168	0.000114448	0.060841	0.0531705	0.000416184	0.00213254		0.00112495	0.000270177		0.00205773	0.0030982	0.000493163	0.427824	0.113618	0.195085	0.0385024	0.00271584	0.0020648	0.000121685	1.62911e-06	0.367537	0.0114006	0.000243774	0.00148041	0.000177034	0.000193896	1.48093e-05
HEB_12_138	0.000370822	0.00324138	0.000174628	0.00014025	0.0255601	0.00741537	0.000161276	0.000445468	0.000133943	0.00206727	8.66805e-05	0.0260195	0.00028323	0.00110467	0.000491365	0.000159369		0.00384067		9.38847e-06	0.0086252	0.000784072	6.78083e-05	0.0742535	0.0595723	0.000166489	0.00122382			9.49792e-05	0.000445242	0.00427774		0.000302042	0.612977	0.133115	0.0247414	0.0116206	0.0125707	0.00156539	8.30788e-05		0.174088	0.00212911	0.000279706	0.00125824	3.21447e-05	0.000178571
HEB_12_139	0.000285226	0.000509687	0.000173538	0.000168514	0.040621	0.00494677	0.000176907	0.000421582	0.00029003	0.000768058	5.90182e-05	0.0157231	0.016226	0.00089375	4.05906e-05	0.00044461	6.03699e-06	0.000766286	2.24134e-05	2.79417e-06	0.00582141	0.000913811	4.9046e-05	0.0417639	0.0360294	0.000144667	0.00106177		0.000823549	0.000153449		0.00433466	0.00232843	0.000329961	0.32897	0.0821305	0.107831	0.00955284	0.00391605	0.000209813	4.75485e-05		0.248342	0.00188928	0.000315933	0.00112118	1.50808e-06	0.000128164	5.61785e-06
HEB_12_143	0.000297233	0.000261973	4.14647e-05	0.000159937	0.0143151	0.0026954	1.33841e-05	0.00233918	0.000152716	0.00104458	5.73151e-05	0.0236895	0.000246588	0.00453865	0.000900254	0.000543025	1.26488e-05	0.000267	8.1229e-05	6.20118e-05	0.0176552	0.00205162	0.00010408	0.0666469	0.0543509	0.000202368	0.0016628	0.000187235	0.000870763	1.20853e-06		0.00196918	0.00197659	5.30795e-05	0.186232	0.0511149		0.0382599	0.0022141	0.00171829	0.000118377	0.000149439	0.104228	0.000791966	6.4463e-05	0.000991164	0.000336335	6.8069e-05
HEB_12_146	0.000786348	0.00379974	0.000187501	0.000133492	0.0417304	0.0109471	0.000254866	0.000391148	0.000321128	0.00182561	0.000171782	0.0175493	0.00052639	0.0032121		0.000870396	1.20092e-05	0.00110748	1.28384e-05	5.82128e-06	0.0119253	0.00120541	5.54546e-05	0.0295289	0.0236408	0.00123575	0.000895976		0.000603186	0.000237216	0.00194387	0.00258886		0.000297742	0.588373	0.1251	0.0417646	0.0146808	0.00489144	0.00176761	0.000112584		0.292859	0.00305576	0.000221881	0.00136699	9.58851e-06	0.000126421
HEB_12_148	0.000207268	0.000447195	0.000287315	0.000147686	0.0239683	0.00599143	0.000179789	0.000971287	0.000534707	0.00147038	5.90701e-05	0.0076795	0.0166757	0.00151599	4.85067e-05	2.45527e-05	1.56218e-05	0.000547329	1.31846e-05	6.54555e-05	0.00593206	0.0014628	5.95076e-05	0.0918744	0.0787694	9.72949e-05	0.00169076	0.000164224	0.000456139	7.64151e-05	0.000161777	0.00307742	0.000729054	0.000184258	0.159963	0.0695252	0.100182	0.0188427	0.00504959	0.00131288	8.86866e-05	1.70777e-06	0.0930086	0.000310135	4.68492e-05	0.00122477	0.000235549	5.00203e-05	1.15524e-05
HEB_12_153	0.00035617	0.000647401	0.000164774	7.31624e-05	0.0254647	0.00538805	0.000328075	0.000869429	0.00029988	0.00135866	0.000131603	0.00838977	0.000223408	0.000606501	0.000391288	0.0113769		0.000328286		1.38962e-06	0.0110002	0.00158209	9.03207e-05	0.0307787	0.0215883	0.000871323	0.00174281		0.000736951	0.000210786		0.00189502	0.00124946	0.00055669	0.245236	0.0610177	0.0364336	0.0148249	0.00262678	0.00236869	0.000105603	1.78328e-06	0.214399	0.00308272	0.000200951	0.00134257	0.000131442	0.00013587	3.51535e-06
HEB_12_154	0.000210128	0.000804767	0.000139752	0.000135567	0.0138708	0.00302973	1.87411e-05	0.00176563	0.000224377	0.00171569	9.3723e-05	0.00396084	9.43694e-05	0.00427904	0.000356202	0.000389028	2.17711e-05	0.000795758	3.85554e-05	3.98351e-05	0.0141353	0.00170812	4.17198e-05	0.0328025	0.0260287	0.000206723	0.00179544	6.11081e-05	0.000658547		0.000290874	0.00442597	0.000594644	7.3207e-05	0.208077	0.0543653		0.0177419	0.00368819	0.00366373	0.000142226	2.05276e-05	0.146126	0.000917287	0.000137788	0.000867151	0.000263379	5.27975e-05	2.97946e-06
HEB_12_155	0.000356866	0.00270727	0.000310755		0.0453362	0.0120311	0.000196953		0.000283302	0.00166834	6.5432e-05	0.0387938	0.00572968	0.00314589	5.70864e-05	0.000435622		0.00168258		3.16976e-05	0.0146294	0.00209476	9.65423e-05	0.0883349	0.0687049	0.000237433	0.00205026	9.63738e-06	0.000955831	0.000452009	0.000723235	0.00373862	0.00187338	0.00231883	0.347984	0.0861525	0.125943	0.0274807	0.00970144	0.0025322	0.000138592	3.06458e-06	0.276169	0.00221358	0.000287672	0.00164508	0.000216162	0.000190214	2.10322e-05
HEB_12_159	0.000224664	0.00489845	0.000401362	0.000130487	0.0474507	0.0137497	0.000258112	0.000181223	0.000209945	0.00136965	0.000124581	0.0175036	0.000350481	0.0022731	7.82985e-05	0.000158515		0.00100285	4.35833e-05	2.78353e-05	0.00711921	0.000231987	4.79302e-05	0.0322255	0.0245251	0.00109686	0.00174394	4.30296e-05	0.000927899	0.000222818	0.000670477	0.00267805	0.00335165	0.0010556	0.290656	0.0572926	0.0686812	0.0116384	0.0106767	0.000552962	5.47127e-05		0.236273	0.000347219	0.000528643	0.00364554	7.23844e-05	0.000168333
HEB_13_008	0.000159998	0.00252558	0.000132469	0.000378231	0.0705684	0.00853878	0.000121704	3.64426e-05	7.01264e-05	0.000983211	4.23943e-06	0.0310287	0.00752229	0.000591949	6.9542e-05	0.000651475	3.93218e-06	0.000311584	8.4696e-06	1.25299e-06	0.00261676	0.000586766	2.37324e-05	0.0310824	0.0366846	0.000404478	0.00100874	2.52436e-05	0.00237005	0.000133499	0.00067056	0.005435	0.00308225	0.000119186	0.354206	0.0705048	0.049007	0.00458248	0.000487093	6.73499e-05	7.14449e-07	2.15257e-06	0.259122	0.00133162	0.000142028	0.000617406		7.93898e-05	1.83823e-06
HEB_13_009	0.000358193	0.00278162	9.37893e-05	0.000168981	0.0254022	0.00615839	0.00016607	0.000640319	0.000292433	0.00179642	7.90334e-05	0.0196356	0.000630289	0.000720646	0.000236469	0.000101364		0.0012914	5.26895e-05	4.14413e-05	0.00876633	0.000871589	0.000102854	0.051077	0.0400483	0.000663024	0.00187632			0.000176517		0.00285171		0.000364182	0.346428	0.077499	0.0832017	0.0203976	0.00966177	0.00131658	0.000100086		0.186804	0.00119176	0.00023966	0.00106953	6.57793e-05	0.000121168	7.31342e-06
HEB_13_012	0.000221441	0.00383127	0.00020734	0.000241893	0.0514005	0.0149494	0.000257399	0.000695604		0.00249936	9.63771e-05	0.0380731	0.000476243	0.00235072	0.00010085	0.000265502	5.65346e-06	0.000928378		4.40151e-05	0.00856306	0.000761975	5.15017e-05	0.0291931	0.0239493	0.000992599	0.000780107			9.14569e-05	0.00130487	0.00417302	0.00274027	6.97881e-05	0.254486	0.0506048	0.114496	0.0118742	0.00995024	0.00109482	8.23147e-05		0.129215	0.0024171	0.000989771	0.000620202	4.23809e-06	0.000353906	1.84302e-06
HEB_13_015	0.000649085	0.00460128	0.000275186	0.000146787	0.036433	0.0106429	0.000327446	0.000825568		0.00195466	0.000119347	0.03575	0.000717601	0.00389232	5.34099e-05	7.17573e-05	4.73153e-06	0.001284	4.56043e-05	1.68707e-05	0.00793509	0.000906217	4.14607e-05	0.0255682	0.0199215	0.000697104	0.00300334		0.000819251	0.000293699	0.000379983	0.00246794	0.00119554	0.00268918	0.379309	0.0851906	0.142731	0.0234211	0.0082703	0.000936946	6.71398e-05		0.232272	0.00199611	0.000828266	0.00232986	3.10522e-05	0.00037911
HEB_13_018	0.000626654	0.000486964	0.000141987	0.000213489	0.0208487	0.00513	2.30892e-06	0.00179506	0.000281067	0.00134206	3.97094e-05	0.0203989	8.87321e-05	0.0125057	6.75016e-05	0.00589481		0.00151834	5.85233e-05	1.69086e-05	0.0145151	0.00159996	2.32573e-06	0.0415302	0.0321689	0.000225798	0.00227072	6.18858e-05	0.000490196	8.94696e-05		0.0030506	0.00142085	0.00137133	1.0116	0.172903		0.0157493	0.00640587	0.00206554	6.1125e-05		0.270055	0.000407121	0.000254667	0.00231004	0.000270428	0.000123697
HEB_13_019	0.000174384	0.000846445	9.08561e-05	0.000124839	0.0131749	0.00336529	2.07643e-05	2.62862e-07	0.000672776	0.00161892	6.90346e-05	0.0311935	2.55026e-06	0.00535844	0.000368408	0.00468137	2.43054e-05	0.000821972	2.55255e-05	3.68647e-05	0.0150914	0.00173215	4.27527e-05	0.0402611	0.0348436	0.00031596	0.00162848	5.0384e-07	0.000689241	0.00011618	0.000472663	0.00455939	0.00105245	0.000217624	0.347915	0.0796766	3.39702e-05	0.0179318	0.00558873	0.00180546	0.000150564	0.00013084	0.292615	0.00261174	0.000436707	0.00108515	0.000274259	0.00026003	2.07484e-06
HEB_13_031	0.000726506	0.00139211	8.29339e-05	0.000196043	0.0348485		0.000263905	9.81277e-05	0.00020063		6.78292e-05	0.00791329	0.000216165		0.000128047	0.000268867		0.00100949		3.95298e-07	0.00421464	0.000648536	5.33608e-05	0.0257632	0.0180302	0.00227497	0.000970709			0.000209912	0.00214355		0.00095204	0.000483073	0.520817	0.127928	0.0134146	0.00481283	5.80918e-06		7.2719e-05		0.310228	0.00099493	0.000492121			0.000181589	9.6703e-06
HEB_13_033	0.000176323	0.000238711	0.000158723	6.63449e-05	0.0304692	0.00732885	0.000221584	0.00524237	0.000143267	0.00131619	9.74883e-05	0.0269414	0.0133973	0.00105692	0.000869206	0.000351791	2.62327e-05	0.00053444		3.45418e-05	0.013609	0.00219841	0.000327255	0.0552872	0.041951	0.000198062	0.000696142	0.000349112	0.000488846	1.79264e-05	0.000436728	0.00501791	0.00140827		0.259565	0.0487817	0.0793133	0.014353	0.00563208		0.000213836	0.00104849	0.025182	0.00455062	0.000959796	0.000459215	0.00037831	0.000476627
HEB_13_035	0.000909153	0.0029581	0.000256115		0.0256356	0.00742704	0.000283086	0.000665356	0.000258703	0.00157909	0.000135922	0.0252117	0.0374084	0.000896744	0.000917376	0.00602666		0.000998218	0.000100008	2.02216e-05	0.00733048	0.00102491	0.00014961	0.0576789	0.0479339	0.00163718	0.00283889	5.21391e-05	0.00137996	0.000485062		0.00180324	0.00283327	0.000552148	0.478447	0.10402	0.203361	0.025883	0.00711869		8.00112e-05		0.164894	0.000710694	0.000462241	0.0021364		0.000270654	1.63413e-05
HEB_13_036	0.000278933	0.0031276	0.000143042	0.000214275	0.0509553	0.0149373	0.000280885	0.000272143	2.09926e-05	0.00317633	9.82856e-05	0.0216605	0.00330599	0.00163259	0.00022476	0.000122631	7.15416e-06	0.00276034	2.31615e-05	9.18032e-05	0.00802951	0.00109838	6.62725e-05	0.0248337	0.0192929	0.00155315	0.00160616		0.000469507	0.000359353	0.00101215	0.00532233	0.0021808	0.000716141	0.531102	0.118448	0.0814375	0.0149706	0.00142501	0.00169984	7.88669e-05	4.74932e-06	0.199266	0.000801668	0.000187376	0.000955111	7.9763e-05	7.99013e-05
HEB_13_037	0.000247297	0.00135021	0.000158507	0.000160025	0.0395428	0.0067995	0.000201521	0.000214071	0.000171192	0.0016903	0.00011372	0.00530347	0.00159222	0.000637654	0.00050095	9.97769e-05		0.000629146		2.59145e-06	0.00416282	0.00071094	3.54886e-05	0.01017	0.00764638	0.00268437	0.000694382		0.00100275	0.000307917	0.00257126	0.00252602	0.000766518	0.000270229	0.374615	0.077278	0.0512576	0.00573202	0.000941303	0.000141517	0.000101055	8.56038e-06	0.501528	0.00236898	0.000360463	0.000646935	7.64619e-07	0.000285083	4.1963e-06
HEB_13_038	0.000425078	7.61395e-05	8.83273e-05	0.000245953	0.0149253	0.00200712	9.70651e-06	0.00235842	0.00103206	0.00158109	3.33867e-05	0.0101772		0.0112827	0.000339111	2.33027e-05		0.000543634	6.36392e-05	3.683e-05	0.0112087	0.00144164	0.000417292	0.155508	0.117441	5.87263e-05	0.00327303	0.000702163	0.000743858			0.004062	0.00157822	0.00018814	0.718829	0.115466		0.0331765	0.0109172	0.00162978	4.17573e-05	1.81403e-05	0.0717718	0.00168364	8.67771e-05	0.00493932	0.000557917	7.60249e-05	0.000137071
HEB_13_039	0.000146089	2.44017e-06	3.93092e-06		0.00771929	0.00193348	1.99308e-05	0.00157741	7.91235e-06	0.000515566		0.0165019	0.0391666	0.000186315	2.7186e-05	0.000176944		0.00102879	2.11428e-06	1.34986e-05	0.00197784	0.000892377	3.92e-05	0.0275783	0.0334241	9.31364e-05	2.19115e-07	1.70862e-06		4.08128e-05		0.00427916	0.00192403	0.000104522	0.384965	0.0703175	0.0903507	0.00846673	5.28612e-06		3.06013e-06		0.0663126	0.00122593	0.000179814	0.000529296	0.000201272	0.000140956
HEB_13_042	0.000464077	0.00171676	0.000131178	0.000271472	0.0201913	0.00782601	0.00025834	0.000241733	0.000128941	0.000780428	0.000105076	0.030017	0.00411253	0.00335506	0.000167528	0.000167918		0.000322248	4.5239e-05	7.23307e-05	0.0060633	0.000781995	0.000107479	0.15112	0.108809	0.000141505	0.000735137	3.2615e-05	0.00110805	0.000147224	0.00180132	0.00690739	0.00234744	0.000443612	0.38281	0.112682	0.0370024	0.00744083	0.00389487	0.00140569	9.47632e-05	3.85302e-06	0.0974831	0.00510492	5.10077e-05	0.000512469	2.51783e-05	3.28178e-05	1.03634e-06
HEB_13_045	0.000648367	0.000925438	6.89503e-05	0.00033696	0.0170515	0.0028636	8.93168e-05	7.65809e-05	1.32317e-05	0.00119738		0.0075605	0.00460782	0.00119205	0.000156092	0.0023484	1.48334e-05	0.000121119	3.38888e-05	7.64297e-06	0.00334181	0.000753088	7.22484e-05	0.0460725	0.0541232	0.00019365	0.00245833		0.000987692	0.000151075		0.00588889	0.00234183	0.00105487	0.748445	0.16429	0.0436988	0.012477	0.000335704	4.68064e-05	0.000104157	1.31671e-06	0.274857		6.8605e-05	0.00208465	1.99138e-06	5.12542e-05	2.186e-05
HEB_13_048	0.000132749	0.000384007	5.19912e-05	7.98116e-05	0.00456431	0.000813531	0.000145417		0.000189043	0.00047505	1.75322e-05	0.00402919	0.00173616	5.51978e-05	9.32373e-06	7.39835e-05	9.53928e-06	1.95827e-05	1.41387e-06	2.24917e-06	0.00263208	0.000502432	3.36113e-05	0.00457789	0.00350243	6.33837e-05	0.000484592	3.0137e-05	0.000312555	2.48308e-05	0.000222693	0.000901871	0.00030379		0.267854	0.0581899	0.0158387	0.00124468	0.000465937	0.000198656	4.58583e-05		0.112366	0.00103175	3.11353e-06		1.0628e-05	8.64121e-06
HEB_13_050	0.00120669	0.000430262	0.000213801	0.000212882	0.0189493	0.00367389	1.80725e-05	0.00183474	0.000141663	0.00159366	5.1609e-05	0.0139461	8.13764e-05	0.00818485	0.000144528	0.00354875		0.000805771	1.6447e-05	1.81026e-05	0.0124992	0.00125655	8.96081e-05	0.0154278	0.0114237	0.000123542	0.00202077		0.000272509		0.00062073	0.00245109	0.000737748	0.000894061	1.06066	0.185487		0.00948066	0.00680117	0.00193575	0.000149886	1.61312e-06	0.257211	0.000102625	0.000182565	0.00351278	0.000546985	0.000120475	2.00088e-05
HEB_13_052	0.000259178	0.00105628	0.000199797	0.000116259	0.054277	0.00939731	0.000174925	0.000714723	0.00021564	0.00121969	5.41534e-05	0.0132664	0.0253593	0.00189308	8.54069e-05	7.50519e-05		0.00139286	3.36771e-05	5.89391e-06	0.00314907	0.000370357	1.17238e-05	0.0788053	0.0637808	0.00131835	0.00121476	9.9572e-06	0.00144906	0.000454013		0.00326963	0.001611	0.000707848	0.31271	0.0707912	0.139016	0.0140188	0.00240564	0.000732252	5.00106e-05	3.61265e-06	0.291686	0.00213004	0.000117567	0.000960443		0.000125425
HEB_13_053	0.000644212	0.000169601	0.000187803	0.000105196	0.00590603	0.00114472	3.64318e-06	0.000692904	0.000597866	0.00144603	5.21953e-05	0.00504535	4.02665e-05	0.00254859	0.000455783	0.000291973	7.51966e-06	0.000460983	1.51186e-05	4.66671e-05	0.0141548	0.00166756	4.25214e-05	0.0300973	0.024799	0.000140708	0.00141032	5.24768e-06	0.000247191		0.000197699	0.0044793	0.000559795	7.62182e-05	0.284122	0.0731355		0.00868841	0.0099324	0.00190527	0.000125809	0.00095559	0.101609	0.00212669	0.000102139	0.00103512	0.000324175	6.18956e-05	4.33615e-06
HEB_13_057	0.000949407	0.00145732	0.000191909	0.000179954	0.0394617	0.0123232	0.000286359	0.000664953	0.000191	0.00213743	8.50242e-05	0.0059122	0.000845108	0.0030485	0.000131739	4.44566e-05	5.05081e-06	0.00155612	1.95993e-05	7.11999e-05	0.0041287	0.000679862	8.44317e-05	0.026096	0.0196191	0.00236286	0.00117781		0.000617164	0.00018977	0.00188911	0.00344403	0.00158499	0.000811131	0.0795242	0.0915495	0.0433883	0.0205094	0.00491341		5.32285e-05		0.184063	0.00324214	9.83813e-05	0.00186018	8.32169e-05	6.53579e-05	2.46506e-05
HEB_13_060	0.000697413	0.000239166	0.000483502	0.000108611	0.0115306	0.00258436	0.000119836	0.00172084	0.000174751	0.00120976	4.60794e-05	0.00217571	0.0140087	0.000539006	3.15826e-05	0.000178696	2.18193e-05	0.000142231	7.55112e-06	4.17725e-05	0.0056845	0.0013875	7.79156e-05	0.0293358	0.0228421	0.000212296	0.00107624		0.000232161	6.07155e-05	0.000553523	0.00243422	0.000857318	0.000110477	0.163973	0.0659894	0.072483	0.00530532	0.00133847	0.00174499	7.0023e-05	7.29151e-07	0.0823933	0.000976564	0.000308154	0.00131451	0.000279101	0.000283195	2.28765e-05
HEB_13_061	0.0006409	0.00405472	0.000148127	0.000154491	0.0613112	0.0171204	0.000426094	0.000848912	9.28341e-05	0.00212833	0.000131823	0.0210869	0.000624595	0.0040414		0.000492312		0.0040414		5.2661e-05	0.0103569	0.000924558	0.000107727	0.0246972	0.0189731	0.00123683	0.00106627		0.000646019	0.000199524	0.000678803	0.00416858		0.00175369	0.368133	0.0795069	0.103702	0.019489	0.00106869	0.00157233	7.78174e-05	4.80981e-05	0.160717	0.000915892	0.000907377	0.000944748	5.56995e-05	0.000290801	1.84885e-06
HEB_13_062	0.000491176	0.000596864	0.000239247	0.000427696	0.0192979	0.00254249	9.70471e-06	0.0077349	0.000107534	0.00130492	6.91579e-05	0.0340718	0.000178047	0.00989635	0.00083856	0.00571602	1.88266e-05	0.000362068		9.13737e-05	0.0196686	0.00212105	0.000490533	0.0617226	0.0481112	7.48222e-05	0.00307421	0.000144016			0.000453398	0.00368803	0.00137584	0.000550972	0.922401	0.150523		0.0324881	0.00295956	0.00161955	0.000210565	9.00853e-06	0.128294	0.000336837	0.000218302	0.00549239	0.00134606	0.00011221	4.77529e-05
HEB_13_063	0.000540276	0.00137588	0.000240036	0.000121716	0.0111097	0.00444903	0.000362277	0.000230082	0.000428082	0.00159667	9.25817e-05	0.0075489	9.08248e-05	0.00212337	0.000361676	0.000340119		0.000448692	1.41143e-05	3.6454e-05	0.006336	0.000912457	4.52704e-05	0.0181037	0.0134268	0.00103953	0.000946649		0.00058835	0.000198628	0.00165152	0.00309665	0.00110239	0.00109987	0.224642	0.0761365	0.00127457	0.00784198	0.00292629	0.0023382	6.8995e-05	6.06937e-05	0.137952	0.00110382	6.67021e-05	0.00083579	0.000144797	4.87419e-05	1.2016e-05
HEB_13_064	0.00042073	0.00184053	0.000269795	5.1007e-05	0.0250348	0.00623499	0.000375724	0.000205135	0.000447376	0.00199419	1.02058e-05	0.0068959	0.000337129	0.000366889	0.00042599	6.59344e-05		0.000712418		4.51377e-05	0.00674427	0.000563722	4.03467e-05	0.0363492	0.0253263	0.000608984	0.00111111	0.000151834	0.000386013	0.000263342	0.000564036	0.00296349	0.00236454	0.000450618	0.464868	0.106195	0.0442637	0.0144487	0.00353229	0.000721677	4.80263e-05		0.172731	0.00342699	9.26951e-05	0.000892478	1.87636e-05	7.30226e-05
HEB_13_065	0.00066767	0.0032792	0.000244012	0.000190436	0.0388456	0.0108598	0.000366316	0.000431696	0.000229042	0.00246745	9.21179e-05	0.0111856	0.00484924	0.00215526	0.000201371	0.000222259		0.0033148		4.98417e-05	0.00744109	0.00083718	3.70048e-05	0.0329553	0.0253462	0.000819242	0.00175169	8.97853e-05	0.000396429	0.00016662	0.000532048	0.00420434		0.00429929	0.341543	0.0736098	0.0937238	0.0269408	0.00376391	0.000839012	6.39717e-05	6.23129e-06	0.235787	0.00262978	0.000137389	0.00139998	8.05531e-05	7.50171e-05
HEB_13_066	0.000658301	0.00219546	0.000239952	0.000261226	0.041281	0.0107487	0.0003342	0.000506244	0.000328367	0.00181955	0.000117711	0.0252934	0.00323753	0.00198566	6.84898e-05	0.000114087	9.82069e-06	0.000565238	3.73346e-05		0.0130519	0.00183657	5.43244e-05	0.0403172	0.0312563	0.00075201	0.00190121			0.000322817		0.00413929	0.00160565	0.0018249	0.307305	0.0815099	0.0883894	0.0110523	0.00476113	0.00181255	2.7259e-06		0.144125	0.00112385	0.000195357	0.0013224	2.78626e-06	5.31157e-05
HEB_13_068	0.000151972	0.000851671	6.24544e-05	0.000184241	0.0325514	0.00854823	0.000180158	0.00065998		0.0014544	0.000128643	0.0196683	0.000927408		0.00123037	0.000160591		0.000303776		9.10909e-06	0.0119595	0.00138071	0.000169545	0.0334067	0.0259991	0.00124858	0.000612001	0.000124121			0.000820169	0.00304237	0.002084		0.225107	0.0435264	0.00641969	0.010707	0.00477985	0.0010932	0.000128699		0.0367829		0.000202411		2.95285e-05	0.000138653	3.60092e-06
HEB_13_069	0.000666092	0.00102537	0.000197169	0.000142788	0.0141847	0.00359001	8.7902e-05	0.000638372	0.000561532	0.00206764	6.20194e-05	0.0116993	0.000145549	0.00264321	0.000237246	0.0058253	2.24806e-05	0.000371506	1.91526e-05	2.46952e-05	0.0102872	0.00104963	5.81333e-05	0.0397527	0.0317423	0.000152691	0.00125954	4.09767e-05	0.000396433	5.81552e-05	0.00040188	0.00524568	0.000673558	0.00129729	0.433053	0.0876535	0.0430967	0.00964798	0.00343925	0.000985018	6.67402e-05	9.80937e-05	0.181691	0.00156741	9.74557e-05	0.000976722	0.000143919	6.12808e-05	9.06294e-06
HEB_13_070	0.000351385	0.000820269	5.09358e-05	0.000379461	0.0354956	0.00583039	7.81439e-05	0.000142195	0.000231497	0.00056135		0.0177453	0.0153781	0.000543758	0.000117249	0.00303736		0.000176577	5.00422e-05	1.03139e-06	0.00273066	0.00048067	7.42654e-05	0.0558199	0.0461541	0.000289175	0.000977983	1.98963e-05	0.000657954	0.000116634	9.05497e-05	0.0037404	0.00282012	0.00248849	0.374694	0.0875303	0.112336	0.0217675	0.00694919	9.7314e-05	5.38046e-05	2.42964e-06	0.195722	0.000659068	0.00102399	0.00106173		0.000308417	3.61089e-05
HEB_13_072	0.000178921	0.000662777	0.000108592	0.000213896	0.0344248	0.00455568	0.00012213	0.000168225	9.92231e-05	0.000349093	6.4326e-05	0.0220291	0.0104433	0.000969895	0.000364682	0.0022884		0.000569367		1.75848e-06	0.00380943	0.000669083	7.4139e-05	0.022285	0.0210836	0.000323477	0.00108618	8.28373e-05	0.00112595	5.53064e-05	0.000314065	0.00183009	0.000494896	2.44144e-06	0.218268	0.0464096	0.109081	0.01022	0.00585947	6.9824e-05	3.80786e-05		0.282876	0.00145703	0.000656661	0.00109871		0.000254789	1.3937e-05
HEB_13_075	0.000467909	0.00181216	7.23942e-05	0.000231789	0.071227	0.0188319	0.000263992	0.000214353	9.28682e-05	0.00114691	5.21927e-05	0.00577118	0.00150047	0.00085882	3.05348e-05	0.000287778	4.29009e-06	0.0010105		5.26497e-06	0.00342273	0.000658285	4.95635e-05	0.0303824	0.0248309	0.000673963	0.000990126		0.00138701	0.00021937	0.00293365	0.00424879	0.00242105	0.000534156	0.508702	0.115999	0.0787277	0.0107333	0.00160557	0.000124127	5.80635e-05		0.338525	0.0014598	0.000148735	0.00105762	3.30986e-06	7.66697e-05	1.80823e-05
HEB_13_081	0.00032416	0.00106892	5.57923e-07	0.000234309	0.035563	0.00694581	0.000130218	6.73543e-05	0.0001859	0.00093277	7.25339e-05	0.0171931	0.00127193	0.000810565	0.000868024	0.000148348		0.000254795	3.8013e-06	1.93805e-06	0.00747969	0.00114721	7.46323e-05	0.0254305	0.0254739	0.000654303	0.00141472		0.000654878	0.000118096	0.00202414	0.00454872	0.00249944	0.000300278	0.537383	0.113398		0.00533258	0.00565926	0.000174777	9.28093e-05	1.93119e-06	0.297799	0.00166383	0.000145541		1.22548e-06	9.19365e-05	1.13573e-05
HEB_13_083	0.000779964	0.00122621	0.000112109	0.000248493	0.0490278	0.014237	0.000138007	0.00067929	0.000178061	0.00117852		0.0281378	0.022124	0.00190387		0.000379387		0.00241649	4.43956e-05	3.10357e-06	0.00521852	0.000693983	5.81916e-05	0.046583	0.0347641	0.00106353	0.00105362	6.69925e-05	0.000909032	0.00035032	0.000429838	0.00409469	0.00290326	0.000729213	0.470921	0.121704	0.188598	0.0179372	0.0164702	0.000607434	6.18652e-05	4.09607e-05	0.284492	0.00277056	0.00155829	0.000735868	1.52409e-06	0.000778105	1.31482e-05
HEB_13_088	0.000631305	0.00096967	0.000276053	8.24612e-05	0.0242583	0.00621989	0.000120896	0.000418867	0.000608237	0.00209261	0.000119957	0.0112479	0.000537881	0.000969417	0.000101537	0.0140754	1.562e-05	0.000481887		9.73551e-06	0.00767473	0.000772036	1.42235e-05	0.0121769	0.00921006	0.00134308	0.00108136	4.04759e-05	0.000352343	5.87406e-05	0.000690148	0.0042145	0.00129413	0.000453082	0.391177	0.0941622		0.00576719	0.00504946		7.71281e-05	4.90023e-06	0.151	0.00497116	0.000474223	0.00168		0.000204727	1.57019e-06
HEB_13_092	0.000401126	0.00102738	5.10241e-05	0.000148537	0.0262862	0.00601132	0.000145248	0.000557916	2.3263e-05	0.00178243	8.59256e-05	0.0313886	0.00514562	0.00221757		4.89753e-05		0.00131143	6.78129e-05	2.38772e-05	0.0067361	0.000670783	0.000255697	0.0745947	0.0591701	0.000533004	0.00195074	0.000311373	0.000756192	5.20345e-05	4.36621e-05	0.00352356	0.00293226	5.49486e-05	0.370851	0.0881882	0.0935346	0.0127612	0.00143587	0.000578283	7.31443e-05		0.0824893	0.00084938	9.77361e-05	0.00189735	6.15131e-05	5.03593e-05	4.15244e-05
HEB_13_093	0.000242901	0.0010283	8.66641e-05	0.000251696	0.0357438	0.00726543	7.70868e-05	0.000662433	0.000612129	0.00123909	0.000103913	0.00737028	0.000201456	0.000526339	9.76675e-05	2.91284e-05	4.97581e-05	0.000309793		4.44004e-05	0.010118	0.00147008	0.000101451	0.0553861	0.0465133	0.00166649	0.00289645	0.000396362	0.00117666	2.97803e-05	5.04299e-05	0.00191291	0.00223061	7.43924e-05	0.26461	0.0345416	2.66371e-06	0.0113221	0.00678851	0.000740418	0.000125166	7.70575e-05	0.233777	0.00578119	0.000139035	0.00240205	1.97445e-05	0.00011726	2.38121e-05
HEB_13_094	0.000358603	0.00136494	0.000127176	0.000223977	0.0488297	0.00892788	9.20063e-05	5.05984e-05	0.000127893	0.000762973	2.73727e-05	0.0244752	0.00185829	0.00158102		0.000909984	1.22671e-05	0.000330836		2.2603e-06	0.00297008	0.000671628	6.24648e-05	0.0183243	0.0173733	0.00030274	0.000787844		0.000906742	4.83181e-05	0.00120753	0.00378649	0.00232741	0.000893392	0.4805	0.103588	0.028023	0.0105906	0.0039216	2.31071e-05	6.68857e-05		0.370967	0.00116743	0.000394082	0.00111679	1.04611e-06	0.000190479	7.89165e-06
HEB_13_095	0.00024453	0.002295	0.000154917	9.22149e-05	0.0267844	0.00645755	0.000250333	0.000551308	0.000174865	0.0012233	0.000108804	0.0102356	0.0005339	0.000207173	0.000217076	0.000585475	1.34319e-05	0.000616624		4.92975e-05	0.00902386	0.000870713	8.06831e-05	0.0258756	0.0197579	0.000279392	0.00241757	0.000110063	0.000574401	0.000375837	9.62481e-05	0.0025536	0.00302221	0.000299006	0.313497	0.063418	0.0141187	0.0125461	0.0102594	0.000654227	6.94329e-05		0.246246	0.00129038	0.000197785	0.00229066		0.000104486	3.46521e-05
HEB_13_097	0.000649595	0.00294694	0.000110806	0.000255256	0.062172	0.0150053	0.00010428	8.20931e-05	3.21849e-06	0.000922327		0.0224651	0.00335486	0.000908877	0.000198434	0.000308306	5.49227e-06	0.000679599	1.10688e-05	1.345e-06	0.00374893	0.000693215	5.38186e-05	0.0465458	0.0348902	0.000130553	0.000999697	7.90543e-05	0.000913462	0.000495963		0.00328161	0.00320354	0.000634017	0.507207	0.117306	0.0370401	0.0111248	0.000550076	4.17831e-05	2.49238e-05	2.61378e-06	0.382898	0.000958622	0.000154538	0.000788492		8.203e-05
HEB_13_099	0.000458748	0.000448931	4.40455e-05	0.000188344	0.00564761	0.000827766	6.49807e-05	6.13981e-05	2.38404e-05	0.000651378	2.3376e-05	0.00219147	0.00326973	9.60602e-05	0.00029251	9.69929e-05	3.94181e-06	4.99243e-05	4.15181e-05	4.05704e-06	0.00241935	0.000626176	9.54059e-05	0.0552775	0.0543202	0.000393208	0.00249241	0.000242175	0.00063289	5.08058e-05	0.000169651	0.00326055	0.0021123	0.000268553	0.477579	0.1068	0.0173843	0.010542	0.00211088	5.82576e-05	3.23723e-05	4.89346e-06	0.222331	0.000183555	7.64556e-05		1.90921e-06	1.59203e-05	2.35165e-05
HEB_13_101	0.000152103	0.000660569	4.19367e-05	0.000226651	0.0420793	0.00473825	2.53648e-05	0.000133331	0.000104442	0.000755499		0.0132536	0.0208646		3.06544e-05	0.000196872		0.000350709		7.73282e-07	0.00228044	0.000506563	5.10452e-05	0.0767146	0.0629113	0.000394239	0.0013597	7.80114e-05	0.00147136	0.000142237		0.00489512	0.00287452	0.000547521	0.452266	0.107756	0.0705994	0.0120678	0.000405562	5.91254e-06	9.58611e-06	2.36948e-05	0.273952	0.00093547	0.000112175	0.000872507		5.62764e-05	1.71021e-06
HEB_13_102	0.000546979	0.00174412	0.000314946	0.000116291	0.0280607	0.00827524	0.000284759	0.000227453	0.000181575	0.00127302	8.20339e-05	0.0231123	0.000413318	0.00274403	0.000449669	0.000693533	1.03615e-05	0.00105539	2.00273e-05	3.64505e-05	0.00538658	0.000534541	0.000120931	0.0301173	0.0243251	0.000794361	0.00114144	7.62262e-05	0.000476851	0.000352866	0.00152919	0.00252113	0.00216421	0.000978163	0.503967	0.110252	0.0107478	0.00898094	0.00394332	0.000795336	6.06105e-05		0.181469	0.00326961	0.000189138	0.000950062	3.63e-05	0.000113204	3.4792e-05
HEB_13_104	6.13903e-05	0.000908967	9.15373e-05	6.26765e-05	0.0300773	0.00709683	0.000142419	0.000300192	0.000196583	0.000771274	4.73131e-05	0.0219696	6.62536e-05	0.00128395	0.000163527	0.000466999	4.22059e-06	0.000339773		5.03335e-06	0.00361819	0.000613749	3.25462e-05	0.0248699	0.025579	0.00192218	0.000282952		0.000529088	5.1814e-05	0.00283492	0.00255506	0.00097103		0.24793	0.0425059	0.00096229	0.00473621	0.00228677	0.000134596	6.70253e-05	1.18703e-06	0.170563	0.00125553	0.00020897			0.000114968	1.06525e-05
HEB_13_105	0.000739549	0.00132566	0.000153435	0.000183125	0.0494151	0.0140005	0.000193961	0.000895134	4.28985e-05	0.00175249	0.000112853	0.0177195	0.000194477	0.000705671	0.000336393	0.00037943	5.91247e-06	0.000660215	1.34625e-05	7.91985e-05	0.00655888	0.000933222	6.39053e-05	0.0285025	0.0217174	0.000232199	0.00160418	2.6652e-05	0.000541225	0.000241783	0.000772999	0.00293703	0.00148715	0.00048908	0.362643	0.103585	0.0847552	0.0100539	0.00109105	0.00154115	7.90792e-05	1.46414e-05	0.292073	0.00292589	0.000239737	0.00146762	4.83452e-05	0.000256394	3.84059e-06
HEB_13_108	0.000195421	0.000529735	3.70364e-05	0.00015722	0.0175261	0.00214143	3.55245e-05	0.00133428	1.46915e-05	3.66607e-05		0.0139851	0.0257954	0.000293567	9.46746e-06	0.000437588	3.26774e-05	0.000310197		3.88148e-06	0.00152941	0.00100435	8.40379e-05	0.0500522	0.0580156	4.62145e-05	0.00101408	0.000309506	0.000558863	4.44952e-05	0.000188983	0.00349932	0.00193402	0.000284445	0.473295	0.0871525	0.0870415	0.00603733	4.20641e-06		6.96755e-06		0.125479	0.000753286	1.13389e-05	0.00104525	0.000323384	4.79841e-05	1.19783e-05
HEB_13_111	0.000612204	0.000735461	0.00014843	0.000248367	0.0530423	0.0125374	0.000119315	0.000119009	7.26314e-05	0.00086278		0.0131669	0.00305177	0.00107815	0.000354554	0.00102712		0.00086735	1.7275e-05	4.57155e-06	0.00305757	0.000687236	3.89182e-05	0.0180969	0.013729	0.000592979	0.00092732		0.000673132	0.000714984	0.00357504	0.00419033	0.00200067	0.00142593	0.511745	0.122466	0.0385095	0.00841357	0.000706289	8.2841e-05	5.88636e-05	2.47126e-05	0.323392	0.0016872	0.000116969	0.000764062	3.8557e-07	8.20902e-05	9.69785e-06
HEB_13_116	0.000203266	0.000233835	0.000182649	0.000176543	0.029086	0.00469281	0.000234863	0.00218831	0.000210176	0.00133987		0.00705098	0.0366857	0.00111895	5.85799e-05	6.41637e-05	4.51597e-06	0.000703164	3.73881e-05	5.43031e-05	0.00625104	0.00119987	0.000180691	0.160184	0.116876	0.000252835	0.00211844	0.000137005	0.00109865	0.000247207		0.00455878	0.00232978	0.000324779	0.367907	0.115515	0.0997273	0.0178623	0.000729083	0.00082598	8.57556e-05	8.21172e-06	0.122212	0.00169412	6.75752e-05	0.00183958	0.0001417	7.67729e-05	4.62046e-05
HEB_13_124	0.000548753	0.00188219	0.000148156	0.000163864	0.0348321	0.00975898	0.000346653	0.00036491	0.000345407	0.00283512	0.000122267	0.0224624	0.00244664		0.000599198	0.000468661	5.68977e-06	0.000780436		5.97302e-05	0.00976081	3.95282e-06	9.63554e-05	0.0402869	0.0317976	0.00115547	0.00111235		0.000503167	0.000213071		0.00188342	0.00199818	0.000263765	0.268505	0.127067	0.092203	0.0110397	0.0101397	0.00202492	7.82191e-05		0.168469	0.00275325	0.000816905	0.0187309	6.52619e-05	0.000332284
HEB_13_126	0.000452892	0.00120399	0.000242258	0.000178392	0.00899326	0.00471452	1.25621e-05	0.000130449	0.000102829	0.000995525	6.25619e-05	0.00459339	0.00386607	0.000899984	0.000581499	0.000733758		0.000254254		4.60936e-06	0.00499097	0.000979372	8.51639e-05	0.0957613	0.0795115	0.0010374	0.00208437		0.000994307	0.000222885	0.000626194	0.00592611		0.000991938	0.763582	0.179369	0.0266952	0.0122218	0.00189294	4.1831e-05	6.92788e-05		0.15835	0.000310999	0.000119774	0.00167849		4.24813e-05
HEB_13_129	0.000180625	0.00121914	6.61549e-05	0.000197729	0.0321699	0.00412235	0.000111959	8.98665e-05	0.000168047	0.000669879	4.48398e-05	0.00728966	0.0142156	0.00139974	5.7892e-05	0.000516211	8.21532e-06	0.0004042	3.54818e-05	2.41455e-06	0.00397211	0.000580661	5.50975e-05	0.106567	0.0813289	0.000230659	0.00159036	6.35611e-05	0.00173874	0.000113454	0.000807668	0.00544333	0.00285899	8.18217e-05	0.319989	0.0715437	0.048404	0.0119454	0.00266527		9.53665e-05		0.188599	0.00100086	3.609e-05			5.42314e-05	1.19523e-05
HEB_13_130	0.000365722	0.00215618	8.0812e-05	0.000273886	0.0232581	0.00606637	0.000189671	0.00025409	0.0005413	0.00131879	4.05028e-05	0.0180956	0.0145146	0.00250144	0.000159497	0.00014046	1.20592e-05	0.00136317	7.42038e-05	5.12315e-06	0.00254726	0.000477968	0.00011494	0.10194	0.0767277	7.80963e-05	0.00136061	7.59055e-05	0.000747454	0.000188271	0.00016248	0.00362306	0.00234453	0.00113602	0.463199	0.115912	0.0886432	0.0231692	0.0035567	0.000236543	2.27797e-05	7.40801e-06	0.134146	0.000904907	6.89525e-05	0.000973165	6.64378e-06	5.29501e-05	5.82278e-06
HEB_13_136	0.000261348	0.00112637	5.25648e-05	0.000193987	0.0216521	0.00272757	5.42429e-05	0.000259742	7.02034e-05	0.00055397		0.0120215	0.00718631	0.000760351	0.000467497	4.58831e-05		0.000183424	1.4588e-05	7.88118e-07	0.00420447	0.000727402	6.41129e-05	0.0831818	0.0686833	0.000218832	0.00192332		0.000955206	0.000127458	0.000185936	0.00210675		0.000108117	0.408488	0.101439	0.0819321	0.011827	0.00240255	5.36102e-05	4.83914e-05		0.178945	0.000207164	0.000234454	0.00124968		0.00011538
HEB_13_137	0.000448663	0.00058865	0.00015868	0.000196805	0.0181741	0.00343128	0.000108423	0.00012411	0.00041304	0.000889089	1.48074e-05	0.00586339	0.000301896	0.00224925	0.000185039	0.000811696	5.99221e-06	0.00205191		9.84176e-07	0.00265187	0.000602639	6.75046e-05	0.0108327	0.0073937	0.00270188	0.0010631		0.000695888	0.000707542		0.00502246	0.00267093	0.00184798	0.50368	0.122743	0.0237822	0.00462596	0.00348972	0.000164145	2.7316e-05	3.47086e-06	0.358885	0.00143336	0.000570014	0.000979103		0.000379543	4.91294e-06
HEB_13_140	0.0004423	0.000992281	0.00028272	0.000218589	0.0411106	0.00866029	7.70797e-06	0.00559266	0.000144031	0.00193135	9.05396e-05	0.0183449	0.000119226	0.014296	0.000319127	0.00915403	3.5149e-06	0.00359903	1.95589e-05	2.07272e-05	0.0133591	0.00143279	0.00015058	0.0390802	0.0312306	0.000116395	0.0021666		0.000757559	6.51318e-05	0.000787218	0.00287424	0.00116712	0.00191229	1.02139	0.15695		0.0177245	0.00598999	0.00360425	5.70001e-05	2.52297e-06	0.296667	0.00182897	0.000875221	0.00217194	0.000770014	0.000478598	1.71847e-05
HEB_13_142	0.000728471	0.000378313	6.31493e-05	0.000172867	0.0341549	0.00704779	0.000136917	0.000702265	0.000330995	0.00139995	4.67172e-05	0.0200973	0.00122923	0.000794218	0.000365681	0.000449549	1.65372e-05	0.00158727		3.47151e-05	0.00651111	0.000733453	5.38751e-05	0.0344192	0.0253172	0.000248927	0.00121436	0.00033111	0.000556307	0.000138616		0.001627	0.000884843	0.00104696	0.398403	0.127491	0.0826184	0.00750289	0.0170558		4.40663e-05	1.48112e-06	0.214162	0.00134252	0.0004524	0.00133643	2.99231e-05	0.000394755	2.53279e-05
HEB_13_145	0.000241535	0.000270127	8.99664e-05	0.000129527	0.017001	0.0022231	8.66027e-05	6.08684e-07	0.000126879	0.000468631	2.17742e-05	0.0138085	6.3972e-05	0.000357258		0.000336455	6.47349e-05	5.58931e-05	1.39953e-05	2.358e-06	0.00302371	0.00053922	4.59109e-05	0.0247858	0.0262414	0.00017453	0.0013039	0.000499138	0.000700248	5.75204e-05		0.00279358	0.000831277	5.40141e-05	0.262652	0.0529601	2.37473e-06	0.00600887	0.0010605	1.50708e-05	4.37285e-05		0.155323	0.00124673	3.14427e-05	0.00161123	4.5046e-07	1.10146e-05	1.89386e-05
HEB_13_149	0.000528474	0.000202088	0.000362203	0.000131162	0.016618	0.00349586	4.30793e-05	0.00128724	0.000140798	0.00149628	4.234e-05	0.0171033	0.000173768	0.00075706	7.39659e-05	0.00142652	1.77447e-05	0.000108045	2.21365e-05	4.04865e-05	0.0140992	0.00169984	5.5255e-05	0.0194994	0.0155772	0.00012145	0.00149301	0.000118613	0.0002437	4.62813e-05	0.00035182	0.003235	0.000784197	0.000201706	0.26006	0.0712698		0.00927027	0.00546409	0.00116223	9.23221e-05	3.42957e-05	0.152706	0.0014276	0.000194453	0.00112064	0.000298062	0.000105645	3.89479e-06
HEB_14_005	0.000337899	0.000982631	0.0002759	0.000216415	0.0289961	0.00982479	0.000241005	0.000395178	0.000608142	0.000613978		0.00200716	0.000214339	0.00111778	0.000410592	4.74525e-05	4.39187e-06	0.000333781		3.77992e-07	0.00377312	0.000584335	1.99945e-05	0.0176016	0.0128267	0.00092494	0.00109798	3.252e-05	0.000763129	0.000190735	0.00509863	0.00185788	0.000371336	0.000226076	0.187404	0.036464	0.0212011	0.00793229	0.00211893	0.000274462	4.75719e-05	3.5292e-06	0.428611	0.00166667	9.93213e-05	0.001091	3.97437e-06	9.32631e-05	5.23908e-06
HEB_14_011	0.000246547	0.000401429	9.32163e-05	0.000155355	0.0236668	0.00225441	5.46039e-05		0.000128378	0.000532633	3.00528e-05	0.00688329	0.000279404	0.000498885	0.000102414	0.000189818		0.000230176		2.77789e-06	0.00208136	0.000380316	2.74725e-05	0.0131642	0.0135035	0.000401777	0.00171379	3.84826e-06	0.00066304	0.000118753	0.000312214	0.00235298	0.000861974	6.73918e-05	0.315817	0.0669084	0.0153547	0.00634767	0.00109269	2.79713e-05	2.93395e-05	1.31623e-05	0.160712	0.000429376	3.07003e-05	0.00120884	1.13062e-06	1.40429e-05
HEB_14_014	0.000147471	0.00119639	0.000108956	0.000223586	0.0250101	0.00589422	0.000139444	0.00066618	0.00014096	0.00126565		0.00902229	0.000295183	0.000513378	0.000105485	0.000487431	3.63998e-06	0.000313592	3.59011e-05	7.12526e-05	0.00467577	0.000809751	7.18028e-05	0.115327	0.0765298	0.000304015	0.0019282	0.000108871	0.000938735	5.94174e-05	0.000236735	0.00342358	0.00191207	8.41423e-05	0.252489	0.0756718	0.10644	0.0135164	0.00279772	0.00112844	5.62503e-05	1.61555e-05	0.192302	0.00249344	3.22575e-05	0.00194629	4.32475e-05	4.94125e-05	2.97255e-05
HEB_14_022	0.000821912	0.00338203	0.000714827		0.0310488	0.00955123	0.000351227	0.000303328	0.00241326	0.00275427	0.00017126	0.0244404	0.000673578	0.0128709	0.000404989	0.000143192		0.00582751	0.00012885	1.03267e-05	0.00985068	0.000952374	9.75312e-05	0.0826993	0.0683316	0.000702837	0.00232535			0.000216452	0.00230307	0.00559846	0.00385393	0.00152934	0.735465	0.167763	0.0702711	0.0193483	0.00502712	0.00152483	0.000115991		0.196947		0.000177884	0.00170342	4.87198e-05	0.000123685	6.73716e-06
HEB_14_023	0.000679974	0.00103498	9.44879e-05	0.00017504	0.0424103	0.0115928	0.000203954	0.000157299	0.000225428	0.000861653	6.02058e-05	0.0780238	0.0050632	0.00134733	3.72319e-05	0.00108045	1.17508e-05	0.00173397		7.36727e-07	0.00800297	0.000560701	3.35507e-05	0.0405018	0.0337786	0.00021213	0.000917879		0.00121654	0.000547852	0.00088021	0.00321566	0.00184631	0.00150777	0.495851	0.125465	0.0852865	0.0127774	0.00279831	7.14737e-05	6.37255e-05		0.295823	0.000626285	0.000314818	0.00112494	7.32478e-07	0.00017912
HEB_14_024	0.00205203	0.000902785	0.000255307	0.000176069	0.050417	0.0106913	0.000228782	0.000571794	0.000139187	0.00138017	6.28462e-05	0.0215881	0.00418844	0.000467825	0.00018377	0.000452058		0.000455956	1.47815e-05	8.18054e-06	0.00485428	0.00076852	4.3145e-05	0.0195541	0.0146245	9.85313e-05	0.000793285		0.0004932	0.000228151	0.00100621	0.0022618	0.000992627	0.00260002	0.417855	0.126989	0.0709712	0.00561147	0.00261937	0.000406975	6.05392e-05	5.55887e-05	0.293632	0.00239113	0.000437872	0.000714398	4.05189e-06	0.00037964
HEB_14_030	0.000525439	0.000957902	8.55394e-05	0.000196513	0.0414145	0.00881622	0.000114072	0.000251213	0.000242542	0.000599373	7.88496e-05	0.0244329	0.00259555	0.000981329	0.000152843	0.000309325	8.52986e-06	0.000231611			0.00240591	0.000581029	4.47065e-05	0.016516	0.0119945	0.000293141	0.00137483		0.000783488	5.05655e-05	0.000439907	0.00302555	0.00133379	0.00063081	0.314589	0.0691332	0.109359	0.0124381	0.0116874	3.37292e-06	4.52588e-05		0.273562		0.00059348	0.00147576	6.02789e-07	0.000278803	4.26789e-05
HEB_14_032	0.000417696	0.0018333	0.000108427	0.000442061	0.0535879	0.0181557	0.00028335	0.00193642	0.000125359	0.000993245		0.0517557	0.058324	0.00328984	0.000240354			0.000915263	5.65938e-05	7.84383e-05	0.00665656	0.00128064	9.37881e-05	0.105895	0.0840318	0.000372287	0.00185315	3.81016e-05	0.00182122	1.17465e-05		0.0026079	0.00233043	0.000590174	0.447603	0.122109	0.224086	0.0305536	0.00251376		0.000136423		0.133568	0.000337824	0.000147254	0.00134179	5.39253e-05	0.000135142	1.43176e-05
HEB_14_034	0.000598515	0.00202388	0.000483062	0.00012737	0.0439458	0.0108449	0.000337229	0.000500423	0.000522871	0.00327687	0.000160846	0.0171677	0.000443326	0.00187382	0.000161235	0.000385355	7.93244e-06	0.000548615	6.64158e-06	6.06661e-05	0.0103003	0.000741064	6.32991e-05	0.0280304	0.0229776	0.000924423	0.00148882		0.000690401	0.00039819	0.00194008	0.00563803		0.000754126	0.601979	0.138114	0.0296112	0.0160331	0.00190467	0.00102099	0.000110506		0.292163	0.00318009	0.000267366	0.00116525	0.000145218	0.000134314
HEB_14_038	0.000570198	0.00394587	0.000168846	0.00017674	0.0388484	0.0111057	0.000353849	0.00147528	5.9879e-05	0.0024332	0.000120132	0.0192353	0.000655596	0.0013242	8.15382e-05	0.00109406		0.0019228	3.9762e-05	8.90546e-06	0.00863632	1.03933e-05	3.9915e-05	0.0213939	0.0167989	0.00132681	0.0012328		0.000682235	0.000368907	0.00252877	0.00285835	0.00287373	0.000322569	0.369994	0.0785171	0.0798851	0.0144113	0.00764214	0.00168019	0.000102044		0.291417	0.0030995	0.0011345		1.74347e-05	0.000549588	7.27078e-06
HEB_14_039	0.000523608	0.00330081	0.000172124	0.000337769	0.0866464	0.0185663	0.000150581	0.000285862	0.000264485	0.00163464		0.0243415	0.0177219	0.0024556	0.000436364	0.000627986	1.16608e-05	0.000943582	1.80779e-06	4.63138e-06	0.00528583	0.000894931	8.99248e-05	0.0799536	0.0626104	0.000260284	0.00148291	9.67476e-07	0.00169126	0.000813231	0.000807346	0.00378753	0.00216193	0.00145294	0.636611	0.140857	0.0843845	0.0194108	0.000728081	0.00027488	6.64324e-05		0.411581	0.00201909	0.00021087	0.000353585	1.01942e-06	3.92419e-05	1.42737e-05
HEB_14_042	0.000254403	0.000273501	7.02881e-05	0.000236344	0.00938056	0.00179885	4.80128e-05	0.000148318	0.000106182	0.000547681	2.24641e-06	0.00654564	0.000699558	0.000457469	0.000111341	0.000207018	1.44362e-05	0.000149726		3.67337e-06	0.00186841	0.000481966	3.91761e-05	0.012232	0.0118779	0.000490149	0.00109772		0.000719027	7.54828e-05	0.000450698	0.00309421	0.00208573	0.000502723	0.456415	0.108103	0.0275409	0.00526582	0.00230776	3.63396e-05	4.57759e-05		0.129942	0.000411742	0.000347041	0.00114287		0.000131597	5.01759e-06
HEB_14_044	0.000201298	0.000641746	7.90129e-05	0.000165997	0.0491842	0.00911471	0.000159243	0.000702101	0.000106575	0.00114115	1.53543e-05	0.0107792	0.0239301	0.000817834	3.69824e-05	0.000224495		0.000703479		5.97488e-06	0.00509432	0.000670033	4.78267e-05	0.0227207	0.0191283	0.000161619	0.000912988	3.70085e-05	0.000853469	2.39827e-05		0.00328917	0.00232496	0.000760106	0.369981	0.0892276	0.160262	0.00674092	0.00119425	0.000434059	6.90471e-05		0.356269	3.42442e-05	0.00013483	0.000597803	3.748e-06	9.46177e-05	2.66198e-06
HEB_14_045	0.000509582	0.00211933	0.00019345		0.0209625	0.00544736	0.000231168	0.000631876	0.000667674	0.00182519	9.91907e-05	0.0306536	0.000684125	0.00193146	0.000554764	4.43452e-05		0.000801049	2.10162e-05	2.34748e-05	0.00634973	0.000732916	8.62559e-05	0.022954	0.0179023	0.000238239	0.00177688		0.000578656	2.67274e-05	0.000338183	0.00265282	0.00220955	0.000985821	0.587748	0.138356	0.0805223	0.0109862	0.0159751	0.000699699	3.72417e-05		0.184439	0.00155604	0.000918922	0.00141906	4.54308e-05	0.000500875	6.18538e-06
HEB_14_046	0.000244508	0.000319864	5.60475e-05		0.0104895	0.00246989	3.1614e-05	0.000150624	1.00402e-05	0.000331513		0.00844474	0.00986278	7.9406e-05	1.75888e-05	8.07773e-05		0.000140647	1.18263e-05	2.40266e-06	0.00160004	0.000282528	1.77819e-05	0.0176206	0.0180624	2.55375e-05	0.000733017	2.82554e-06	0.000616269	0.000155256	0.00143157	0.00335098	0.00237422	0.00319046	0.746135	0.140579	0.012378	0.0025447	0.000297055	0.000137993	4.33285e-06	7.60191e-06	0.145705	0.000998657	1.78051e-05	0.000752281		1.55114e-05
HEB_14_048	0.000799478	0.00109918	0.000396942	0.000197645	0.0379363	0.0100105	0.000421864	0.000355822	0.000215695	0.00196557	9.78923e-05	0.00750827	0.000315246	0.00125273	0.000340948	0.00628825		0.000949358		7.07125e-05	0.0047552	0.000691437	8.4425e-05	0.0136662	0.00928688	0.000462339	0.000756148	4.4849e-05	0.000822102	0.000188891	0.0052104	0.00386355	0.000872496	0.000657303	0.103883	0.113791	0.0921249	0.00657933	0.00330512	0.00218889	7.59554e-05	1.30975e-06	0.266091		0.000161261	0.00142676	4.98579e-05	0.000145071	1.78856e-05
HEB_14_053	0.00064419	0.00045823	0.000153172	0.000163204	0.0139584	0.00298526	3.6283e-05	0.0044176	0.000582916	0.0016569	8.44337e-05	0.0163331	7.45347e-05	0.00869917	0.000234826	0.00600525	4.31068e-06	0.000664999	7.87605e-06	1.48439e-05	0.0173911	0.00155216	0.000110362	0.0240829	0.0188315	0.000162782	1.57561e-06	5.23087e-06			0.000423078	0.00384339		0.000480606	0.970845	0.160725		0.017037	0.0162093	0.00120795	8.26394e-05	5.01962e-06	0.116648	9.22383e-05	0.000413335	0.00186082	0.000277057	0.000180818	1.20209e-06
HEB_14_054	0.000125059	0.000592426	3.02912e-06	0.00014504	0.0275819	0.00334262	0.000106493		9.37719e-05	0.00106471	7.82374e-06	0.00558668	0.00229743	0.000330551	2.61747e-05	0.00011228	5.58473e-06	6.0524e-05		2.95024e-06	0.00405376	0.000662508	5.57747e-05	0.0242908	0.022832	0.000394778	0.00107565			0.000103527	0.000513385	0.00368198	0.00197343	0.000224219	0.309215	0.0704066	0.0138829	0.0036185	0.000522534	0.000176251	5.78223e-05	2.2979e-06	0.231162		3.58247e-05		7.28026e-07	3.1515e-05	1.72799e-06
HEB_14_055	0.00015327	0.000531843	0.000155502	0.000565011	0.0222004	0.00445654	4.72e-05		0.000403351	0.000734492	1.82279e-05	0.00945943	0.0405282	0.000470027	0.000103509	0.000308516	3.6215e-05	4.08931e-05	1.09622e-05	5.38299e-06	0.0054723	0.00080869	0.000109626	0.0526081	0.0667995	1.91186e-05	0.0029908	0.00114195		1.45208e-05		0.00471883			0.362669	0.0480997	0.0679333	6.54014e-06	0.00870958	0.00073607	1.05319e-05		0.0885236	0.00513948	8.01314e-06	0.00279074	7.42924e-05	2.39597e-05	5.22828e-05
HEB_14_056	0.00038179	0.00106868	6.68229e-05	0.000718688	0.0168243	0.00303255	0.000117407	0.000347584	0.000208105	0.00133302	8.24505e-05	0.00398183	0.000353838	0.000969001	0.00126153	0.000208209	1.83649e-05	7.56509e-05	6.06445e-05	1.32712e-06	0.0098686	0.00220067	1.55935e-05	0.0318436	0.0269897	0.000441592	0.00645333	6.68055e-06	0.00224949	2.93472e-06		0.00263871	0.00179343		0.594269	0.0966035	0.000640263	0.0143687	0.0325332	6.22432e-05	0.000209415	1.1204e-05	0.516645		0.000186087	0.00619421	2.42242e-06	7.19245e-06	8.44792e-05
HEB_14_057	0.000317999	0.000192126	0.000178009	0.000103188	0.00846247	0.00224413	0.000158259	0.00177546	0.000484305	0.000869369	3.48771e-05	0.00207195	0.00621553	0.0011814	3.01984e-05	0.000210367	5.99982e-06	0.000148488	1.37687e-05	4.99147e-05	0.00409872	0.00101872	4.11967e-05	0.0113238	0.00848241	8.97957e-05	0.00125891		0.000197839	9.50986e-06	0.000469547	0.00285366	0.0010487	0.000187439	0.0791108	0.0615806	0.0504246	0.00769049	0.00949692	0.00124908	6.44689e-05	7.53909e-05	0.0667589	0.000115344	0.000141505	0.000998906	0.000202121	0.000113307	1.29004e-05
HEB_14_059	0.000349284	0.000914815	0.000212698	0.000155261	0.0224523	0.0067902	0.000196359	0.000390943	0.000261081	0.00166316	8.71671e-05	0.0119789	0.00704932	0.00110776	0.000442117	0.000454931	2.84597e-06	0.000704726	2.4143e-05	7.64296e-05	0.00920077	0.00148055	6.62995e-05	0.0469722	0.033893	0.000145703	0.00241592		0.000656388	4.41087e-05	0.000486875	0.00419839	0.00156753	0.000581834	0.292069	0.0914723	0.0570573	0.0180692	0.0017465	0.00230407	9.09861e-05		0.16813	0.00184459	4.29103e-05	0.00166819	8.15163e-05	4.05798e-05	1.6913e-05
[truncated: 661 more rows]
[truncated: 109 more columns]

## Sheet: Raw_2nd sampling date
line	MET1	MET2	MET3	MET4	MET5	MET6	MET7	MET8	MET9	MET10	MET11	MET12	MET13	MET14	MET15	MET16	MET17	MET18	MET19	MET20	MET21	MET22	MET23	MET24	MET25	MET26	MET27	MET28	MET29	MET30	MET31	MET32	MET33	MET34	MET35	MET36	MET37	MET38	MET39	MET40	MET41	MET42	MET43	MET44	MET45	MET46	MET47	MET48	MET49
[truncated: 1,432 more rows]
[truncated: 110 more columns]
